# Supplementary material for: NEMO/NF-κB signaling functions as a double-edged sword in PanIN formation versus progression to pancreatic cancer
Source: Mol Cancer. 2024 May 16;23:103. doi: 10.1186/s12943-024-01989-x (PMC11097402; doi:10.1186/s12943-024-01989-x)
Supplement: Supplementary file 1 — Additional file 1. GSEA genesets from GO_BP, GO_MF and KEGG databases enriched in KC vs KNeC lesions and KNeC vs KC lesions. [file 12943_2024_1989_MOESM1_ESM.xlsx]

## Sheet: GO_BP_KC_vs_KNeC
Table: Gene sets enriched in phenotype KC (3 samples) [plain text format]
	GS	SIZE	ES	NES	NOM p-val	FDR q-val	FWER p-val	RANK AT MAX	LEADING EDGE
	follow link to MSigDB
1	GO_ATP_SYNTHESIS_COUPLED_ELECTRON_TRANSPORT	78	-0.64	-2.81	0	0	0	2943	tags=64%, list=19%, signal=79%
2	GO_RESPIRATORY_ELECTRON_TRANSPORT_CHAIN	96	-0.6	-2.72	0	0	0	2824	tags=57%, list=18%, signal=70%
3	GO_MITOCHONDRIAL_ELECTRON_TRANSPORT_NADH_TO_UBIQUINONE	44	-0.69	-2.65	0	0	0	2824	tags=64%, list=18%, signal=78%
4	GO_OXIDATIVE_PHOSPHORYLATION	121	-0.56	-2.61	0	0	0	2824	tags=55%, list=18%, signal=67%
5	GO_ELECTRON_TRANSPORT_CHAIN	155	-0.53	-2.59	0	0	0	2824	tags=49%, list=18%, signal=59%
6	GO_NUCLEOTIDE_SUGAR_BIOSYNTHETIC_PROCESS	23	-0.71	-2.4	0	0.001	0.002	2704	tags=57%, list=18%, signal=68%
7	GO_PROTON_TRANSMEMBRANE_TRANSPORT	130	-0.5	-2.34	0	0.001	0.005	3002	tags=47%, list=20%, signal=58%
8	GO_CRISTAE_FORMATION	32	-0.64	-2.32	0	0.001	0.006	3925	tags=69%, list=26%, signal=92%
9	GO_ANDROGEN_METABOLIC_PROCESS	23	-0.65	-2.24	0	0.003	0.019	1222	tags=35%, list=8%, signal=38%
10	GO_GLUTATHIONE_DERIVATIVE_METABOLIC_PROCESS	17	-0.74	-2.23	0	0.004	0.024	1325	tags=53%, list=9%, signal=58%
11	GO_CELLULAR_RESPIRATION	163	-0.45	-2.22	0	0.004	0.028	2972	tags=47%, list=19%, signal=58%
12	GO_GLUTATHIONE_METABOLIC_PROCESS	43	-0.58	-2.21	0	0.005	0.035	1325	tags=33%, list=9%, signal=36%
13	GO_NUCLEOTIDE_SUGAR_METABOLIC_PROCESS	37	-0.58	-2.18	0	0.007	0.053	2704	tags=49%, list=18%, signal=59%
14	GO_CELLULAR_OXIDANT_DETOXIFICATION	83	-0.5	-2.17	0	0.007	0.06	1897	tags=30%, list=12%, signal=34%
15	GO_DIGESTION	116	-0.46	-2.16	0	0.007	0.069	1912	tags=32%, list=12%, signal=36%
16	GO_AEROBIC_ELECTRON_TRANSPORT_CHAIN	15	-0.74	-2.15	0	0.007	0.07	2290	tags=67%, list=15%, signal=78%
17	GO_MEMBRANE_LIPID_CATABOLIC_PROCESS	32	-0.58	-2.12	0	0.01	0.105	1876	tags=47%, list=12%, signal=53%
18	GO_NEGATIVE_REGULATION_OF_PEPTIDE_HORMONE_SECRETION	36	-0.56	-2.12	0	0.01	0.106	2459	tags=44%, list=16%, signal=53%
19	GO_DIOL_METABOLIC_PROCESS	25	-0.6	-2.1	0	0.012	0.134	1876	tags=56%, list=12%, signal=64%
20	GO_ATP_BIOSYNTHETIC_PROCESS	45	-0.54	-2.1	0	0.012	0.14	3153	tags=51%, list=21%, signal=64%
21	GO_RESPONSE_TO_XENOBIOTIC_STIMULUS	101	-0.46	-2.08	0	0.013	0.166	1742	tags=28%, list=11%, signal=31%
22	GO_ENERGY_DERIVATION_BY_OXIDATION_OF_ORGANIC_COMPOUNDS	244	-0.4	-2.07	0	0.014	0.185	3122	tags=43%, list=20%, signal=53%
23	GO_DETOXIFICATION	106	-0.45	-2.07	0	0.014	0.187	2323	tags=31%, list=15%, signal=36%
24	GO_ACTIN_NUCLEATION	47	-0.52	-2.05	0	0.016	0.217	2940	tags=51%, list=19%, signal=63%
25	GO_RETINOL_METABOLIC_PROCESS	34	-0.57	-2.05	0	0.016	0.221	1638	tags=35%, list=11%, signal=39%
26	GO_MAINTENANCE_OF_GASTROINTESTINAL_EPITHELIUM	20	-0.65	-2.05	0	0.016	0.231	446	tags=30%, list=3%, signal=31%
27	GO_PHOSPHOLIPID_CATABOLIC_PROCESS	44	-0.52	-2.04	0	0.017	0.25	1965	tags=41%, list=13%, signal=47%
28	GO_MEMBRANE_LIPID_METABOLIC_PROCESS	194	-0.4	-2.03	0	0.019	0.276	2226	tags=30%, list=14%, signal=35%
29	GO_3_PHOSPHOADENOSINE_5_PHOSPHOSULFATE_METABOLIC_PROCESS	19	-0.63	-2.02	0.003	0.019	0.295	1377	tags=37%, list=9%, signal=40%
30	GO_PYRIMIDINE_NUCLEOSIDE_CATABOLIC_PROCESS	16	-0.65	-2.01	0	0.019	0.305	2171	tags=50%, list=14%, signal=58%
31	GO_FATTY_ACID_METABOLIC_PROCESS	341	-0.37	-2.01	0	0.02	0.321	2278	tags=30%, list=15%, signal=35%
32	GO_CELLULAR_RESPONSE_TO_TOXIC_SUBSTANCE	100	-0.44	-2.01	0	0.02	0.329	1897	tags=28%, list=12%, signal=32%
33	GO_NADH_DEHYDROGENASE_COMPLEX_ASSEMBLY	57	-0.5	-1.99	0	0.025	0.396	2943	tags=56%, list=19%, signal=69%
34	GO_ICOSANOID_METABOLIC_PROCESS	92	-0.43	-1.99	0	0.025	0.4	2013	tags=30%, list=13%, signal=35%
35	GO_CELLULAR_LIPID_CATABOLIC_PROCESS	209	-0.4	-1.98	0	0.026	0.429	1965	tags=30%, list=13%, signal=34%
36	GO_ANTIGEN_PROCESSING_AND_PRESENTATION_OF_PEPTIDE_ANTIGEN_VIA_MHC_CLASS_I	93	-0.44	-1.98	0	0.027	0.445	3749	tags=51%, list=24%, signal=66%
37	GO_CARBOHYDRATE_DERIVATIVE_TRANSPORT	88	-0.43	-1.97	0	0.026	0.449	2149	tags=34%, list=14%, signal=39%
38	GO_BILE_ACID_AND_BILE_SALT_TRANSPORT	19	-0.62	-1.97	0.003	0.026	0.458	1871	tags=47%, list=12%, signal=54%
39	GO_PHOSPHATIDYLSERINE_METABOLIC_PROCESS	28	-0.57	-1.97	0	0.026	0.46	1961	tags=39%, list=13%, signal=45%
40	GO_HYDROGEN_PEROXIDE_METABOLIC_PROCESS	40	-0.52	-1.97	0	0.026	0.464	1827	tags=35%, list=12%, signal=40%
41	GO_PRIMARY_ALCOHOL_METABOLIC_PROCESS	71	-0.46	-1.97	0	0.026	0.471	1743	tags=35%, list=11%, signal=40%
42	GO_INTERLEUKIN_13_PRODUCTION	18	-0.65	-1.96	0.003	0.028	0.505	1923	tags=50%, list=13%, signal=57%
43	GO_LIPID_CATABOLIC_PROCESS	292	-0.37	-1.94	0	0.031	0.555	1965	tags=26%, list=13%, signal=29%
44	GO_EPITHELIAL_STRUCTURE_MAINTENANCE	26	-0.57	-1.94	0	0.031	0.564	1418	tags=35%, list=9%, signal=38%
45	GO_GLYCOSYL_COMPOUND_CATABOLIC_PROCESS	32	-0.54	-1.94	0	0.031	0.569	2171	tags=44%, list=14%, signal=51%
46	GO_ANTIGEN_PROCESSING_AND_PRESENTATION_OF_EXOGENOUS_PEPTIDE_ANTIGEN_VIA_MHC_CLASS_I	75	-0.45	-1.93	0	0.032	0.588	4254	tags=59%, list=28%, signal=81%
47	GO_CERAMIDE_METABOLIC_PROCESS	89	-0.43	-1.92	0	0.035	0.631	1905	tags=34%, list=12%, signal=38%
48	GO_ATP_SYNTHESIS_COUPLED_PROTON_TRANSPORT	22	-0.6	-1.92	0	0.034	0.632	3925	tags=77%, list=26%, signal=104%
49	GO_PEROXISOME_ORGANIZATION	81	-0.44	-1.92	0	0.034	0.635	2390	tags=32%, list=16%, signal=38%
50	GO_SPHINGOLIPID_BIOSYNTHETIC_PROCESS	100	-0.42	-1.92	0	0.034	0.646	1905	tags=31%, list=12%, signal=35%
51	GO_SPHINGOLIPID_METABOLIC_PROCESS	146	-0.4	-1.92	0	0.034	0.647	1905	tags=29%, list=12%, signal=33%
52	GO_PHOSPHATIDYLCHOLINE_METABOLIC_PROCESS	78	-0.44	-1.91	0	0.034	0.66	1961	tags=29%, list=13%, signal=34%
53	GO_HORMONE_METABOLIC_PROCESS	175	-0.38	-1.91	0	0.033	0.662	1835	tags=25%, list=12%, signal=28%
54	GO_MEMBRANE_LIPID_BIOSYNTHETIC_PROCESS	139	-0.39	-1.91	0	0.035	0.699	2831	tags=37%, list=18%, signal=45%
55	GO_DIGESTIVE_SYSTEM_PROCESS	87	-0.43	-1.91	0	0.035	0.705	1912	tags=29%, list=12%, signal=33%
56	GO_MITOCHONDRIAL_RESPIRATORY_CHAIN_COMPLEX_ASSEMBLY	93	-0.42	-1.9	0	0.038	0.731	3063	tags=46%, list=20%, signal=57%
57	GO_TRANSFERRIN_TRANSPORT	35	-0.52	-1.89	0	0.041	0.763	1945	tags=40%, list=13%, signal=46%
58	GO_LIPID_OXIDATION	106	-0.4	-1.88	0	0.041	0.776	2278	tags=33%, list=15%, signal=38%
59	GO_NEURON_FATE_SPECIFICATION	20	-0.58	-1.88	0	0.043	0.804	2593	tags=40%, list=17%, signal=48%
60	GO_PROTEIN_EXIT_FROM_ENDOPLASMIC_RETICULUM	44	-0.48	-1.87	0	0.044	0.816	2766	tags=41%, list=18%, signal=50%
61	GO_MULTIVESICULAR_BODY_SORTING_PATHWAY	38	-0.5	-1.87	0.007	0.044	0.818	3193	tags=53%, list=21%, signal=66%
62	GO_GLYCOLIPID_CATABOLIC_PROCESS	15	-0.63	-1.87	0	0.043	0.821	1876	tags=47%, list=12%, signal=53%
63	GO_PEROXISOMAL_TRANSPORT	71	-0.45	-1.87	0	0.043	0.826	2390	tags=34%, list=16%, signal=40%
64	GO_SULFUR_COMPOUND_METABOLIC_PROCESS	328	-0.35	-1.86	0	0.047	0.859	2096	tags=25%, list=14%, signal=28%
65	GO_ARP2_3_COMPLEX_MEDIATED_ACTIN_NUCLEATION	34	-0.51	-1.86	0	0.047	0.861	2940	tags=53%, list=19%, signal=65%
66	GO_CERAMIDE_BIOSYNTHETIC_PROCESS	62	-0.46	-1.86	0	0.046	0.863	1905	tags=37%, list=12%, signal=42%
67	GO_PHOSPHATIDYLINOSITOL_ACYL_CHAIN_REMODELING	15	-0.63	-1.86	0.006	0.046	0.863	1961	tags=40%, list=13%, signal=46%
68	GO_CELLULAR_MODIFIED_AMINO_ACID_METABOLIC_PROCESS	159	-0.38	-1.85	0	0.047	0.87	1419	tags=24%, list=9%, signal=26%
69	GO_NEGATIVE_REGULATION_OF_SMOOTH_MUSCLE_CELL_PROLIFERATION	45	-0.47	-1.85	0	0.048	0.877	2266	tags=33%, list=15%, signal=39%
70	GO_POLYOL_METABOLIC_PROCESS	114	-0.39	-1.85	0	0.048	0.882	1961	tags=32%, list=13%, signal=36%
71	GO_PHOSPHATIDYLETHANOLAMINE_ACYL_CHAIN_REMODELING	19	-0.57	-1.84	0.009	0.05	0.901	1961	tags=37%, list=13%, signal=42%
72	GO_REGULATION_OF_BONE_DEVELOPMENT	21	-0.56	-1.84	0.003	0.05	0.901	2246	tags=38%, list=15%, signal=45%
73	GO_NUCLEOSIDE_BISPHOSPHATE_METABOLIC_PROCESS	121	-0.39	-1.83	0	0.054	0.927	2072	tags=26%, list=13%, signal=29%
74	GO_ENDOPLASMIC_RETICULUM_TO_CYTOSOL_TRANSPORT	28	-0.51	-1.83	0.003	0.053	0.928	3462	tags=46%, list=23%, signal=60%
75	GO_AEROBIC_RESPIRATION	76	-0.42	-1.83	0	0.052	0.928	3201	tags=47%, list=21%, signal=60%
76	GO_GPI_ANCHOR_METABOLIC_PROCESS	32	-0.51	-1.83	0	0.053	0.933	3247	tags=44%, list=21%, signal=55%
77	GO_GLYCEROPHOSPHOLIPID_CATABOLIC_PROCESS	28	-0.53	-1.82	0	0.053	0.935	1961	tags=43%, list=13%, signal=49%
78	GO_MYELOID_LEUKOCYTE_MEDIATED_IMMUNITY	500	-0.33	-1.82	0	0.053	0.941	2619	tags=30%, list=17%, signal=35%
79	GO_OLIGOSACCHARIDE_METABOLIC_PROCESS	46	-0.46	-1.82	0.004	0.053	0.943	1552	tags=37%, list=10%, signal=41%
80	GO_ALDITOL_METABOLIC_PROCESS	22	-0.56	-1.82	0.003	0.054	0.95	1961	tags=41%, list=13%, signal=47%
81	GO_NEGATIVE_REGULATION_OF_DEFENSE_RESPONSE	192	-0.36	-1.82	0	0.055	0.953	2250	tags=26%, list=15%, signal=30%
82	GO_PROTEASOMAL_UBIQUITIN_INDEPENDENT_PROTEIN_CATABOLIC_PROCESS	22	-0.55	-1.81	0.003	0.057	0.956	3119	tags=59%, list=20%, signal=74%
83	GO_LIPOSACCHARIDE_METABOLIC_PROCESS	104	-0.39	-1.78	0	0.071	0.982	1552	tags=26%, list=10%, signal=29%
84	GO_ORGANOPHOSPHATE_CATABOLIC_PROCESS	133	-0.38	-1.78	0	0.071	0.983	2072	tags=30%, list=13%, signal=34%
85	GO_GLYCOSPHINGOLIPID_BIOSYNTHETIC_PROCESS	25	-0.52	-1.78	0.009	0.074	0.985	1529	tags=40%, list=10%, signal=44%
86	GO_PROTEIN_N_LINKED_GLYCOSYLATION	70	-0.42	-1.78	0	0.074	0.986	2205	tags=31%, list=14%, signal=37%
87	GO_PHOSPHATIDYLSERINE_ACYL_CHAIN_REMODELING	17	-0.58	-1.77	0.005	0.077	0.989	1961	tags=35%, list=13%, signal=40%
88	GO_BARBED_END_ACTIN_FILAMENT_CAPPING	24	-0.54	-1.77	0.013	0.078	0.991	2032	tags=50%, list=13%, signal=58%
89	GO_SIGNALING_RECEPTOR_LIGAND_PRECURSOR_PROCESSING	31	-0.49	-1.76	0.006	0.081	0.992	3422	tags=55%, list=22%, signal=70%
90	GO_CELLULAR_HORMONE_METABOLIC_PROCESS	98	-0.39	-1.76	0	0.08	0.992	1720	tags=26%, list=11%, signal=29%
91	GO_MONOCARBOXYLIC_ACID_TRANSPORT	144	-0.37	-1.76	0	0.079	0.994	2146	tags=28%, list=14%, signal=33%
92	GO_TERPENOID_METABOLIC_PROCESS	95	-0.39	-1.76	0	0.079	0.994	2995	tags=36%, list=19%, signal=44%
93	GO_NEGATIVE_REGULATION_OF_INFLAMMATORY_RESPONSE	132	-0.37	-1.76	0	0.08	0.994	1955	tags=25%, list=13%, signal=28%
94	GO_PHOSPHATIDYLCHOLINE_CATABOLIC_PROCESS	15	-0.61	-1.75	0.006	0.082	0.994	1961	tags=40%, list=13%, signal=46%
95	GO_MONOSACCHARIDE_METABOLIC_PROCESS	267	-0.33	-1.75	0	0.084	0.997	2158	tags=25%, list=14%, signal=28%
96	GO_ISOPRENOID_METABOLIC_PROCESS	115	-0.38	-1.75	0	0.084	0.997	2906	tags=35%, list=19%, signal=43%
97	GO_ACID_SECRETION	28	-0.5	-1.75	0.006	0.084	0.997	3721	tags=61%, list=24%, signal=80%
98	GO_RESPONSE_TO_PROTOZOAN	23	-0.53	-1.75	0.013	0.083	0.997	2031	tags=35%, list=13%, signal=40%
99	GO_REGULATION_OF_PROTEIN_EXIT_FROM_ENDOPLASMIC_RETICULUM	25	-0.52	-1.74	0.006	0.085	0.997	2196	tags=44%, list=14%, signal=51%
100	GO_SULFUR_COMPOUND_BIOSYNTHETIC_PROCESS	169	-0.36	-1.74	0	0.084	0.998	1743	tags=21%, list=11%, signal=24%
101	GO_CELL_REDOX_HOMEOSTASIS	57	-0.42	-1.74	0	0.086	0.998	3031	tags=35%, list=20%, signal=44%
102	GO_POSITIVE_REGULATION_OF_G_PROTEIN_COUPLED_RECEPTOR_SIGNALING_PATHWAY	18	-0.56	-1.74	0.003	0.086	0.998	535	tags=22%, list=3%, signal=23%
103	GO_LONG_CHAIN_FATTY_ACID_METABOLIC_PROCESS	93	-0.39	-1.73	0	0.087	0.998	2271	tags=33%, list=15%, signal=39%
104	GO_NUCLEOSIDE_CATABOLIC_PROCESS	24	-0.53	-1.73	0.006	0.087	0.998	2171	tags=42%, list=14%, signal=48%
105	GO_REGULATION_OF_CELLULAR_AMINO_ACID_METABOLIC_PROCESS	61	-0.41	-1.73	0.004	0.088	0.998	3749	tags=49%, list=24%, signal=65%
106	GO_POSITIVE_REGULATION_OF_VASCULAR_ENDOTHELIAL_GROWTH_FACTOR_PRODUCTION	27	-0.5	-1.73	0.006	0.087	0.998	1484	tags=22%, list=10%, signal=25%
107	GO_CARBOHYDRATE_DERIVATIVE_CATABOLIC_PROCESS	171	-0.35	-1.73	0	0.087	0.998	2476	tags=32%, list=16%, signal=37%
108	GO_FATTY_ACID_DERIVATIVE_METABOLIC_PROCESS	137	-0.36	-1.73	0	0.087	0.998	2072	tags=28%, list=13%, signal=33%
109	GO_SPHINGOID_METABOLIC_PROCESS	19	-0.57	-1.73	0	0.088	0.998	1876	tags=58%, list=12%, signal=66%
110	GO_ORGAN_OR_TISSUE_SPECIFIC_IMMUNE_RESPONSE	22	-0.53	-1.73	0.013	0.088	0.998	3677	tags=64%, list=24%, signal=84%
111	GO_PHAGOSOME_ACIDIFICATION	27	-0.5	-1.72	0.003	0.088	0.998	2610	tags=52%, list=17%, signal=62%
112	GO_THYROID_HORMONE_METABOLIC_PROCESS	24	-0.51	-1.72	0.006	0.087	0.998	636	tags=21%, list=4%, signal=22%
113	GO_GLYCEROL_ETHER_METABOLIC_PROCESS	20	-0.57	-1.72	0.017	0.088	0.998	377	tags=20%, list=2%, signal=20%
114	GO_MULTIVESICULAR_BODY_ORGANIZATION	29	-0.49	-1.72	0.006	0.088	0.998	2137	tags=41%, list=14%, signal=48%
115	GO_MITOCHONDRIAL_TRANSMEMBRANE_TRANSPORT	94	-0.38	-1.72	0	0.089	0.998	2069	tags=32%, list=13%, signal=37%
116	GO_MONOVALENT_INORGANIC_CATION_TRANSPORT	455	-0.31	-1.71	0	0.091	0.998	2938	tags=30%, list=19%, signal=36%
117	GO_GENERATION_OF_PRECURSOR_METABOLITES_AND_ENERGY	471	-0.31	-1.71	0	0.092	0.998	3075	tags=36%, list=20%, signal=43%
118	GO_UNSATURATED_FATTY_ACID_METABOLIC_PROCESS	92	-0.38	-1.71	0	0.093	0.999	2271	tags=32%, list=15%, signal=37%
119	GO_LIPID_DIGESTION	18	-0.57	-1.71	0.012	0.093	0.999	1699	tags=33%, list=11%, signal=37%
120	GO_FATTY_ACID_BIOSYNTHETIC_PROCESS	143	-0.35	-1.71	0	0.093	0.999	2234	tags=30%, list=15%, signal=35%
121	GO_LIPOPROTEIN_METABOLIC_PROCESS	126	-0.37	-1.71	0	0.092	0.999	3120	tags=33%, list=20%, signal=41%
122	GO_HIGH_DENSITY_LIPOPROTEIN_PARTICLE_REMODELING	15	-0.57	-1.7	0.008	0.094	0.999	3152	tags=47%, list=21%, signal=59%
123	GO_GOLGI_VESICLE_BUDDING	79	-0.39	-1.7	0	0.095	0.999	3740	tags=48%, list=24%, signal=63%
124	GO_ALCOHOL_METABOLIC_PROCESS	327	-0.32	-1.7	0	0.095	0.999	1987	tags=26%, list=13%, signal=29%
125	GO_GLYCOSYLATION	238	-0.33	-1.7	0	0.097	1	2064	tags=26%, list=13%, signal=29%
126	GO_REGULATION_OF_FATTY_ACID_BIOSYNTHETIC_PROCESS	44	-0.44	-1.69	0	0.102	1	2449	tags=41%, list=16%, signal=49%
127	GO_REGULATION_OF_CARDIAC_MUSCLE_CONTRACTION_BY_REGULATION_OF_THE_RELEASE_OF_SEQUESTERED_CALCIUM_ION	18	-0.54	-1.69	0.02	0.104	1	1022	tags=22%, list=7%, signal=24%
128	GO_RESPONSE_TO_IMMOBILIZATION_STRESS	21	-0.52	-1.68	0.009	0.105	1	1989	tags=29%, list=13%, signal=33%
129	GO_GLYCOSPHINGOLIPID_METABOLIC_PROCESS	59	-0.41	-1.68	0.014	0.104	1	1876	tags=34%, list=12%, signal=38%
130	GO_HEXOSE_CATABOLIC_PROCESS	51	-0.42	-1.68	0.011	0.107	1	1860	tags=27%, list=12%, signal=31%
131	GO_ATP_METABOLIC_PROCESS	269	-0.32	-1.68	0	0.106	1	3017	tags=39%, list=20%, signal=48%
132	GO_NEGATIVE_REGULATION_OF_TISSUE_REMODELING	21	-0.52	-1.68	0.019	0.107	1	1819	tags=33%, list=12%, signal=38%
133	GO_SULFUR_COMPOUND_CATABOLIC_PROCESS	46	-0.43	-1.68	0	0.108	1	2096	tags=33%, list=14%, signal=38%
134	GO_LIPOPROTEIN_BIOSYNTHETIC_PROCESS	93	-0.37	-1.67	0.004	0.112	1	3120	tags=34%, list=20%, signal=43%
135	GO_POSITIVE_REGULATION_OF_INTERLEUKIN_12_PRODUCTION	33	-0.46	-1.67	0.015	0.111	1	1680	tags=24%, list=11%, signal=27%
136	GO_VASCULAR_ENDOTHELIAL_GROWTH_FACTOR_PRODUCTION	35	-0.46	-1.67	0.009	0.113	1	1897	tags=23%, list=12%, signal=26%
137	GO_RESPONSE_TO_DIETARY_EXCESS	22	-0.52	-1.67	0.011	0.112	1	2012	tags=32%, list=13%, signal=37%
138	GO_POSITIVE_REGULATION_OF_AMINE_TRANSPORT	31	-0.47	-1.67	0.012	0.111	1	3517	tags=45%, list=23%, signal=58%
139	GO_NUCLEOBASE_CONTAINING_SMALL_MOLECULE_CATABOLIC_PROCESS	41	-0.44	-1.66	0.018	0.112	1	2171	tags=32%, list=14%, signal=37%
140	GO_REGULATION_OF_FATTY_ACID_METABOLIC_PROCESS	88	-0.38	-1.66	0.004	0.112	1	2250	tags=30%, list=15%, signal=34%
141	GO_POSITIVE_REGULATION_OF_T_CELL_CYTOKINE_PRODUCTION	20	-0.52	-1.66	0.013	0.112	1	3322	tags=55%, list=22%, signal=70%
142	GO_INNER_MITOCHONDRIAL_MEMBRANE_ORGANIZATION	49	-0.42	-1.66	0.003	0.112	1	3925	tags=53%, list=26%, signal=71%
143	GO_EXTRACELLULAR_VESICLE_BIOGENESIS	22	-0.52	-1.66	0.025	0.115	1	1583	tags=32%, list=10%, signal=35%
144	GO_GLYCOLIPID_BIOSYNTHETIC_PROCESS	64	-0.39	-1.66	0.004	0.114	1	2657	tags=36%, list=17%, signal=43%
145	GO_RESPONSE_TO_COLD	43	-0.42	-1.66	0.007	0.114	1	970	tags=26%, list=6%, signal=27%
146	GO_NEUTRAL_LIPID_METABOLIC_PROCESS	112	-0.36	-1.66	0	0.114	1	2146	tags=30%, list=14%, signal=35%
147	GO_SUPEROXIDE_METABOLIC_PROCESS	64	-0.41	-1.66	0.004	0.113	1	2013	tags=30%, list=13%, signal=34%
148	GO_PHOSPHATIDYLCHOLINE_ACYL_CHAIN_REMODELING	24	-0.49	-1.65	0.013	0.116	1	1419	tags=25%, list=9%, signal=28%
149	GO_REGULATION_OF_HORMONE_LEVELS	441	-0.3	-1.65	0	0.12	1	1836	tags=21%, list=12%, signal=23%
150	GO_O_GLYCAN_PROCESSING	49	-0.42	-1.65	0.007	0.12	1	1418	tags=29%, list=9%, signal=31%
151	GO_COPII_COATED_VESICLE_BUDDING	71	-0.39	-1.65	0.004	0.119	1	3740	tags=48%, list=24%, signal=63%
152	GO_PROTEIN_DEGLYCOSYLATION	28	-0.48	-1.64	0.015	0.124	1	2796	tags=50%, list=18%, signal=61%
153	GO_REGULATION_OF_CELLULAR_KETONE_METABOLIC_PROCESS	172	-0.33	-1.64	0	0.124	1	3630	tags=41%, list=24%, signal=53%
154	GO_GLYCOSYLCERAMIDE_METABOLIC_PROCESS	17	-0.53	-1.64	0.032	0.124	1	2657	tags=59%, list=17%, signal=71%
155	GO_NEGATIVE_REGULATION_OF_INTERLEUKIN_1_PRODUCTION	24	-0.48	-1.64	0.015	0.124	1	392	tags=17%, list=3%, signal=17%
156	GO_DRUG_CATABOLIC_PROCESS	17	-0.52	-1.63	0.015	0.125	1	370	tags=18%, list=2%, signal=18%
157	GO_NEGATIVE_REGULATION_OF_BONE_REMODELING	16	-0.55	-1.63	0.038	0.125	1	3473	tags=56%, list=23%, signal=73%
158	GO_VESICLE_TARGETING_TO_FROM_OR_WITHIN_GOLGI	72	-0.38	-1.63	0.004	0.126	1	3740	tags=44%, list=24%, signal=58%
159	GO_POLYOL_BIOSYNTHETIC_PROCESS	53	-0.41	-1.63	0.007	0.125	1	1876	tags=34%, list=12%, signal=39%
160	GO_CELLULAR_MONOVALENT_INORGANIC_CATION_HOMEOSTASIS	103	-0.36	-1.63	0	0.127	1	1945	tags=27%, list=13%, signal=31%
161	GO_REGULATION_OF_SODIUM_ION_TRANSMEMBRANE_TRANSPORTER_ACTIVITY	51	-0.4	-1.63	0.007	0.129	1	2397	tags=35%, list=16%, signal=42%
162	GO_MONOSACCHARIDE_CATABOLIC_PROCESS	60	-0.39	-1.62	0.01	0.131	1	2914	tags=37%, list=19%, signal=45%
163	GO_LONG_CHAIN_FATTY_ACID_TRANSPORT	62	-0.4	-1.62	0.008	0.132	1	2146	tags=29%, list=14%, signal=34%
164	GO_ACTIN_FILAMENT_SEVERING	16	-0.53	-1.62	0.02	0.132	1	2032	tags=56%, list=13%, signal=65%
165	GO_NEGATIVE_REGULATION_OF_GLUCOSE_TRANSMEMBRANE_TRANSPORT	16	-0.55	-1.62	0.026	0.132	1	3191	tags=44%, list=21%, signal=55%
166	GO_GLYCEROLIPID_METABOLIC_PROCESS	385	-0.29	-1.62	0	0.133	1	2008	tags=22%, list=13%, signal=25%
167	GO_FATTY_ACID_CATABOLIC_PROCESS	109	-0.35	-1.61	0	0.135	1	2278	tags=28%, list=15%, signal=32%
168	GO_NEGATIVE_REGULATION_OF_RELEASE_OF_CYTOCHROME_C_FROM_MITOCHONDRIA	20	-0.5	-1.61	0.028	0.135	1	1270	tags=25%, list=8%, signal=27%
169	GO_SODIUM_ION_TRANSMEMBRANE_TRANSPORT	145	-0.33	-1.61	0	0.135	1	3023	tags=34%, list=20%, signal=42%
170	GO_NEGATIVE_REGULATION_OF_HORMONE_SECRETION	51	-0.4	-1.61	0.004	0.135	1	2459	tags=35%, list=16%, signal=42%
171	GO_REGULATION_OF_CARDIAC_MUSCLE_CONTRACTION	66	-0.37	-1.6	0	0.142	1	1460	tags=23%, list=10%, signal=25%
172	GO_INTESTINAL_ABSORPTION	37	-0.44	-1.6	0.007	0.142	1	3152	tags=46%, list=21%, signal=58%
173	GO_LIPID_LOCALIZATION	371	-0.3	-1.6	0	0.142	1	1978	tags=22%, list=13%, signal=25%
174	GO_TRIGLYCERIDE_METABOLIC_PROCESS	86	-0.37	-1.6	0	0.142	1	2146	tags=31%, list=14%, signal=36%
175	GO_FATTY_ACID_BETA_OXIDATION_USING_ACYL_COA_OXIDASE	15	-0.54	-1.6	0.039	0.141	1	2271	tags=40%, list=15%, signal=47%
176	GO_THIOESTER_METABOLIC_PROCESS	92	-0.36	-1.6	0.004	0.145	1	3079	tags=34%, list=20%, signal=42%
177	GO_ORGANIC_ACID_TRANSPORT	298	-0.3	-1.6	0	0.146	1	2158	tags=23%, list=14%, signal=27%
178	GO_POSITIVE_REGULATION_OF_CALCIUM_ION_DEPENDENT_EXOCYTOSIS	16	-0.52	-1.6	0.042	0.146	1	150	tags=19%, list=1%, signal=19%
179	GO_GLYCOPROTEIN_METABOLIC_PROCESS	374	-0.29	-1.59	0	0.147	1	2422	tags=28%, list=16%, signal=32%
180	GO_IMMUNOGLOBULIN_SECRETION	21	-0.51	-1.59	0.038	0.148	1	3373	tags=48%, list=22%, signal=61%
181	GO_RESPONSE_TO_TOXIC_SUBSTANCE	206	-0.32	-1.59	0	0.148	1	2444	tags=26%, list=16%, signal=31%
182	GO_MONOCARBOXYLIC_ACID_BIOSYNTHETIC_PROCESS	208	-0.32	-1.59	0	0.148	1	2271	tags=27%, list=15%, signal=31%
183	GO_ESTROGEN_METABOLIC_PROCESS	21	-0.49	-1.59	0.055	0.148	1	1222	tags=29%, list=8%, signal=31%
184	GO_NEGATIVE_REGULATION_OF_PEPTIDE_SECRETION	86	-0.36	-1.59	0.009	0.148	1	2471	tags=30%, list=16%, signal=36%
185	GO_NADPH_REGENERATION	17	-0.53	-1.59	0.028	0.151	1	455	tags=24%, list=3%, signal=24%
186	GO_ORGANIC_ANION_TRANSPORT	441	-0.29	-1.58	0	0.153	1	1968	tags=22%, list=13%, signal=25%
187	GO_REGULATION_OF_INSULIN_SECRETION	169	-0.32	-1.58	0	0.153	1	2270	tags=27%, list=15%, signal=32%
188	GO_MYELOID_DENDRITIC_CELL_ACTIVATION	27	-0.45	-1.58	0.027	0.155	1	1893	tags=30%, list=12%, signal=34%
189	GO_REGULATION_OF_BLOOD_PRESSURE	152	-0.32	-1.58	0	0.155	1	3034	tags=35%, list=20%, signal=43%
190	GO_N_GLYCAN_PROCESSING	17	-0.53	-1.58	0.033	0.155	1	1601	tags=41%, list=10%, signal=46%
191	GO_PROTEIN_DEMANNOSYLATION	20	-0.5	-1.58	0.018	0.156	1	2796	tags=50%, list=18%, signal=61%
192	GO_DETECTION_OF_OTHER_ORGANISM	18	-0.51	-1.58	0.038	0.155	1	2243	tags=33%, list=15%, signal=39%
193	GO_CELLULAR_SODIUM_ION_HOMEOSTASIS	15	-0.53	-1.57	0.016	0.158	1	1460	tags=33%, list=10%, signal=37%
194	GO_LIPID_MODIFICATION	251	-0.31	-1.57	0	0.158	1	2278	tags=26%, list=15%, signal=30%
195	GO_ACETYL_COA_BIOSYNTHETIC_PROCESS	21	-0.48	-1.57	0.036	0.158	1	4891	tags=62%, list=32%, signal=91%
196	GO_PHOSPHOLIPID_METABOLIC_PROCESS	417	-0.29	-1.57	0	0.158	1	2008	tags=22%, list=13%, signal=25%
197	GO_PROSTAGLANDIN_TRANSPORT	16	-0.53	-1.57	0.036	0.158	1	1040	tags=25%, list=7%, signal=27%
198	GO_PHAGOSOME_MATURATION	47	-0.4	-1.57	0.007	0.157	1	2610	tags=40%, list=17%, signal=49%
199	GO_PURINE_CONTAINING_COMPOUND_CATABOLIC_PROCESS	46	-0.4	-1.57	0.013	0.157	1	1019	tags=26%, list=7%, signal=28%
200	GO_REGULATION_OF_VIRAL_ENTRY_INTO_HOST_CELL	32	-0.43	-1.57	0.024	0.158	1	2502	tags=41%, list=16%, signal=48%
201	GO_ETHER_METABOLIC_PROCESS	25	-0.46	-1.57	0.022	0.159	1	515	tags=20%, list=3%, signal=21%
202	GO_NADP_METABOLIC_PROCESS	33	-0.43	-1.57	0.019	0.158	1	1749	tags=30%, list=11%, signal=34%
203	GO_MONOCARBOXYLIC_ACID_CATABOLIC_PROCESS	129	-0.33	-1.56	0	0.158	1	2072	tags=25%, list=13%, signal=28%
204	GO_REGULATION_OF_CELLULAR_AMINE_METABOLIC_PROCESS	73	-0.36	-1.56	0.004	0.161	1	4210	tags=53%, list=27%, signal=73%
205	GO_FRUCTOSE_METABOLIC_PROCESS	15	-0.53	-1.56	0.038	0.16	1	637	tags=27%, list=4%, signal=28%
206	GO_POSITIVE_REGULATION_OF_TRANSCRIPTION_REGULATORY_REGION_DNA_BINDING	23	-0.47	-1.56	0.021	0.162	1	1060	tags=22%, list=7%, signal=23%
207	GO_TRANSITION_METAL_ION_TRANSPORT	117	-0.33	-1.56	0.004	0.165	1	1945	tags=24%, list=13%, signal=27%
208	GO_EATING_BEHAVIOR	23	-0.47	-1.55	0.034	0.165	1	1777	tags=26%, list=12%, signal=29%
209	GO_PROTEIN_AUTOPROCESSING	19	-0.5	-1.55	0.027	0.165	1	519	tags=21%, list=3%, signal=22%
210	GO_T_CELL_MEDIATED_CYTOTOXICITY	34	-0.41	-1.55	0.019	0.166	1	2852	tags=41%, list=19%, signal=50%
211	GO_REGULATION_OF_PH	93	-0.34	-1.55	0	0.169	1	3153	tags=39%, list=21%, signal=48%
212	GO_RETINOIC_ACID_METABOLIC_PROCESS	19	-0.47	-1.55	0.041	0.169	1	2906	tags=42%, list=19%, signal=52%
213	GO_MODULATION_BY_SYMBIONT_OF_ENTRY_INTO_HOST	37	-0.4	-1.55	0.021	0.169	1	2502	tags=38%, list=16%, signal=45%
214	GO_THYROID_GLAND_DEVELOPMENT	17	-0.51	-1.55	0.034	0.168	1	906	tags=18%, list=6%, signal=19%
215	GO_REGULATION_OF_ACTIN_NUCLEATION	29	-0.43	-1.54	0.017	0.171	1	2801	tags=41%, list=18%, signal=51%
216	GO_CYTOKINE_PRODUCTION_INVOLVED_IN_INFLAMMATORY_RESPONSE	46	-0.39	-1.54	0.017	0.171	1	2580	tags=35%, list=17%, signal=42%
217	GO_POSITIVE_REGULATION_OF_TYPE_2_IMMUNE_RESPONSE	16	-0.52	-1.54	0.038	0.175	1	3086	tags=50%, list=20%, signal=63%
218	GO_REGULATION_OF_PLASMA_MEMBRANE_ORGANIZATION	16	-0.51	-1.54	0.05	0.175	1	2966	tags=56%, list=19%, signal=70%
219	GO_REGULATION_OF_PROTON_TRANSPORT	21	-0.48	-1.54	0.034	0.175	1	1414	tags=29%, list=9%, signal=31%
220	GO_POSITIVE_REGULATION_OF_AMINO_ACID_TRANSPORT	17	-0.5	-1.54	0.042	0.177	1	1877	tags=24%, list=12%, signal=27%
221	GO_GLYCOPROTEIN_BIOSYNTHETIC_PROCESS	307	-0.29	-1.53	0	0.177	1	2456	tags=26%, list=16%, signal=31%
222	GO_NEGATIVE_REGULATION_OF_VASCULAR_ASSOCIATED_SMOOTH_MUSCLE_CELL_PROLIFERATION	18	-0.49	-1.53	0.029	0.178	1	2199	tags=44%, list=14%, signal=52%
223	GO_FOREBRAIN_REGIONALIZATION	16	-0.53	-1.53	0.029	0.178	1	1122	tags=31%, list=7%, signal=34%
224	GO_BROWN_FAT_CELL_DIFFERENTIATION	49	-0.38	-1.53	0.011	0.178	1	2277	tags=27%, list=15%, signal=31%
225	GO_NEGATIVE_REGULATION_OF_ACTIN_FILAMENT_DEPOLYMERIZATION	41	-0.41	-1.53	0.018	0.178	1	2592	tags=41%, list=17%, signal=50%
226	GO_GLUCOSE_6_PHOSPHATE_METABOLIC_PROCESS	25	-0.45	-1.53	0.043	0.178	1	1031	tags=24%, list=7%, signal=26%
227	GO_PURINE_NUCLEOSIDE_TRIPHOSPHATE_METABOLIC_PROCESS	75	-0.36	-1.53	0	0.178	1	3819	tags=51%, list=25%, signal=67%
228	GO_GLYCEROLIPID_CATABOLIC_PROCESS	62	-0.37	-1.53	0.004	0.178	1	1965	tags=31%, list=13%, signal=35%
229	GO_CELL_KILLING	111	-0.33	-1.53	0.005	0.178	1	3242	tags=36%, list=21%, signal=45%
230	GO_REACTIVE_NITROGEN_SPECIES_METABOLIC_PROCESS	71	-0.36	-1.53	0.012	0.178	1	1452	tags=23%, list=9%, signal=25%
231	GO_INTESTINAL_EPITHELIAL_CELL_DIFFERENTIATION	22	-0.47	-1.53	0.036	0.178	1	3000	tags=45%, list=20%, signal=56%
232	GO_MONOVALENT_INORGANIC_CATION_HOMEOSTASIS	139	-0.32	-1.52	0	0.181	1	3153	tags=37%, list=21%, signal=46%
233	GO_CELL_FATE_DETERMINATION	33	-0.42	-1.52	0.039	0.184	1	1170	tags=24%, list=8%, signal=26%
234	GO_MAGNESIUM_ION_TRANSPORT	17	-0.51	-1.52	0.056	0.184	1	2131	tags=41%, list=14%, signal=48%
235	GO_STEROID_CATABOLIC_PROCESS	20	-0.47	-1.52	0.05	0.183	1	391	tags=15%, list=3%, signal=15%
236	GO_NONRIBOSOMAL_PEPTIDE_BIOSYNTHETIC_PROCESS	18	-0.48	-1.52	0.054	0.186	1	393	tags=17%, list=3%, signal=17%
237	GO_POSITIVE_REGULATION_OF_ORGANIC_ACID_TRANSPORT	32	-0.42	-1.52	0.03	0.186	1	1185	tags=16%, list=8%, signal=17%
238	GO_ANGIOGENESIS_INVOLVED_IN_WOUND_HEALING	26	-0.45	-1.52	0.063	0.186	1	1897	tags=38%, list=12%, signal=44%
239	GO_VESICLE_BUDDING_FROM_MEMBRANE	105	-0.33	-1.52	0.012	0.186	1	3876	tags=45%, list=25%, signal=59%
240	GO_CELLULAR_RESPONSE_TO_ARSENIC_CONTAINING_SUBSTANCE	20	-0.48	-1.52	0.052	0.185	1	975	tags=25%, list=6%, signal=27%
241	GO_POSITIVE_REGULATION_OF_LAMELLIPODIUM_ORGANIZATION	31	-0.43	-1.51	0.036	0.187	1	1930	tags=42%, list=13%, signal=48%
242	GO_MONOCYTE_CHEMOTACTIC_PROTEIN_1_PRODUCTION	16	-0.5	-1.51	0.037	0.191	1	1621	tags=31%, list=11%, signal=35%
243	GO_POSITIVE_REGULATION_OF_CYTOKINE_PRODUCTION_INVOLVED_IN_INFLAMMATORY_RESPONSE	19	-0.48	-1.51	0.051	0.191	1	3086	tags=37%, list=20%, signal=46%
244	GO_ORGANIC_HYDROXY_COMPOUND_METABOLIC_PROCESS	475	-0.27	-1.51	0	0.19	1	1987	tags=22%, list=13%, signal=24%
245	GO_FATTY_ACID_BETA_OXIDATION	73	-0.35	-1.51	0.004	0.19	1	2278	tags=27%, list=15%, signal=32%
246	GO_SMALL_MOLECULE_CATABOLIC_PROCESS	400	-0.28	-1.51	0	0.192	1	1911	tags=21%, list=12%, signal=23%
247	GO_TOLL_LIKE_RECEPTOR_2_SIGNALING_PATHWAY	15	-0.5	-1.51	0.052	0.191	1	2690	tags=53%, list=18%, signal=65%
248	GO_REGULATION_OF_CELLULAR_PH	86	-0.35	-1.51	0.025	0.191	1	3153	tags=40%, list=21%, signal=49%
249	GO_INSULIN_SECRETION	196	-0.3	-1.51	0	0.19	1	2270	tags=26%, list=15%, signal=30%
250	GO_NEGATIVE_REGULATION_OF_MITOCHONDRION_ORGANIZATION	57	-0.37	-1.5	0.013	0.191	1	2569	tags=32%, list=17%, signal=38%
251	GO_PHOSPHOLIPID_BIOSYNTHETIC_PROCESS	259	-0.29	-1.5	0	0.192	1	2151	tags=24%, list=14%, signal=27%
252	GO_MULTICELLULAR_ORGANISMAL_RESPONSE_TO_STRESS	63	-0.37	-1.5	0.011	0.191	1	3216	tags=40%, list=21%, signal=50%
253	GO_REGULATION_OF_T_CELL_CYTOKINE_PRODUCTION	29	-0.43	-1.5	0.022	0.192	1	3322	tags=41%, list=22%, signal=53%
254	GO_RIBONUCLEOTIDE_CATABOLIC_PROCESS	30	-0.42	-1.5	0.04	0.192	1	2072	tags=37%, list=13%, signal=42%
255	GO_REGULATION_OF_CARDIAC_MUSCLE_CONTRACTION_BY_CALCIUM_ION_SIGNALING	23	-0.46	-1.5	0.052	0.193	1	1460	tags=22%, list=10%, signal=24%
256	GO_REGULATION_OF_T_CELL_DIFFERENTIATION_IN_THYMUS	27	-0.43	-1.5	0.037	0.192	1	2095	tags=26%, list=14%, signal=30%
257	GO_GANGLIOSIDE_METABOLIC_PROCESS	21	-0.47	-1.5	0.068	0.193	1	1386	tags=29%, list=9%, signal=31%
258	GO_ANION_TRANSMEMBRANE_TRANSPORT	272	-0.28	-1.5	0	0.193	1	2200	tags=23%, list=14%, signal=26%
259	GO_UBIQUITIN_DEPENDENT_ERAD_PATHWAY	75	-0.35	-1.5	0.008	0.193	1	2959	tags=35%, list=19%, signal=43%
260	GO_LYMPH_NODE_DEVELOPMENT	17	-0.47	-1.5	0.054	0.193	1	3779	tags=59%, list=25%, signal=78%
261	GO_REGULATION_OF_PEPTIDE_HORMONE_SECRETION	193	-0.3	-1.49	0	0.195	1	2270	tags=25%, list=15%, signal=29%
262	GO_ORGANIC_ACID_BIOSYNTHETIC_PROCESS	311	-0.29	-1.49	0	0.195	1	2094	tags=23%, list=14%, signal=26%
263	GO_CELL_FATE_SPECIFICATION	70	-0.36	-1.49	0.011	0.196	1	964	tags=13%, list=6%, signal=14%
264	GO_SUPEROXIDE_ANION_GENERATION	32	-0.41	-1.49	0.047	0.195	1	1043	tags=25%, list=7%, signal=27%
265	GO_INTERLEUKIN_1_MEDIATED_SIGNALING_PATHWAY	98	-0.33	-1.49	0.012	0.197	1	3749	tags=42%, list=24%, signal=55%
266	GO_RELEASE_OF_SEQUESTERED_CALCIUM_ION_INTO_CYTOSOL_BY_ENDOPLASMIC_RETICULUM	30	-0.42	-1.49	0.039	0.198	1	1022	tags=17%, list=7%, signal=18%
267	GO_NITRIC_OXIDE_SYNTHASE_BIOSYNTHETIC_PROCESS	20	-0.47	-1.49	0.063	0.198	1	1486	tags=25%, list=10%, signal=28%
268	GO_REGULATION_OF_INFLAMMATORY_RESPONSE	330	-0.28	-1.49	0	0.199	1	2159	tags=21%, list=14%, signal=24%
269	GO_POSITIVE_REGULATION_OF_SECRETION	325	-0.28	-1.49	0	0.201	1	2270	tags=24%, list=15%, signal=28%
270	GO_DIOL_BIOSYNTHETIC_PROCESS	19	-0.49	-1.49	0.054	0.2	1	1876	tags=47%, list=12%, signal=54%
271	GO_REGULATION_OF_MEMBRANE_DEPOLARIZATION	40	-0.39	-1.48	0.028	0.2	1	2397	tags=35%, list=16%, signal=41%
272	GO_REGULATION_OF_STRIATED_MUSCLE_CONTRACTION	74	-0.35	-1.48	0.024	0.2	1	1460	tags=20%, list=10%, signal=22%
273	GO_PEPTIDYL_CYSTEINE_MODIFICATION	44	-0.38	-1.48	0.034	0.201	1	3161	tags=36%, list=21%, signal=46%
274	GO_DEFENSE_RESPONSE_TO_GRAM_NEGATIVE_BACTERIUM	44	-0.38	-1.48	0.034	0.2	1	1300	tags=20%, list=8%, signal=22%
275	GO_MYELOID_DENDRITIC_CELL_DIFFERENTIATION	16	-0.5	-1.48	0.052	0.201	1	1893	tags=38%, list=12%, signal=43%
276	GO_REACTIVE_OXYGEN_SPECIES_METABOLIC_PROCESS	237	-0.29	-1.48	0	0.201	1	2250	tags=25%, list=15%, signal=29%
277	GO_AMINO_ACID_IMPORT	39	-0.4	-1.48	0.05	0.202	1	1862	tags=23%, list=12%, signal=26%
278	GO_POSITIVE_REGULATION_OF_ION_TRANSPORT	242	-0.29	-1.48	0	0.204	1	2446	tags=24%, list=16%, signal=28%
279	GO_OLIGODENDROCYTE_DIFFERENTIATION	93	-0.33	-1.48	0	0.204	1	1842	tags=23%, list=12%, signal=26%
280	GO_TUMOR_NECROSIS_FACTOR_MEDIATED_SIGNALING_PATHWAY	155	-0.3	-1.48	0	0.204	1	3682	tags=41%, list=24%, signal=54%
281	GO_NEUROPEPTIDE_SIGNALING_PATHWAY	60	-0.36	-1.48	0.015	0.205	1	3311	tags=33%, list=22%, signal=42%
282	GO_PROTEIN_O_LINKED_GLYCOSYLATION	93	-0.33	-1.47	0.014	0.207	1	669	tags=16%, list=4%, signal=17%
283	GO_SARCOPLASMIC_RETICULUM_CALCIUM_ION_TRANSPORT	34	-0.41	-1.47	0.058	0.206	1	1022	tags=15%, list=7%, signal=16%
284	GO_RESPONSE_TO_BACTERIUM	497	-0.27	-1.47	0	0.206	1	2639	tags=25%, list=17%, signal=30%
285	GO_GLUCOSE_METABOLIC_PROCESS	199	-0.29	-1.47	0.007	0.206	1	3103	tags=31%, list=20%, signal=38%
286	GO_LIPID_EXPORT_FROM_CELL	33	-0.4	-1.47	0.028	0.209	1	1040	tags=21%, list=7%, signal=23%
287	GO_ORGANIC_HYDROXY_COMPOUND_TRANSPORT	212	-0.29	-1.47	0	0.209	1	2067	tags=22%, list=13%, signal=25%
288	GO_REGULATION_OF_SODIUM_ION_TRANSMEMBRANE_TRANSPORT	60	-0.36	-1.47	0.018	0.211	1	2938	tags=37%, list=19%, signal=45%
289	GO_CARBOHYDRATE_BIOSYNTHETIC_PROCESS	196	-0.29	-1.47	0	0.212	1	1777	tags=19%, list=12%, signal=22%
290	GO_TUMOR_NECROSIS_FACTOR_SECRETION	33	-0.41	-1.47	0.061	0.211	1	288	tags=12%, list=2%, signal=12%
291	GO_ARACHIDONIC_ACID_METABOLIC_PROCESS	44	-0.37	-1.47	0.04	0.212	1	1198	tags=23%, list=8%, signal=25%
292	GO_REGULATION_OF_STEROL_TRANSPORT	50	-0.37	-1.46	0.034	0.213	1	3452	tags=38%, list=22%, signal=49%
293	GO_REGULATION_OF_APPETITE	20	-0.45	-1.46	0.057	0.213	1	873	tags=20%, list=6%, signal=21%
294	GO_RESPONSE_TO_ARSENIC_CONTAINING_SUBSTANCE	34	-0.39	-1.46	0.045	0.213	1	975	tags=18%, list=6%, signal=19%
295	GO_GLUCOSE_IMPORT	62	-0.36	-1.46	0.044	0.216	1	2590	tags=35%, list=17%, signal=43%
296	GO_CELLULAR_KETONE_METABOLIC_PROCESS	228	-0.28	-1.46	0	0.216	1	3586	tags=40%, list=23%, signal=51%
297	GO_REGULATION_OF_DIGESTIVE_SYSTEM_PROCESS	32	-0.41	-1.46	0.047	0.216	1	745	tags=19%, list=5%, signal=20%
298	GO_POSITIVE_REGULATION_OF_ANION_TRANSPORT	48	-0.38	-1.46	0.029	0.215	1	1185	tags=15%, list=8%, signal=16%
299	GO_REGULATION_OF_GLYCOGEN_METABOLIC_PROCESS	34	-0.4	-1.46	0.048	0.216	1	3103	tags=35%, list=20%, signal=44%
300	GO_REGULATION_OF_POLYSACCHARIDE_METABOLIC_PROCESS	42	-0.38	-1.46	0.049	0.217	1	3103	tags=31%, list=20%, signal=39%
301	GO_DEFENSE_RESPONSE_TO_BACTERIUM	159	-0.29	-1.46	0.006	0.216	1	2616	tags=27%, list=17%, signal=32%
302	GO_MANGANESE_ION_TRANSPORT	15	-0.5	-1.46	0.084	0.217	1	2221	tags=33%, list=14%, signal=39%
303	GO_PROTEIN_CONTAINING_COMPLEX_REMODELING	27	-0.42	-1.46	0.042	0.217	1	1965	tags=22%, list=13%, signal=25%
304	GO_RELAXATION_OF_CARDIAC_MUSCLE	16	-0.49	-1.45	0.068	0.218	1	1322	tags=31%, list=9%, signal=34%
305	GO_UDP_N_ACETYLGLUCOSAMINE_METABOLIC_PROCESS	16	-0.5	-1.45	0.053	0.219	1	2704	tags=38%, list=18%, signal=45%
306	GO_REGULATION_OF_ODONTOGENESIS	23	-0.43	-1.45	0.049	0.218	1	1830	tags=30%, list=12%, signal=34%
307	GO_ACTIVATION_OF_PHOSPHOLIPASE_C_ACTIVITY	29	-0.42	-1.45	0.054	0.22	1	1358	tags=28%, list=9%, signal=30%
308	GO_OLIGOSACCHARIDE_BIOSYNTHETIC_PROCESS	15	-0.49	-1.45	0.088	0.219	1	1381	tags=40%, list=9%, signal=44%
309	GO_POSITIVE_REGULATION_OF_TRANSPORTER_ACTIVITY	99	-0.32	-1.45	0.009	0.218	1	1766	tags=25%, list=11%, signal=28%
310	GO_CARBOHYDRATE_TRANSPORT	128	-0.31	-1.45	0	0.218	1	2323	tags=30%, list=15%, signal=36%
311	GO_RELAXATION_OF_MUSCLE	26	-0.42	-1.45	0.068	0.221	1	1777	tags=31%, list=12%, signal=35%
312	GO_DRUG_METABOLIC_PROCESS	33	-0.4	-1.45	0.034	0.222	1	1062	tags=21%, list=7%, signal=23%
313	GO_RESPONSE_TO_PAIN	24	-0.44	-1.45	0.056	0.222	1	2724	tags=42%, list=18%, signal=51%
314	GO_PROSTANOID_METABOLIC_PROCESS	39	-0.39	-1.45	0.043	0.222	1	1961	tags=31%, list=13%, signal=35%
315	GO_DENDRITIC_CELL_DIFFERENTIATION	37	-0.39	-1.45	0.044	0.221	1	2471	tags=32%, list=16%, signal=39%
316	GO_ANTIGEN_PROCESSING_AND_PRESENTATION_OF_ENDOGENOUS_ANTIGEN	15	-0.49	-1.44	0.08	0.222	1	2619	tags=53%, list=17%, signal=64%
317	GO_OSTEOBLAST_DEVELOPMENT	17	-0.48	-1.44	0.073	0.223	1	258	tags=12%, list=2%, signal=12%
318	GO_HYDROGEN_PEROXIDE_CATABOLIC_PROCESS	18	-0.47	-1.44	0.06	0.223	1	1827	tags=33%, list=12%, signal=38%
319	GO_GLYCEROPHOSPHOLIPID_METABOLIC_PROCESS	317	-0.27	-1.44	0	0.224	1	2008	tags=21%, list=13%, signal=23%
320	GO_ANTIMICROBIAL_HUMORAL_IMMUNE_RESPONSE_MEDIATED_BY_ANTIMICROBIAL_PEPTIDE	34	-0.4	-1.44	0.043	0.224	1	3764	tags=53%, list=24%, signal=70%
321	GO_ANIMAL_ORGAN_FORMATION	52	-0.37	-1.44	0.045	0.225	1	1450	tags=19%, list=9%, signal=21%
322	GO_CYTOKINE_SECRETION	100	-0.32	-1.44	0.009	0.225	1	1923	tags=22%, list=13%, signal=25%
323	GO_VESICLE_TARGETING	92	-0.32	-1.44	0.017	0.226	1	3740	tags=42%, list=24%, signal=56%
324	GO_MONOSACCHARIDE_BIOSYNTHETIC_PROCESS	93	-0.32	-1.44	0.016	0.226	1	2467	tags=27%, list=16%, signal=32%
325	GO_NEGATIVE_REGULATION_OF_LIPID_TRANSPORT	25	-0.43	-1.44	0.052	0.226	1	6	tags=8%, list=0%, signal=8%
326	GO_POSITIVE_REGULATION_OF_ENDOTHELIAL_CELL_CHEMOTAXIS	15	-0.5	-1.44	0.079	0.226	1	311	tags=20%, list=2%, signal=20%
327	GO_CERAMIDE_CATABOLIC_PROCESS	18	-0.47	-1.44	0.084	0.225	1	1876	tags=39%, list=12%, signal=44%
328	GO_POSITIVE_REGULATION_OF_INTERFERON_GAMMA_PRODUCTION	56	-0.35	-1.44	0.022	0.226	1	2163	tags=29%, list=14%, signal=33%
329	GO_LONG_CHAIN_FATTY_ACYL_COA_METABOLIC_PROCESS	22	-0.43	-1.44	0.053	0.226	1	3022	tags=41%, list=20%, signal=51%
330	GO_VITAMIN_BIOSYNTHETIC_PROCESS	21	-0.44	-1.43	0.083	0.229	1	2499	tags=33%, list=16%, signal=40%
331	GO_DIACYLGLYCEROL_METABOLIC_PROCESS	25	-0.42	-1.43	0.054	0.23	1	593	tags=20%, list=4%, signal=21%
332	GO_ENDOPLASMIC_RETICULUM_MANNOSE_TRIMMING	16	-0.48	-1.43	0.063	0.23	1	2796	tags=50%, list=18%, signal=61%
333	GO_RESPONSE_TO_ZINC_ION	38	-0.38	-1.43	0.049	0.231	1	1978	tags=26%, list=13%, signal=30%
334	GO_TUMOR_NECROSIS_FACTOR_SUPERFAMILY_CYTOKINE_PRODUCTION	150	-0.29	-1.43	0.005	0.231	1	2163	tags=23%, list=14%, signal=27%
335	GO_CELLULAR_CARBOHYDRATE_BIOSYNTHETIC_PROCESS	81	-0.33	-1.43	0.029	0.232	1	2055	tags=25%, list=13%, signal=28%
336	GO_INNATE_IMMUNE_RESPONSE_ACTIVATING_SIGNAL_TRANSDUCTION	103	-0.32	-1.43	0.005	0.233	1	3749	tags=44%, list=24%, signal=57%
337	GO_IRON_ION_TRANSPORT	70	-0.33	-1.42	0.036	0.236	1	1945	tags=26%, list=13%, signal=29%
338	GO_LEUKOTRIENE_METABOLIC_PROCESS	27	-0.42	-1.42	0.049	0.236	1	1419	tags=26%, list=9%, signal=29%
339	GO_INTERLEUKIN_4_PRODUCTION	31	-0.4	-1.42	0.059	0.235	1	3241	tags=42%, list=21%, signal=53%
340	GO_GLYCOGEN_BIOSYNTHETIC_PROCESS	43	-0.37	-1.42	0.033	0.237	1	2467	tags=28%, list=16%, signal=33%
341	GO_NEGATIVE_REGULATION_OF_CHEMOKINE_PRODUCTION	18	-0.47	-1.42	0.075	0.237	1	1391	tags=28%, list=9%, signal=31%
342	GO_NEGATIVE_REGULATION_OF_PEPTIDASE_ACTIVITY	188	-0.28	-1.42	0	0.238	1	2527	tags=26%, list=16%, signal=31%
343	GO_POSITIVE_REGULATION_OF_REGULATED_SECRETORY_PATHWAY	48	-0.36	-1.42	0.036	0.24	1	1414	tags=21%, list=9%, signal=23%
344	GO_REGULATION_OF_TISSUE_REMODELING	69	-0.33	-1.42	0.029	0.242	1	1916	tags=25%, list=12%, signal=28%
345	GO_REGULATION_OF_NITRIC_OXIDE_SYNTHASE_ACTIVITY	43	-0.36	-1.42	0.061	0.243	1	1897	tags=26%, list=12%, signal=29%
346	GO_ALCOHOL_BIOSYNTHETIC_PROCESS	143	-0.29	-1.42	0.005	0.243	1	1987	tags=25%, list=13%, signal=29%
347	GO_TRICARBOXYLIC_ACID_CYCLE	33	-0.38	-1.41	0.068	0.244	1	1814	tags=30%, list=12%, signal=34%
348	GO_ENDOPLASMIC_RETICULUM_UNFOLDED_PROTEIN_RESPONSE	117	-0.31	-1.41	0.005	0.244	1	2842	tags=28%, list=18%, signal=34%
349	GO_VASCULAR_WOUND_HEALING	17	-0.48	-1.41	0.105	0.244	1	1897	tags=47%, list=12%, signal=54%
350	GO_ACETYL_COA_METABOLIC_PROCESS	36	-0.39	-1.41	0.051	0.244	1	2624	tags=28%, list=17%, signal=33%
351	GO_NEGATIVE_REGULATION_OF_SECRETION	156	-0.29	-1.41	0.016	0.245	1	2270	tags=24%, list=15%, signal=28%
352	GO_REACTIVE_OXYGEN_SPECIES_BIOSYNTHETIC_PROCESS	103	-0.31	-1.41	0.041	0.251	1	1452	tags=18%, list=9%, signal=20%
353	GO_POSITIVE_REGULATION_OF_WOUND_HEALING	55	-0.35	-1.41	0.032	0.252	1	2592	tags=35%, list=17%, signal=41%
354	GO_GLYCEROLIPID_BIOSYNTHETIC_PROCESS	250	-0.27	-1.41	0.031	0.251	1	2151	tags=23%, list=14%, signal=26%
355	GO_RESPONSE_TO_INTERLEUKIN_12	46	-0.36	-1.41	0.034	0.251	1	2712	tags=30%, list=18%, signal=37%
356	GO_NEGATIVE_REGULATION_OF_STEROID_METABOLIC_PROCESS	23	-0.44	-1.41	0.074	0.251	1	2933	tags=48%, list=19%, signal=59%
357	GO_OLIGOSACCHARIDE_LIPID_INTERMEDIATE_BIOSYNTHETIC_PROCESS	20	-0.43	-1.41	0.067	0.25	1	1832	tags=40%, list=12%, signal=45%
358	GO_RESPONSE_TO_PH	37	-0.38	-1.41	0.051	0.25	1	2246	tags=35%, list=15%, signal=41%
359	GO_T_CELL_CYTOKINE_PRODUCTION	38	-0.38	-1.4	0.044	0.25	1	3322	tags=34%, list=22%, signal=44%
360	GO_PYRIMIDINE_NUCLEOSIDE_METABOLIC_PROCESS	27	-0.4	-1.4	0.066	0.25	1	2171	tags=30%, list=14%, signal=34%
361	GO_REGULATION_OF_LIPID_CATABOLIC_PROCESS	54	-0.35	-1.4	0.054	0.251	1	2866	tags=37%, list=19%, signal=45%
362	GO_POSITIVE_REGULATION_OF_EXOCYTOSIS	79	-0.33	-1.4	0.033	0.252	1	2471	tags=28%, list=16%, signal=33%
363	GO_REGULATION_OF_CHOLESTEROL_EFFLUX	28	-0.4	-1.4	0.076	0.253	1	6	tags=7%, list=0%, signal=7%
364	GO_REGULATION_OF_ANIMAL_ORGAN_FORMATION	29	-0.39	-1.4	0.077	0.254	1	205	tags=10%, list=1%, signal=10%
365	GO_LEUKOCYTE_MEDIATED_CYTOTOXICITY	82	-0.32	-1.4	0.012	0.253	1	3242	tags=34%, list=21%, signal=43%
366	GO_INTERFERON_GAMMA_PRODUCTION	95	-0.31	-1.4	0.014	0.256	1	2163	tags=24%, list=14%, signal=28%
367	GO_NEGATIVE_REGULATION_OF_OSTEOCLAST_DIFFERENTIATION	25	-0.42	-1.4	0.058	0.256	1	1819	tags=36%, list=12%, signal=41%
368	GO_PROTEIN_LIPID_COMPLEX_SUBUNIT_ORGANIZATION	48	-0.35	-1.39	0.052	0.26	1	1965	tags=21%, list=13%, signal=24%
369	GO_INTRACELLULAR_LIPID_TRANSPORT	42	-0.36	-1.39	0.073	0.26	1	2271	tags=33%, list=15%, signal=39%
370	GO_FATTY_ACID_TRANSPORT	86	-0.32	-1.39	0.025	0.261	1	2146	tags=24%, list=14%, signal=28%
371	GO_POSITIVE_REGULATION_OF_OLIGODENDROCYTE_DIFFERENTIATION	21	-0.42	-1.39	0.076	0.261	1	632	tags=19%, list=4%, signal=20%
372	GO_REGULATION_OF_GLUCAN_BIOSYNTHETIC_PROCESS	28	-0.41	-1.39	0.08	0.264	1	3103	tags=36%, list=20%, signal=45%
373	GO_REGULATION_OF_HORMONE_SECRETION	234	-0.27	-1.39	0	0.266	1	2270	tags=24%, list=15%, signal=28%
374	GO_TISSUE_HOMEOSTASIS	231	-0.27	-1.39	0.007	0.267	1	1948	tags=24%, list=13%, signal=27%
375	GO_OLIGODENDROCYTE_DEVELOPMENT	43	-0.36	-1.39	0.049	0.267	1	297	tags=14%, list=2%, signal=14%
376	GO_LIPOPROTEIN_CATABOLIC_PROCESS	15	-0.46	-1.39	0.091	0.268	1	1908	tags=33%, list=12%, signal=38%
377	GO_DETECTION_OF_EXTERNAL_BIOTIC_STIMULUS	23	-0.43	-1.38	0.066	0.268	1	1624	tags=26%, list=11%, signal=29%
378	GO_PEPTIDE_SECRETION	472	-0.25	-1.38	0	0.268	1	1752	tags=19%, list=11%, signal=20%
379	GO_POSITIVE_REGULATION_OF_TUMOR_NECROSIS_FACTOR_SECRETION	23	-0.43	-1.38	0.069	0.267	1	288	tags=13%, list=2%, signal=13%
380	GO_NEGATIVE_REGULATION_OF_ESTABLISHMENT_OF_PROTEIN_LOCALIZATION	137	-0.29	-1.38	0.005	0.275	1	2944	tags=33%, list=19%, signal=40%
381	GO_REGULATION_OF_LIPOPROTEIN_METABOLIC_PROCESS	15	-0.47	-1.38	0.102	0.274	1	1876	tags=27%, list=12%, signal=30%
382	GO_REGULATION_OF_LIPID_METABOLIC_PROCESS	389	-0.26	-1.38	0	0.276	1	2972	tags=30%, list=19%, signal=36%
383	GO_POSITIVE_REGULATION_OF_TRANSMEMBRANE_TRANSPORT	178	-0.28	-1.38	0.017	0.275	1	2329	tags=26%, list=15%, signal=31%
384	GO_DEFENSE_RESPONSE_TO_GRAM_POSITIVE_BACTERIUM	58	-0.34	-1.38	0.062	0.275	1	3677	tags=45%, list=24%, signal=59%
385	GO_POSITIVE_REGULATION_OF_INSULIN_SECRETION	71	-0.32	-1.38	0.036	0.278	1	2246	tags=28%, list=15%, signal=33%
386	GO_REGULATION_OF_SYSTEMIC_ARTERIAL_BLOOD_PRESSURE_BY_RENIN_ANGIOTENSIN	24	-0.41	-1.37	0.083	0.278	1	3359	tags=50%, list=22%, signal=64%
387	GO_RIBONUCLEOSIDE_TRIPHOSPHATE_BIOSYNTHETIC_PROCESS	59	-0.33	-1.37	0.053	0.278	1	2723	tags=36%, list=18%, signal=43%
388	GO_SODIUM_ION_TRANSPORT	202	-0.28	-1.37	0.017	0.278	1	3023	tags=30%, list=20%, signal=36%
389	GO_REGULATION_OF_ATP_BIOSYNTHETIC_PROCESS	17	-0.44	-1.37	0.116	0.279	1	2943	tags=41%, list=19%, signal=51%
390	GO_REGULATION_OF_TRANSCRIPTION_REGULATORY_REGION_DNA_BINDING	44	-0.35	-1.37	0.061	0.279	1	1060	tags=18%, list=7%, signal=19%
391	GO_VIRION_ASSEMBLY	38	-0.37	-1.37	0.064	0.281	1	2309	tags=34%, list=15%, signal=40%
392	GO_KILLING_OF_CELLS_OF_OTHER_ORGANISM	30	-0.38	-1.37	0.065	0.281	1	3241	tags=43%, list=21%, signal=55%
393	GO_ACTIN_FILAMENT_DEPOLYMERIZATION	55	-0.34	-1.37	0.04	0.282	1	2687	tags=38%, list=17%, signal=46%
394	GO_REGULATION_OF_FERTILIZATION	17	-0.45	-1.37	0.109	0.282	1	437	tags=12%, list=3%, signal=12%
395	GO_PEPTIDE_HORMONE_SECRETION	231	-0.27	-1.37	0.006	0.282	1	2270	tags=24%, list=15%, signal=28%
396	GO_DETECTION_OF_BIOTIC_STIMULUS	34	-0.37	-1.37	0.072	0.282	1	2243	tags=32%, list=15%, signal=38%
397	GO_T_HELPER_1_TYPE_IMMUNE_RESPONSE	43	-0.36	-1.37	0.053	0.283	1	2163	tags=33%, list=14%, signal=38%
398	GO_RESPONSE_TO_TUMOR_NECROSIS_FACTOR	267	-0.26	-1.36	0.009	0.286	1	2952	tags=31%, list=19%, signal=37%
399	GO_RESPONSE_TO_INSULIN	262	-0.26	-1.36	0	0.286	1	2488	tags=28%, list=16%, signal=33%
400	GO_REGULATION_OF_EXOCYTOSIS	198	-0.27	-1.36	0	0.287	1	1583	tags=17%, list=10%, signal=18%
401	GO_PROTEIN_PALMITOYLATION	33	-0.37	-1.36	0.066	0.287	1	779	tags=15%, list=5%, signal=16%
402	GO_INTERLEUKIN_10_PRODUCTION	53	-0.34	-1.36	0.035	0.288	1	1923	tags=25%, list=13%, signal=28%
403	GO_PHOSPHATIDYLETHANOLAMINE_METABOLIC_PROCESS	24	-0.4	-1.36	0.103	0.293	1	925	tags=21%, list=6%, signal=22%
404	GO_NEGATIVE_REGULATION_OF_INTERLEUKIN_1_BETA_PRODUCTION	19	-0.44	-1.36	0.114	0.294	1	392	tags=16%, list=3%, signal=16%
405	GO_ANTIMICROBIAL_HUMORAL_RESPONSE	66	-0.32	-1.36	0.054	0.295	1	3210	tags=41%, list=21%, signal=51%
406	GO_HORMONE_TRANSPORT	284	-0.26	-1.36	0	0.295	1	2534	tags=25%, list=16%, signal=29%
407	GO_STEROID_HORMONE_SECRETION	16	-0.44	-1.36	0.136	0.295	1	699	tags=19%, list=5%, signal=20%
408	GO_RECEPTOR_RECYCLING	32	-0.37	-1.35	0.08	0.296	1	1853	tags=25%, list=12%, signal=28%
409	GO_LIPID_STORAGE	79	-0.31	-1.35	0.028	0.296	1	1282	tags=16%, list=8%, signal=18%
410	GO_POSITIVE_REGULATION_OF_SODIUM_ION_TRANSMEMBRANE_TRANSPORT	20	-0.43	-1.35	0.098	0.295	1	1460	tags=35%, list=10%, signal=39%
411	GO_POSITIVE_REGULATION_OF_LAMELLIPODIUM_ASSEMBLY	23	-0.42	-1.35	0.073	0.295	1	2679	tags=48%, list=17%, signal=58%
412	GO_REGULATION_OF_CARDIAC_CONDUCTION	61	-0.32	-1.35	0.05	0.297	1	1633	tags=18%, list=11%, signal=20%
413	GO_PLASMA_MEMBRANE_ORGANIZATION	102	-0.3	-1.35	0.017	0.297	1	1295	tags=19%, list=8%, signal=20%
414	GO_NEGATIVE_REGULATION_OF_INTERLEUKIN_8_PRODUCTION	16	-0.45	-1.35	0.121	0.301	1	311	tags=13%, list=2%, signal=13%
415	GO_FATTY_ACID_TRANSMEMBRANE_TRANSPORT	22	-0.42	-1.35	0.095	0.301	1	2072	tags=32%, list=13%, signal=37%
416	GO_AMINE_TRANSPORT	78	-0.31	-1.35	0.044	0.301	1	2041	tags=22%, list=13%, signal=25%
417	GO_NEGATIVE_REGULATION_OF_TRANSPORT	393	-0.25	-1.35	0	0.3	1	2471	tags=23%, list=16%, signal=26%
418	GO_REGULATION_OF_ACTIN_FILAMENT_BASED_MOVEMENT	39	-0.36	-1.35	0.076	0.3	1	2398	tags=33%, list=16%, signal=39%
419	GO_REGULATION_OF_GRANULOCYTE_DIFFERENTIATION	15	-0.46	-1.35	0.113	0.3	1	98	tags=13%, list=1%, signal=13%
420	GO_ENDOPLASMIC_RETICULUM_TO_GOLGI_VESICLE_MEDIATED_TRANSPORT	189	-0.27	-1.35	0.02	0.3	1	3769	tags=39%, list=25%, signal=51%
421	GO_NEGATIVE_REGULATION_OF_TRANSPORTER_ACTIVITY	63	-0.32	-1.35	0.049	0.301	1	2918	tags=32%, list=19%, signal=39%
422	GO_CELLULAR_RESPONSE_TO_INSULIN_STIMULUS	211	-0.26	-1.35	0.015	0.301	1	2488	tags=28%, list=16%, signal=33%
423	GO_VACUOLAR_ACIDIFICATION	23	-0.41	-1.35	0.107	0.301	1	1945	tags=26%, list=13%, signal=30%
424	GO_MULTICELLULAR_ORGANISMAL_HOMEOSTASIS	457	-0.24	-1.34	0	0.301	1	2277	tags=24%, list=15%, signal=27%
425	GO_MAINTENANCE_OF_PROTEIN_LOCATION_IN_CELL	60	-0.33	-1.34	0.056	0.301	1	2094	tags=28%, list=14%, signal=33%
426	GO_POSITIVE_REGULATION_OF_STEROID_METABOLIC_PROCESS	28	-0.4	-1.34	0.069	0.301	1	3557	tags=50%, list=23%, signal=65%
427	GO_PROTEIN_IMPORT_INTO_MITOCHONDRIAL_MATRIX	17	-0.44	-1.34	0.129	0.3	1	3532	tags=47%, list=23%, signal=61%
428	GO_CD4_POSITIVE_ALPHA_BETA_T_CELL_CYTOKINE_PRODUCTION	20	-0.43	-1.34	0.113	0.3	1	3089	tags=35%, list=20%, signal=44%
429	GO_NATURAL_KILLER_CELL_MEDIATED_IMMUNITY	48	-0.34	-1.34	0.058	0.299	1	662	tags=13%, list=4%, signal=13%
430	GO_REGULATION_OF_FATTY_ACID_OXIDATION	31	-0.38	-1.34	0.074	0.299	1	1094	tags=19%, list=7%, signal=21%
431	GO_HEART_PROCESS	235	-0.26	-1.34	0.014	0.299	1	2221	tags=21%, list=14%, signal=24%
432	GO_CELLULAR_ALDEHYDE_METABOLIC_PROCESS	52	-0.34	-1.34	0.057	0.299	1	1749	tags=25%, list=11%, signal=28%
433	GO_CELLULAR_RESPONSE_TO_OXYGEN_RADICAL	25	-0.4	-1.34	0.089	0.298	1	2323	tags=28%, list=15%, signal=33%
434	GO_PHOSPHOLIPID_TRANSPORT	85	-0.3	-1.34	0.062	0.297	1	1965	tags=24%, list=13%, signal=27%
435	GO_TISSUE_REMODELING	145	-0.28	-1.34	0.012	0.297	1	1916	tags=21%, list=12%, signal=23%
436	GO_ORGANOPHOSPHATE_ESTER_TRANSPORT	125	-0.29	-1.34	0.02	0.298	1	2072	tags=24%, list=13%, signal=28%
437	GO_DEFENSE_RESPONSE_TO_FUNGUS	18	-0.42	-1.34	0.119	0.299	1	2914	tags=44%, list=19%, signal=55%
438	GO_TRANSCYTOSIS	20	-0.41	-1.34	0.132	0.299	1	1632	tags=25%, list=11%, signal=28%
439	GO_NEGATIVE_REGULATION_OF_ACTIN_FILAMENT_POLYMERIZATION	59	-0.32	-1.34	0.061	0.298	1	2592	tags=32%, list=17%, signal=39%
440	GO_PLATELET_DEGRANULATION	120	-0.29	-1.34	0.045	0.299	1	2592	tags=30%, list=17%, signal=36%
441	GO_REGULATION_OF_BLOOD_CIRCULATION	239	-0.26	-1.34	0	0.301	1	1980	tags=18%, list=13%, signal=20%
442	GO_POSITIVE_REGULATION_OF_REPRODUCTIVE_PROCESS	64	-0.33	-1.34	0.04	0.301	1	888	tags=11%, list=6%, signal=12%
443	GO_REGULATION_OF_SUPEROXIDE_ANION_GENERATION	22	-0.42	-1.34	0.129	0.301	1	1043	tags=27%, list=7%, signal=29%
444	GO_HYPEROSMOTIC_RESPONSE	23	-0.4	-1.34	0.103	0.301	1	1468	tags=35%, list=10%, signal=38%
445	GO_VITAMIN_METABOLIC_PROCESS	114	-0.29	-1.34	0.025	0.301	1	1897	tags=20%, list=12%, signal=23%
446	GO_SIALYLATION	19	-0.42	-1.34	0.113	0.301	1	1529	tags=32%, list=10%, signal=35%
447	GO_PHOSPHATIDYLCHOLINE_BIOSYNTHETIC_PROCESS	38	-0.37	-1.34	0.095	0.3	1	1850	tags=29%, list=12%, signal=33%
448	GO_VENTRICULAR_CARDIAC_MUSCLE_CELL_ACTION_POTENTIAL	32	-0.37	-1.34	0.098	0.3	1	1452	tags=19%, list=9%, signal=21%
449	GO_VERY_LONG_CHAIN_FATTY_ACID_METABOLIC_PROCESS	30	-0.38	-1.34	0.103	0.3	1	2072	tags=33%, list=13%, signal=38%
450	GO_REGULATION_OF_HEART_RATE	81	-0.3	-1.33	0.036	0.303	1	1452	tags=17%, list=9%, signal=19%
451	GO_POSITIVE_REGULATION_OF_MACROPHAGE_DERIVED_FOAM_CELL_DIFFERENTIATION	16	-0.45	-1.33	0.135	0.305	1	128	tags=13%, list=1%, signal=13%
452	GO_REGULATION_OF_ORGANIC_ACID_TRANSPORT	56	-0.32	-1.33	0.075	0.305	1	1494	tags=16%, list=10%, signal=18%
453	GO_ACUTE_INFLAMMATORY_RESPONSE	93	-0.3	-1.33	0.049	0.305	1	2616	tags=31%, list=17%, signal=37%
454	GO_L_ALPHA_AMINO_ACID_TRANSMEMBRANE_TRANSPORT	52	-0.33	-1.33	0.071	0.305	1	2112	tags=23%, list=14%, signal=27%
455	GO_INTERLEUKIN_6_PRODUCTION	130	-0.28	-1.33	0.03	0.304	1	1955	tags=19%, list=13%, signal=22%
456	GO_RESPONSE_TO_TOPOLOGICALLY_INCORRECT_PROTEIN	192	-0.27	-1.33	0.006	0.305	1	3049	tags=29%, list=20%, signal=35%
457	GO_REGULATION_OF_NUCLEOTIDE_BIOSYNTHETIC_PROCESS	36	-0.36	-1.33	0.087	0.305	1	3557	tags=33%, list=23%, signal=43%
458	GO_STEROID_METABOLIC_PROCESS	270	-0.25	-1.33	0.008	0.305	1	3088	tags=29%, list=20%, signal=35%
459	GO_ARACHIDONIC_ACID_SECRETION	22	-0.41	-1.33	0.125	0.305	1	3361	tags=45%, list=22%, signal=58%
460	GO_RESPONSE_TO_FOOD	30	-0.38	-1.33	0.107	0.308	1	1018	tags=17%, list=7%, signal=18%
461	GO_ENERGY_RESERVE_METABOLIC_PROCESS	77	-0.3	-1.33	0.079	0.308	1	3103	tags=31%, list=20%, signal=39%
462	GO_INTESTINAL_LIPID_ABSORPTION	17	-0.44	-1.32	0.13	0.313	1	2866	tags=41%, list=19%, signal=51%
463	GO_MAINTENANCE_OF_CELL_POLARITY	18	-0.42	-1.32	0.146	0.312	1	1845	tags=22%, list=12%, signal=25%
464	GO_LYSOSOMAL_PROTEIN_CATABOLIC_PROCESS	15	-0.46	-1.32	0.124	0.312	1	2429	tags=40%, list=16%, signal=47%
465	GO_REGULATION_OF_ICOSANOID_SECRETION	15	-0.45	-1.32	0.133	0.312	1	907	tags=20%, list=6%, signal=21%
466	GO_MEMBRANE_DEPOLARIZATION	74	-0.31	-1.32	0.047	0.311	1	2397	tags=28%, list=16%, signal=33%
467	GO_ORGANIC_ACID_TRANSMEMBRANE_TRANSPORT	133	-0.28	-1.32	0.028	0.311	1	2158	tags=23%, list=14%, signal=27%
468	GO_CELLULAR_RESPONSE_TO_MECHANICAL_STIMULUS	74	-0.31	-1.32	0.036	0.311	1	1561	tags=23%, list=10%, signal=25%
469	GO_POSITIVE_REGULATION_OF_CATION_CHANNEL_ACTIVITY	63	-0.32	-1.32	0.061	0.311	1	2082	tags=25%, list=14%, signal=29%
470	GO_CELLULAR_RESPONSE_TO_TOPOLOGICALLY_INCORRECT_PROTEIN	155	-0.27	-1.32	0.012	0.31	1	3049	tags=28%, list=20%, signal=35%
471	GO_REGULATION_OF_PLASMA_LIPOPROTEIN_PARTICLE_LEVELS	80	-0.3	-1.32	0.064	0.31	1	1965	tags=19%, list=13%, signal=21%
472	GO_POSITIVE_REGULATION_OF_INTERLEUKIN_10_PRODUCTION	35	-0.36	-1.32	0.104	0.315	1	1923	tags=23%, list=13%, signal=26%
473	GO_ISOPRENOID_BIOSYNTHETIC_PROCESS	26	-0.39	-1.32	0.097	0.316	1	2881	tags=38%, list=19%, signal=47%
474	GO_POSITIVE_REGULATION_OF_INTERLEUKIN_6_PRODUCTION	79	-0.3	-1.31	0.046	0.323	1	1955	tags=20%, list=13%, signal=23%
475	GO_POSITIVE_REGULATION_OF_RESPONSE_TO_WOUNDING	65	-0.31	-1.31	0.054	0.322	1	2592	tags=29%, list=17%, signal=35%
476	GO_POSITIVE_REGULATION_OF_REACTIVE_OXYGEN_SPECIES_BIOSYNTHETIC_PROCESS	46	-0.33	-1.31	0.071	0.325	1	236	tags=11%, list=2%, signal=11%
477	GO_POSITIVE_REGULATION_OF_SODIUM_ION_TRANSMEMBRANE_TRANSPORTER_ACTIVITY	15	-0.44	-1.31	0.136	0.325	1	1460	tags=40%, list=10%, signal=44%
478	GO_REGULATION_OF_LIPID_BIOSYNTHETIC_PROCESS	183	-0.26	-1.31	0.014	0.327	1	2809	tags=33%, list=18%, signal=40%
479	GO_PROTEIN_HOMOTETRAMERIZATION	55	-0.32	-1.31	0.084	0.328	1	1702	tags=22%, list=11%, signal=24%
480	GO_VENTRAL_SPINAL_CORD_DEVELOPMENT	37	-0.35	-1.31	0.097	0.327	1	964	tags=16%, list=6%, signal=17%
481	GO_NEGATIVE_REGULATION_OF_RESPONSE_TO_EXTERNAL_STIMULUS	330	-0.25	-1.31	0.01	0.327	1	2250	tags=22%, list=15%, signal=25%
482	GO_POSITIVE_REGULATION_OF_MITOCHONDRIAL_FISSION	17	-0.44	-1.31	0.128	0.327	1	2134	tags=41%, list=14%, signal=48%
483	GO_REGULATION_OF_TRANSPORTER_ACTIVITY	242	-0.25	-1.31	0.024	0.327	1	2450	tags=24%, list=16%, signal=28%
484	GO_SERINE_FAMILY_AMINO_ACID_METABOLIC_PROCESS	36	-0.36	-1.31	0.1	0.328	1	470	tags=14%, list=3%, signal=14%
485	GO_NEGATIVE_REGULATION_OF_TUMOR_NECROSIS_FACTOR_SUPERFAMILY_CYTOKINE_PRODUCTION	54	-0.32	-1.31	0.066	0.329	1	2163	tags=28%, list=14%, signal=32%
486	GO_PH_REDUCTION	54	-0.33	-1.3	0.096	0.332	1	2895	tags=37%, list=19%, signal=45%
487	GO_ACUTE_PHASE_RESPONSE	37	-0.35	-1.3	0.118	0.332	1	2616	tags=41%, list=17%, signal=49%
488	GO_ANTIGEN_PROCESSING_AND_PRESENTATION	210	-0.26	-1.3	0.007	0.331	1	3773	tags=38%, list=25%, signal=50%
489	GO_POSITIVE_REGULATION_OF_ACTIN_FILAMENT_POLYMERIZATION	92	-0.29	-1.3	0.052	0.331	1	3072	tags=34%, list=20%, signal=42%
490	GO_FEEDING_BEHAVIOR	78	-0.29	-1.3	0.07	0.331	1	1777	tags=17%, list=12%, signal=19%
491	GO_CELLULAR_CARBOHYDRATE_METABOLIC_PROCESS	264	-0.25	-1.3	0.007	0.331	1	2108	tags=20%, list=14%, signal=23%
492	GO_T_CELL_MEDIATED_IMMUNITY	85	-0.3	-1.3	0.055	0.332	1	3322	tags=33%, list=22%, signal=42%
493	GO_POSITIVE_REGULATION_OF_SODIUM_ION_TRANSPORT	32	-0.36	-1.3	0.143	0.331	1	2626	tags=38%, list=17%, signal=45%
494	GO_REGULATION_OF_OSTEOCLAST_DIFFERENTIATION	58	-0.32	-1.3	0.071	0.331	1	1897	tags=24%, list=12%, signal=27%
495	GO_MULTICELLULAR_ORGANISMAL_SIGNALING	166	-0.27	-1.3	0.056	0.332	1	2626	tags=22%, list=17%, signal=27%
496	GO_REGULATION_OF_PEPTIDE_SECRETION	370	-0.24	-1.3	0	0.333	1	1955	tags=19%, list=13%, signal=21%
497	GO_REGULATION_OF_ENDOTHELIAL_CELL_CHEMOTAXIS	19	-0.41	-1.3	0.137	0.335	1	311	tags=16%, list=2%, signal=16%
498	GO_POSITIVE_REGULATION_OF_REACTIVE_OXYGEN_SPECIES_METABOLIC_PROCESS	90	-0.29	-1.3	0.08	0.334	1	1043	tags=14%, list=7%, signal=15%
499	GO_NEURON_FATE_COMMITMENT	45	-0.34	-1.3	0.113	0.334	1	2217	tags=24%, list=14%, signal=28%
500	GO_POSITIVE_REGULATION_OF_NUCLEOTIDE_BIOSYNTHETIC_PROCESS	19	-0.41	-1.3	0.136	0.334	1	3557	tags=42%, list=23%, signal=55%
501	GO_POSITIVE_REGULATION_OF_INTERLEUKIN_4_PRODUCTION	22	-0.4	-1.3	0.155	0.334	1	3241	tags=41%, list=21%, signal=52%
502	GO_REGULATION_OF_ACTION_POTENTIAL	46	-0.33	-1.3	0.085	0.334	1	1876	tags=24%, list=12%, signal=27%
503	GO_NEGATIVE_REGULATION_OF_CATION_CHANNEL_ACTIVITY	32	-0.35	-1.29	0.113	0.341	1	2450	tags=28%, list=16%, signal=33%
504	GO_NUCLEOSIDE_BISPHOSPHATE_BIOSYNTHETIC_PROCESS	62	-0.31	-1.29	0.073	0.341	1	3079	tags=31%, list=20%, signal=38%
505	GO_POSITIVE_REGULATION_OF_BROWN_FAT_CELL_DIFFERENTIATION	16	-0.43	-1.29	0.143	0.34	1	1197	tags=19%, list=8%, signal=20%
506	GO_KERATAN_SULFATE_METABOLIC_PROCESS	29	-0.37	-1.29	0.116	0.343	1	1687	tags=31%, list=11%, signal=35%
507	GO_PEPTIDYL_L_CYSTEINE_S_PALMITOYLATION	20	-0.4	-1.29	0.122	0.343	1	3522	tags=40%, list=23%, signal=52%
508	GO_RESPONSE_TO_ACIDIC_PH	21	-0.4	-1.29	0.149	0.343	1	2186	tags=33%, list=14%, signal=39%
509	GO_REGULATION_OF_GONAD_DEVELOPMENT	15	-0.44	-1.29	0.157	0.342	1	347	tags=13%, list=2%, signal=14%
510	GO_REGULATION_OF_MUSCLE_CONTRACTION	133	-0.27	-1.29	0.047	0.343	1	1460	tags=16%, list=10%, signal=17%
511	GO_SYNAPTIC_TRANSMISSION_CHOLINERGIC	25	-0.39	-1.29	0.161	0.345	1	699	tags=12%, list=5%, signal=13%
512	GO_STEROL_TRANSPORT	95	-0.29	-1.29	0.036	0.344	1	1978	tags=19%, list=13%, signal=22%
513	GO_HEAT_GENERATION	15	-0.43	-1.29	0.148	0.346	1	7	tags=7%, list=0%, signal=7%
514	GO_LINOLEIC_ACID_METABOLIC_PROCESS	19	-0.41	-1.29	0.128	0.347	1	2072	tags=32%, list=13%, signal=36%
515	GO_POSITIVE_REGULATION_OF_NITRIC_OXIDE_SYNTHASE_BIOSYNTHETIC_PROCESS	16	-0.42	-1.29	0.171	0.347	1	1486	tags=19%, list=10%, signal=21%
516	GO_POSITIVE_REGULATION_OF_TUMOR_NECROSIS_FACTOR_SUPERFAMILY_CYTOKINE_PRODUCTION	87	-0.29	-1.28	0.06	0.349	1	512	tags=10%, list=3%, signal=11%
517	GO_REGULATION_OF_OLIGODENDROCYTE_DIFFERENTIATION	35	-0.34	-1.28	0.115	0.349	1	1063	tags=17%, list=7%, signal=18%
518	GO_POSITIVE_REGULATION_OF_CYTOKINE_PRODUCTION_INVOLVED_IN_IMMUNE_RESPONSE	50	-0.31	-1.28	0.098	0.348	1	3596	tags=38%, list=23%, signal=49%
519	GO_TRANSMISSION_OF_NERVE_IMPULSE	53	-0.31	-1.28	0.106	0.349	1	3023	tags=30%, list=20%, signal=37%
520	GO_DICARBOXYLIC_ACID_CATABOLIC_PROCESS	15	-0.43	-1.28	0.156	0.35	1	518	tags=20%, list=3%, signal=21%
521	GO_REGULATION_OF_SUPEROXIDE_METABOLIC_PROCESS	34	-0.35	-1.28	0.148	0.35	1	2471	tags=32%, list=16%, signal=38%
522	GO_CHAPERONE_COFACTOR_DEPENDENT_PROTEIN_REFOLDING	27	-0.37	-1.28	0.138	0.35	1	3219	tags=41%, list=21%, signal=51%
523	GO_ACTIN_POLYMERIZATION_OR_DEPOLYMERIZATION	202	-0.25	-1.28	0.038	0.35	1	2732	tags=28%, list=18%, signal=33%
524	GO_WATER_SOLUBLE_VITAMIN_METABOLIC_PROCESS	76	-0.3	-1.28	0.055	0.35	1	1744	tags=22%, list=11%, signal=25%
525	GO_REGULATION_OF_T_CELL_MEDIATED_IMMUNITY	59	-0.31	-1.28	0.094	0.351	1	3322	tags=32%, list=22%, signal=41%
526	GO_POSITIVE_REGULATION_OF_PEPTIDE_HORMONE_SECRETION	88	-0.28	-1.28	0.078	0.354	1	2250	tags=26%, list=15%, signal=30%
527	GO_REGULATION_OF_BONE_REMODELING	45	-0.33	-1.28	0.128	0.355	1	1916	tags=27%, list=12%, signal=30%
528	GO_MITOCHONDRIAL_TRANSPORT	248	-0.25	-1.28	0.031	0.358	1	3098	tags=30%, list=20%, signal=37%
529	GO_VASCULAR_ENDOTHELIAL_CELL_PROLIFERATION	20	-0.39	-1.28	0.157	0.357	1	1692	tags=20%, list=11%, signal=22%
530	GO_RESPONSE_TO_INTERLEUKIN_1	177	-0.26	-1.28	0.024	0.357	1	3690	tags=37%, list=24%, signal=48%
531	GO_NEGATIVE_REGULATION_OF_CYTOKINE_SECRETION	23	-0.39	-1.27	0.127	0.357	1	2471	tags=30%, list=16%, signal=36%
532	GO_HORMONE_BIOSYNTHETIC_PROCESS	56	-0.31	-1.27	0.083	0.356	1	1122	tags=20%, list=7%, signal=21%
533	GO_RESPONSE_TO_INTERFERON_GAMMA	170	-0.26	-1.27	0.048	0.356	1	3032	tags=32%, list=20%, signal=39%
534	GO_ENSHEATHMENT_OF_NEURONS	130	-0.27	-1.27	0.042	0.356	1	1295	tags=15%, list=8%, signal=16%
535	GO_IMPORT_ACROSS_PLASMA_MEMBRANE	138	-0.27	-1.27	0.047	0.355	1	1899	tags=17%, list=12%, signal=19%
536	GO_TRACHEA_DEVELOPMENT	19	-0.41	-1.27	0.146	0.356	1	906	tags=16%, list=6%, signal=17%
537	GO_NEGATIVE_REGULATION_OF_JNK_CASCADE	34	-0.35	-1.27	0.133	0.355	1	1868	tags=24%, list=12%, signal=27%
538	GO_XENOBIOTIC_TRANSPORT	30	-0.36	-1.27	0.152	0.355	1	634	tags=20%, list=4%, signal=21%
539	GO_REGULATION_OF_CHOLESTEROL_METABOLIC_PROCESS	57	-0.3	-1.27	0.095	0.355	1	3068	tags=33%, list=20%, signal=41%
540	GO_CELLULAR_RESPONSE_TO_PEPTIDE_HORMONE_STIMULUS	294	-0.24	-1.27	0.026	0.356	1	2488	tags=26%, list=16%, signal=30%
541	GO_PROTEIN_MATURATION	263	-0.24	-1.27	0.015	0.355	1	1858	tags=18%, list=12%, signal=20%
542	GO_MITOCHONDRIAL_DEPOLARIZATION	23	-0.39	-1.27	0.149	0.355	1	2072	tags=35%, list=13%, signal=40%
543	GO_CYTOSOLIC_CALCIUM_ION_TRANSPORT	157	-0.26	-1.27	0.053	0.364	1	1478	tags=17%, list=10%, signal=18%
544	GO_PHOSPHATIDIC_ACID_METABOLIC_PROCESS	46	-0.32	-1.27	0.113	0.364	1	2008	tags=24%, list=13%, signal=27%
545	GO_GLUTAMATE_METABOLIC_PROCESS	27	-0.37	-1.27	0.141	0.365	1	721	tags=19%, list=5%, signal=19%
546	GO_COAGULATION	297	-0.24	-1.27	0.034	0.365	1	2697	tags=25%, list=18%, signal=29%
547	GO_GAMMA_AMINOBUTYRIC_ACID_SIGNALING_PATHWAY	21	-0.4	-1.27	0.14	0.364	1	1794	tags=33%, list=12%, signal=38%
548	GO_REGULATION_OF_INFLAMMATORY_RESPONSE_TO_ANTIGENIC_STIMULUS	25	-0.37	-1.27	0.151	0.364	1	1955	tags=28%, list=13%, signal=32%
549	GO_REGULATION_OF_LAMELLIPODIUM_ASSEMBLY	31	-0.36	-1.26	0.138	0.364	1	2679	tags=42%, list=17%, signal=51%
550	GO_WOUND_HEALING	468	-0.23	-1.26	0	0.366	1	1961	tags=18%, list=13%, signal=20%
551	GO_REGULATION_OF_TRANSCRIPTION_FROM_RNA_POLYMERASE_II_PROMOTER_IN_RESPONSE_TO_HYPOXIA	76	-0.29	-1.26	0.067	0.366	1	3749	tags=45%, list=24%, signal=59%
552	GO_CARBOHYDRATE_TRANSMEMBRANE_TRANSPORT	98	-0.28	-1.26	0.097	0.366	1	2440	tags=31%, list=16%, signal=36%
553	GO_MAINTENANCE_OF_BLOOD_BRAIN_BARRIER	33	-0.35	-1.26	0.121	0.365	1	3086	tags=45%, list=20%, signal=57%
554	GO_PURINE_CONTAINING_COMPOUND_BIOSYNTHETIC_PROCESS	180	-0.25	-1.26	0.013	0.365	1	2069	tags=22%, list=13%, signal=25%
555	GO_NEGATIVE_REGULATION_OF_SMOOTH_MUSCLE_CELL_DIFFERENTIATION	16	-0.42	-1.26	0.159	0.365	1	163	tags=13%, list=1%, signal=13%
556	GO_CARDIAC_MUSCLE_CONTRACTION	111	-0.28	-1.26	0.056	0.368	1	2397	tags=24%, list=16%, signal=29%
557	GO_ENDOTHELIAL_CELL_CHEMOTAXIS	26	-0.36	-1.26	0.163	0.368	1	1330	tags=19%, list=9%, signal=21%
558	GO_POSITIVE_REGULATION_OF_BEHAVIOR	20	-0.4	-1.26	0.169	0.367	1	838	tags=15%, list=5%, signal=16%
559	GO_REGULATION_OF_HYDROGEN_PEROXIDE_METABOLIC_PROCESS	17	-0.41	-1.26	0.184	0.368	1	1746	tags=29%, list=11%, signal=33%
560	GO_TYPE_B_PANCREATIC_CELL_PROLIFERATION	20	-0.4	-1.26	0.156	0.368	1	2189	tags=35%, list=14%, signal=41%
561	GO_POSITIVE_REGULATION_OF_FATTY_ACID_TRANSPORT	16	-0.43	-1.26	0.187	0.368	1	236	tags=13%, list=2%, signal=13%
562	GO_CARBOHYDRATE_HOMEOSTASIS	220	-0.25	-1.26	0.037	0.369	1	1836	tags=20%, list=12%, signal=22%
563	GO_REGULATION_OF_WATER_LOSS_VIA_SKIN	24	-0.37	-1.26	0.139	0.37	1	1077	tags=21%, list=7%, signal=22%
564	GO_REGULATION_OF_PEPTIDASE_ACTIVITY	359	-0.23	-1.26	0.025	0.371	1	3242	tags=30%, list=21%, signal=37%
565	GO_CYTOKINE_METABOLIC_PROCESS	59	-0.3	-1.25	0.109	0.377	1	2031	tags=20%, list=13%, signal=23%
566	GO_NEGATIVE_REGULATION_OF_BLOOD_PRESSURE	32	-0.35	-1.25	0.122	0.381	1	3719	tags=47%, list=24%, signal=62%
567	GO_NAD_METABOLIC_PROCESS	49	-0.32	-1.25	0.116	0.381	1	2914	tags=39%, list=19%, signal=48%
568	GO_ENDOSOME_ORGANIZATION	75	-0.28	-1.25	0.12	0.381	1	3193	tags=40%, list=21%, signal=50%
569	GO_REGULATION_OF_MONOOXYGENASE_ACTIVITY	52	-0.31	-1.25	0.113	0.38	1	1897	tags=23%, list=12%, signal=26%
570	GO_FATTY_ACYL_COA_METABOLIC_PROCESS	35	-0.35	-1.25	0.141	0.383	1	3038	tags=43%, list=20%, signal=53%
571	GO_REGULATION_OF_OXIDOREDUCTASE_ACTIVITY	95	-0.28	-1.25	0.082	0.384	1	1897	tags=20%, list=12%, signal=23%
572	GO_COPII_COATED_VESICLE_CARGO_LOADING	15	-0.42	-1.25	0.181	0.386	1	4872	tags=73%, list=32%, signal=107%
573	GO_SLEEP	25	-0.37	-1.24	0.158	0.389	1	128	tags=8%, list=1%, signal=8%
574	GO_POSITIVE_REGULATION_OF_INSULIN_SECRETION_INVOLVED_IN_CELLULAR_RESPONSE_TO_GLUCOSE_STIMULUS	32	-0.35	-1.24	0.145	0.389	1	1624	tags=28%, list=11%, signal=31%
575	GO_NUCLEOSIDE_TRIPHOSPHATE_BIOSYNTHETIC_PROCESS	70	-0.29	-1.24	0.094	0.389	1	1860	tags=26%, list=12%, signal=29%
576	GO_AMINOGLYCAN_CATABOLIC_PROCESS	60	-0.3	-1.24	0.127	0.389	1	2621	tags=30%, list=17%, signal=36%
577	GO_REGULATION_OF_LAMELLIPODIUM_ORGANIZATION	43	-0.32	-1.24	0.122	0.389	1	2679	tags=42%, list=17%, signal=51%
578	GO_TOLERANCE_INDUCTION	23	-0.38	-1.24	0.155	0.389	1	2690	tags=39%, list=18%, signal=47%
579	GO_ACROSOME_REACTION	27	-0.35	-1.24	0.158	0.389	1	1595	tags=19%, list=10%, signal=21%
580	GO_RIBOSE_PHOSPHATE_BIOSYNTHETIC_PROCESS	172	-0.25	-1.24	0.092	0.388	1	2069	tags=23%, list=13%, signal=26%
581	GO_POSITIVE_REGULATION_OF_T_CELL_PROLIFERATION	86	-0.28	-1.24	0.114	0.388	1	1696	tags=15%, list=11%, signal=17%
582	GO_POSITIVE_REGULATION_OF_ION_TRANSMEMBRANE_TRANSPORT	137	-0.26	-1.24	0.073	0.391	1	1766	tags=20%, list=11%, signal=22%
583	GO_MESODERM_DEVELOPMENT	102	-0.28	-1.24	0.087	0.39	1	130	tags=7%, list=1%, signal=7%
584	GO_RIBONUCLEOSIDE_TRIPHOSPHATE_METABOLIC_PROCESS	73	-0.29	-1.24	0.092	0.39	1	1860	tags=25%, list=12%, signal=28%
585	GO_MEMBRANE_PROTEIN_ECTODOMAIN_PROTEOLYSIS	42	-0.32	-1.24	0.166	0.393	1	1996	tags=24%, list=13%, signal=27%
586	GO_NEGATIVE_REGULATION_OF_CYSTEINE_TYPE_ENDOPEPTIDASE_ACTIVITY	78	-0.29	-1.24	0.111	0.395	1	1897	tags=21%, list=12%, signal=23%
587	GO_MACROAUTOPHAGY	299	-0.23	-1.24	0.026	0.396	1	3024	tags=28%, list=20%, signal=35%
588	GO_PERK_MEDIATED_UNFOLDED_PROTEIN_RESPONSE	19	-0.39	-1.24	0.198	0.397	1	2323	tags=32%, list=15%, signal=37%
589	GO_CELLULAR_EXTRAVASATION	61	-0.29	-1.24	0.128	0.397	1	2163	tags=26%, list=14%, signal=30%
590	GO_MIDDLE_EAR_MORPHOGENESIS	17	-0.42	-1.24	0.203	0.397	1	2454	tags=35%, list=16%, signal=42%
591	GO_REGULATION_OF_TRANSMEMBRANE_TRANSPORT	478	-0.22	-1.24	0.014	0.397	1	2466	tags=22%, list=16%, signal=26%
592	GO_NEGATIVE_REGULATION_OF_REGULATED_SECRETORY_PATHWAY	22	-0.38	-1.23	0.186	0.397	1	1384	tags=18%, list=9%, signal=20%
593	GO_RESPONSE_TO_INCREASED_OXYGEN_LEVELS	26	-0.36	-1.23	0.174	0.397	1	2398	tags=42%, list=16%, signal=50%
594	GO_CYTOKINE_PRODUCTION_INVOLVED_IN_IMMUNE_RESPONSE	95	-0.28	-1.23	0.097	0.397	1	1041	tags=13%, list=7%, signal=13%
595	GO_T_CELL_DIFFERENTIATION_INVOLVED_IN_IMMUNE_RESPONSE	66	-0.29	-1.23	0.134	0.397	1	2031	tags=21%, list=13%, signal=24%
596	GO_NUCLEOSIDE_TRIPHOSPHATE_METABOLIC_PROCESS	97	-0.27	-1.23	0.101	0.398	1	1860	tags=23%, list=12%, signal=26%
597	GO_CARDIAC_CONDUCTION	122	-0.26	-1.23	0.071	0.397	1	1460	tags=15%, list=10%, signal=16%
598	GO_POSITIVE_REGULATION_OF_VASCULATURE_DEVELOPMENT	173	-0.25	-1.23	0.053	0.397	1	2364	tags=20%, list=15%, signal=23%
599	GO_REGULATION_OF_CIRCADIAN_SLEEP_WAKE_CYCLE	15	-0.42	-1.23	0.182	0.398	1	3646	tags=47%, list=24%, signal=61%
600	GO_LONG_CHAIN_FATTY_ACID_BIOSYNTHETIC_PROCESS	27	-0.36	-1.23	0.16	0.397	1	1325	tags=22%, list=9%, signal=24%
601	GO_CARDIAC_MUSCLE_CELL_CONTRACTION	65	-0.29	-1.23	0.123	0.398	1	2397	tags=28%, list=16%, signal=33%
602	GO_REGULATION_OF_BODY_FLUID_LEVELS	442	-0.22	-1.23	0.013	0.397	1	2697	tags=25%, list=18%, signal=29%
603	GO_ORGANIC_ACID_CATABOLIC_PROCESS	258	-0.24	-1.23	0.026	0.397	1	2088	tags=20%, list=14%, signal=22%
604	GO_POSITIVE_REGULATION_OF_CELLULAR_CARBOHYDRATE_METABOLIC_PROCESS	51	-0.31	-1.23	0.161	0.397	1	3702	tags=39%, list=24%, signal=51%
605	GO_RESPONSE_TO_EXTRACELLULAR_STIMULUS	461	-0.23	-1.23	0	0.396	1	2012	tags=19%, list=13%, signal=22%
606	GO_L_GLUTAMATE_TRANSMEMBRANE_TRANSPORT	20	-0.39	-1.23	0.205	0.396	1	2112	tags=25%, list=14%, signal=29%
607	GO_REGULATION_OF_TOLL_LIKE_RECEPTOR_SIGNALING_PATHWAY	63	-0.3	-1.23	0.128	0.396	1	3051	tags=37%, list=20%, signal=45%
608	GO_RESPONSE_TO_FUNGUS	30	-0.35	-1.23	0.173	0.397	1	2914	tags=37%, list=19%, signal=45%
609	GO_POSITIVE_REGULATION_OF_MACROAUTOPHAGY	66	-0.29	-1.23	0.094	0.4	1	1330	tags=21%, list=9%, signal=23%
610	GO_POSITIVE_REGULATION_OF_GLUCOSE_METABOLIC_PROCESS	36	-0.33	-1.23	0.154	0.402	1	1543	tags=19%, list=10%, signal=22%
611	GO_STEROID_HORMONE_BIOSYNTHETIC_PROCESS	39	-0.33	-1.23	0.155	0.402	1	1122	tags=23%, list=7%, signal=25%
612	GO_LOW_DENSITY_LIPOPROTEIN_RECEPTOR_PARTICLE_METABOLIC_PROCESS	22	-0.38	-1.23	0.181	0.402	1	1621	tags=18%, list=11%, signal=20%
613	GO_REGULATION_OF_RYANODINE_SENSITIVE_CALCIUM_RELEASE_CHANNEL_ACTIVITY	24	-0.36	-1.23	0.19	0.403	1	673	tags=13%, list=4%, signal=13%
614	GO_REGULATION_OF_RESPONSE_TO_FOOD	16	-0.42	-1.23	0.203	0.402	1	873	tags=19%, list=6%, signal=20%
615	GO_LATE_ENDOSOME_TO_VACUOLE_TRANSPORT	21	-0.38	-1.23	0.181	0.402	1	4019	tags=57%, list=26%, signal=77%
616	GO_NEGATIVE_REGULATION_OF_FATTY_ACID_METABOLIC_PROCESS	28	-0.35	-1.22	0.176	0.402	1	2449	tags=32%, list=16%, signal=38%
617	GO_POSITIVE_REGULATION_OF_NF_KAPPAB_TRANSCRIPTION_FACTOR_ACTIVITY	150	-0.25	-1.22	0.059	0.403	1	2418	tags=25%, list=16%, signal=29%
618	GO_REGULATION_OF_MACROAUTOPHAGY	172	-0.24	-1.22	0.053	0.407	1	1945	tags=20%, list=13%, signal=23%
619	GO_CELL_PROLIFERATION_INVOLVED_IN_KIDNEY_DEVELOPMENT	19	-0.39	-1.22	0.201	0.407	1	2701	tags=42%, list=18%, signal=51%
620	GO_CELLULAR_RESPONSE_TO_MOLECULE_OF_BACTERIAL_ORIGIN	176	-0.25	-1.22	0.059	0.407	1	2548	tags=23%, list=17%, signal=28%
621	GO_ADENYLATE_CYCLASE_ACTIVATING_G_PROTEIN_COUPLED_RECEPTOR_SIGNALING_PATHWAY	114	-0.26	-1.22	0.088	0.407	1	2990	tags=27%, list=19%, signal=34%
622	GO_FAT_SOLUBLE_VITAMIN_BIOSYNTHETIC_PROCESS	15	-0.41	-1.22	0.21	0.407	1	2972	tags=33%, list=19%, signal=41%
623	GO_BONE_RESORPTION	57	-0.3	-1.22	0.113	0.409	1	1916	tags=26%, list=12%, signal=30%
624	GO_BONE_REMODELING	80	-0.28	-1.22	0.123	0.409	1	1916	tags=23%, list=12%, signal=26%
625	GO_REGULATION_OF_NEUROINFLAMMATORY_RESPONSE	31	-0.35	-1.22	0.166	0.409	1	1897	tags=26%, list=12%, signal=29%
626	GO_SALIVARY_GLAND_DEVELOPMENT	36	-0.32	-1.22	0.157	0.414	1	1897	tags=25%, list=12%, signal=28%
627	GO_NEGATIVE_REGULATION_OF_CYTOKINE_PRODUCTION	242	-0.24	-1.22	0.046	0.415	1	2170	tags=20%, list=14%, signal=23%
628	GO_POSITIVE_REGULATION_OF_PEPTIDYL_LYSINE_ACETYLATION	33	-0.33	-1.21	0.192	0.415	1	1652	tags=24%, list=11%, signal=27%
629	GO_EMBRYONIC_DIGESTIVE_TRACT_MORPHOGENESIS	18	-0.39	-1.21	0.202	0.417	1	273	tags=11%, list=2%, signal=11%
630	GO_REGULATION_OF_GLUCOSE_IMPORT	49	-0.29	-1.21	0.122	0.419	1	2440	tags=33%, list=16%, signal=39%
631	GO_CELLULAR_RESPONSE_TO_RETINOIC_ACID	58	-0.3	-1.21	0.147	0.419	1	691	tags=12%, list=4%, signal=13%
632	GO_REGULATION_OF_SODIUM_ION_TRANSPORT	80	-0.28	-1.21	0.137	0.419	1	2397	tags=25%, list=16%, signal=29%
633	GO_CD4_POSITIVE_OR_CD8_POSITIVE_ALPHA_BETA_T_CELL_LINEAGE_COMMITMENT	22	-0.37	-1.21	0.191	0.418	1	512	tags=9%, list=3%, signal=9%
634	GO_MAINTENANCE_OF_LOCATION	292	-0.23	-1.21	0.019	0.418	1	1403	tags=13%, list=9%, signal=14%
635	GO_CYTOLYSIS	19	-0.38	-1.21	0.205	0.418	1	2982	tags=37%, list=19%, signal=46%
636	GO_NEGATIVE_REGULATION_OF_LIPID_LOCALIZATION	42	-0.32	-1.21	0.169	0.42	1	1965	tags=21%, list=13%, signal=25%
637	GO_MELANOCYTE_DIFFERENTIATION	24	-0.36	-1.21	0.183	0.42	1	1190	tags=21%, list=8%, signal=23%
638	GO_ALCOHOL_CATABOLIC_PROCESS	44	-0.32	-1.21	0.149	0.421	1	1695	tags=23%, list=11%, signal=25%
639	GO_MITOCHONDRIAL_CALCIUM_ION_TRANSMEMBRANE_TRANSPORT	24	-0.36	-1.21	0.214	0.423	1	1602	tags=29%, list=10%, signal=33%
640	GO_MALE_GENITALIA_DEVELOPMENT	18	-0.38	-1.21	0.206	0.426	1	371	tags=11%, list=2%, signal=11%
641	GO_RESPONSE_TO_METAL_ION	322	-0.23	-1.21	0.017	0.426	1	1978	tags=17%, list=13%, signal=20%
642	GO_EPIDERMIS_MORPHOGENESIS	24	-0.37	-1.21	0.216	0.428	1	1252	tags=17%, list=8%, signal=18%
643	GO_MIDBODY_ABSCISSION	15	-0.41	-1.2	0.216	0.429	1	2137	tags=33%, list=14%, signal=39%
644	GO_REGULATION_OF_GLIAL_CELL_DIFFERENTIATION	62	-0.29	-1.2	0.125	0.43	1	2420	tags=29%, list=16%, signal=34%
645	GO_MAINTENANCE_OF_PROTEIN_LOCATION	87	-0.27	-1.2	0.121	0.43	1	2539	tags=28%, list=17%, signal=33%
646	GO_REGULATION_OF_LIPID_TRANSPORT	99	-0.27	-1.2	0.128	0.43	1	2483	tags=21%, list=16%, signal=25%
647	GO_PROTEIN_PROCESSING	196	-0.24	-1.2	0.066	0.435	1	1925	tags=18%, list=13%, signal=21%
648	GO_DIENCEPHALON_DEVELOPMENT	51	-0.29	-1.2	0.15	0.435	1	2004	tags=20%, list=13%, signal=22%
649	GO_CARDIOBLAST_DIFFERENTIATION	15	-0.41	-1.2	0.225	0.435	1	1361	tags=27%, list=9%, signal=29%
650	GO_POSITIVE_REGULATION_OF_NATURAL_KILLER_CELL_ACTIVATION	18	-0.39	-1.2	0.223	0.436	1	758	tags=17%, list=5%, signal=18%
651	GO_RESPONSE_TO_PEPTIDE_HORMONE	398	-0.22	-1.2	0.023	0.436	1	2488	tags=23%, list=16%, signal=27%
652	GO_RESPONSE_TO_OXYGEN_RADICAL	28	-0.35	-1.2	0.199	0.438	1	2323	tags=25%, list=15%, signal=29%
653	GO_RELEASE_OF_CYTOCHROME_C_FROM_MITOCHONDRIA	57	-0.3	-1.2	0.181	0.437	1	1890	tags=25%, list=12%, signal=28%
654	GO_CELL_ADHESION_MEDIATED_BY_INTEGRIN	69	-0.28	-1.2	0.13	0.437	1	2177	tags=26%, list=14%, signal=30%
655	GO_RESPONSE_TO_RETINOIC_ACID	96	-0.26	-1.2	0.135	0.436	1	691	tags=10%, list=4%, signal=11%
656	GO_THYMUS_DEVELOPMENT	44	-0.31	-1.2	0.152	0.436	1	906	tags=14%, list=6%, signal=14%
657	GO_POSITIVE_REGULATION_OF_HEART_CONTRACTION	34	-0.33	-1.2	0.211	0.436	1	1452	tags=21%, list=9%, signal=23%
658	GO_REGULATION_OF_REACTIVE_OXYGEN_SPECIES_METABOLIC_PROCESS	170	-0.25	-1.2	0.078	0.44	1	1198	tags=15%, list=8%, signal=16%
659	GO_BICARBONATE_TRANSPORT	36	-0.33	-1.2	0.197	0.439	1	2562	tags=31%, list=17%, signal=37%
660	GO_REGULATION_OF_CELL_KILLING	72	-0.28	-1.2	0.136	0.439	1	3242	tags=33%, list=21%, signal=42%
661	GO_STRIATED_MUSCLE_CONTRACTION	140	-0.25	-1.19	0.097	0.439	1	1842	tags=19%, list=12%, signal=21%
662	GO_REGULATION_OF_CYSTEINE_TYPE_ENDOPEPTIDASE_ACTIVITY_INVOLVED_IN_APOPTOTIC_SIGNALING_PATHWAY	17	-0.4	-1.19	0.195	0.44	1	247	tags=12%, list=2%, signal=12%
663	GO_PHENOL_CONTAINING_COMPOUND_METABOLIC_PROCESS	87	-0.26	-1.19	0.115	0.443	1	1405	tags=14%, list=9%, signal=15%
664	GO_TUMOR_NECROSIS_FACTOR_BIOSYNTHETIC_PROCESS	29	-0.33	-1.19	0.184	0.444	1	3241	tags=34%, list=21%, signal=44%
665	GO_INTERLEUKIN_12_PRODUCTION	53	-0.3	-1.19	0.17	0.447	1	1923	tags=21%, list=13%, signal=24%
666	GO_CIRCULATORY_SYSTEM_PROCESS	474	-0.22	-1.19	0	0.446	1	1996	tags=18%, list=13%, signal=20%
667	GO_ALPHA_BETA_T_CELL_PROLIFERATION	33	-0.34	-1.19	0.202	0.446	1	1688	tags=24%, list=11%, signal=27%
668	GO_POSITIVE_REGULATION_OF_POTASSIUM_ION_TRANSMEMBRANE_TRANSPORTER_ACTIVITY	20	-0.38	-1.19	0.221	0.446	1	1452	tags=20%, list=9%, signal=22%
669	GO_REGULATION_OF_PATTERN_RECOGNITION_RECEPTOR_SIGNALING_PATHWAY	87	-0.26	-1.19	0.132	0.447	1	3051	tags=32%, list=20%, signal=40%
670	GO_MAINTENANCE_OF_LOCATION_IN_CELL	189	-0.24	-1.19	0.086	0.449	1	2575	tags=22%, list=17%, signal=26%
671	GO_NECROTIC_CELL_DEATH	47	-0.3	-1.19	0.195	0.449	1	2136	tags=28%, list=14%, signal=32%
672	GO_T_CELL_ACTIVATION_INVOLVED_IN_IMMUNE_RESPONSE	89	-0.27	-1.19	0.14	0.449	1	1680	tags=17%, list=11%, signal=19%
673	GO_REGULATION_OF_FATTY_ACID_TRANSPORT	23	-0.36	-1.19	0.217	0.451	1	907	tags=13%, list=6%, signal=14%
674	GO_STEROL_HOMEOSTASIS	78	-0.27	-1.19	0.125	0.452	1	2146	tags=22%, list=14%, signal=25%
675	GO_REGULATION_OF_STEROID_METABOLIC_PROCESS	113	-0.25	-1.18	0.116	0.452	1	2972	tags=31%, list=19%, signal=38%
676	GO_CELLULAR_DEFENSE_RESPONSE	45	-0.31	-1.18	0.168	0.452	1	1486	tags=18%, list=10%, signal=20%
677	GO_POSITIVE_REGULATION_OF_SMALL_MOLECULE_METABOLIC_PROCESS	131	-0.25	-1.18	0.127	0.453	1	3630	tags=37%, list=24%, signal=49%
678	GO_ER_NUCLEUS_SIGNALING_PATHWAY	49	-0.3	-1.18	0.188	0.453	1	2449	tags=29%, list=16%, signal=34%
679	GO_ORGANIC_HYDROXY_COMPOUND_BIOSYNTHETIC_PROCESS	219	-0.24	-1.18	0.101	0.456	1	2657	tags=26%, list=17%, signal=31%
680	GO_NEGATIVE_REGULATION_OF_CALCIUM_MEDIATED_SIGNALING	27	-0.34	-1.18	0.223	0.456	1	1212	tags=22%, list=8%, signal=24%
681	GO_RESPONSE_TO_CORTICOSTEROID	140	-0.25	-1.18	0.121	0.456	1	1955	tags=20%, list=13%, signal=23%
682	GO_REGULATION_OF_REGULATED_SECRETORY_PATHWAY	143	-0.25	-1.18	0.092	0.455	1	1555	tags=15%, list=10%, signal=16%
683	GO_PIGMENT_CELL_DIFFERENTIATION	34	-0.32	-1.18	0.195	0.455	1	1676	tags=21%, list=11%, signal=23%
684	GO_EMBRYONIC_HINDLIMB_MORPHOGENESIS	23	-0.36	-1.18	0.228	0.455	1	2454	tags=26%, list=16%, signal=31%
685	GO_POSITIVE_REGULATION_OF_GLIOGENESIS	67	-0.28	-1.18	0.162	0.454	1	2420	tags=27%, list=16%, signal=32%
686	GO_LEUKOCYTE_TETHERING_OR_ROLLING	26	-0.34	-1.18	0.205	0.454	1	665	tags=15%, list=4%, signal=16%
687	GO_AMINO_ACID_TRANSPORT	133	-0.24	-1.18	0.113	0.455	1	1877	tags=17%, list=12%, signal=20%
688	GO_AMINO_ACID_TRANSMEMBRANE_TRANSPORT	78	-0.26	-1.18	0.16	0.454	1	1862	tags=18%, list=12%, signal=20%
689	GO_VESICLE_DOCKING	62	-0.28	-1.18	0.155	0.455	1	1632	tags=23%, list=11%, signal=25%
690	GO_CELL_DIFFERENTIATION_IN_SPINAL_CORD	41	-0.31	-1.18	0.204	0.455	1	964	tags=12%, list=6%, signal=13%
691	GO_MUCOPOLYSACCHARIDE_METABOLIC_PROCESS	108	-0.26	-1.18	0.117	0.454	1	1797	tags=20%, list=12%, signal=23%
692	GO_HEART_FORMATION	24	-0.36	-1.18	0.236	0.455	1	1450	tags=21%, list=9%, signal=23%
693	GO_STEROID_BIOSYNTHETIC_PROCESS	168	-0.24	-1.18	0.111	0.456	1	3088	tags=31%, list=20%, signal=38%
694	GO_REGULATION_OF_HORMONE_METABOLIC_PROCESS	28	-0.33	-1.18	0.234	0.455	1	1370	tags=21%, list=9%, signal=23%
695	GO_HEME_METABOLIC_PROCESS	32	-0.32	-1.18	0.202	0.455	1	2290	tags=28%, list=15%, signal=33%
696	GO_APICAL_JUNCTION_ASSEMBLY	79	-0.27	-1.18	0.16	0.455	1	509	tags=10%, list=3%, signal=10%
697	GO_RESPONSE_TO_MOLECULE_OF_BACTERIAL_ORIGIN	298	-0.22	-1.18	0.052	0.454	1	1978	tags=17%, list=13%, signal=19%
698	GO_REGULATION_OF_ACTIN_FILAMENT_LENGTH	175	-0.24	-1.18	0.08	0.454	1	2127	tags=22%, list=14%, signal=26%
699	GO_CELLULAR_GLUCAN_METABOLIC_PROCESS	69	-0.28	-1.18	0.151	0.454	1	3103	tags=30%, list=20%, signal=38%
700	GO_NEGATIVE_REGULATION_OF_TRANSMEMBRANE_TRANSPORT	97	-0.26	-1.18	0.166	0.456	1	2450	tags=23%, list=16%, signal=27%
701	GO_NEURONAL_ACTION_POTENTIAL	27	-0.34	-1.18	0.225	0.455	1	3023	tags=33%, list=20%, signal=41%
702	GO_INTERMEDIATE_FILAMENT_ORGANIZATION	20	-0.38	-1.18	0.237	0.456	1	54	tags=10%, list=0%, signal=10%
703	GO_REGULATION_OF_SYSTEMIC_ARTERIAL_BLOOD_PRESSURE_MEDIATED_BY_A_CHEMICAL_SIGNAL	41	-0.31	-1.18	0.19	0.456	1	3516	tags=46%, list=23%, signal=60%
704	GO_T_CELL_DIFFERENTIATION_IN_THYMUS	74	-0.27	-1.17	0.184	0.458	1	2095	tags=19%, list=14%, signal=22%
705	GO_PROTEIN_TRANSMEMBRANE_IMPORT_INTO_INTRACELLULAR_ORGANELLE	32	-0.31	-1.17	0.245	0.458	1	3581	tags=41%, list=23%, signal=53%
706	GO_REGULATION_OF_T_CELL_MEDIATED_CYTOTOXICITY	26	-0.35	-1.17	0.231	0.458	1	4116	tags=50%, list=27%, signal=68%
707	GO_VIRAL_BUDDING_VIA_HOST_ESCRT_COMPLEX	19	-0.37	-1.17	0.211	0.458	1	2137	tags=37%, list=14%, signal=43%
708	GO_I_KAPPAB_KINASE_NF_KAPPAB_SIGNALING	261	-0.22	-1.17	0.093	0.457	1	2103	tags=20%, list=14%, signal=23%
709	GO_NEGATIVE_REGULATION_OF_MYELOID_LEUKOCYTE_DIFFERENTIATION	44	-0.3	-1.17	0.219	0.459	1	1819	tags=25%, list=12%, signal=28%
710	GO_POSITIVE_REGULATION_OF_T_CELL_MEDIATED_IMMUNITY	41	-0.31	-1.17	0.204	0.46	1	3322	tags=37%, list=22%, signal=47%
711	GO_IRE1_MEDIATED_UNFOLDED_PROTEIN_RESPONSE	64	-0.28	-1.17	0.173	0.461	1	1791	tags=20%, list=12%, signal=23%
712	GO_POSITIVE_REGULATION_OF_CALCIUM_MEDIATED_SIGNALING	40	-0.31	-1.17	0.198	0.461	1	2022	tags=25%, list=13%, signal=29%
713	GO_CHEMOKINE_PRODUCTION	84	-0.26	-1.17	0.174	0.461	1	2972	tags=29%, list=19%, signal=35%
714	GO_REGULATION_OF_MITOCHONDRIAL_MEMBRANE_POTENTIAL	66	-0.28	-1.17	0.174	0.465	1	2072	tags=21%, list=13%, signal=24%
715	GO_PROTEIN_LOCALIZATION_TO_CELL_SURFACE	63	-0.27	-1.17	0.186	0.466	1	1312	tags=14%, list=9%, signal=16%
716	GO_DECIDUALIZATION	23	-0.35	-1.17	0.249	0.467	1	748	tags=22%, list=5%, signal=23%
717	GO_MITOCHONDRIAL_FISSION	41	-0.31	-1.17	0.198	0.466	1	2134	tags=27%, list=14%, signal=31%
718	GO_PEPTIDYL_ASPARAGINE_MODIFICATION	31	-0.33	-1.17	0.234	0.466	1	3462	tags=39%, list=23%, signal=50%
719	GO_POSITIVE_REGULATION_OF_CALCIUM_ION_TRANSPORT	104	-0.25	-1.17	0.145	0.466	1	2329	tags=22%, list=15%, signal=26%
720	GO_RESPONSE_TO_ALCOHOL	201	-0.23	-1.17	0.088	0.467	1	1960	tags=19%, list=13%, signal=21%
721	GO_POLYSACCHARIDE_BIOSYNTHETIC_PROCESS	75	-0.27	-1.17	0.183	0.467	1	2250	tags=21%, list=15%, signal=25%
722	GO_FATTY_ACID_DERIVATIVE_TRANSPORT	38	-0.31	-1.16	0.221	0.468	1	1419	tags=16%, list=9%, signal=17%
723	GO_ACETYL_COA_BIOSYNTHETIC_PROCESS_FROM_PYRUVATE	15	-0.4	-1.16	0.241	0.468	1	899	tags=13%, list=6%, signal=14%
724	GO_POSITIVE_REGULATION_OF_PEPTIDE_SECRETION	202	-0.23	-1.16	0.11	0.468	1	1955	tags=20%, list=13%, signal=22%
725	GO_POSITIVE_REGULATION_OF_FAT_CELL_DIFFERENTIATION	66	-0.28	-1.16	0.187	0.467	1	2584	tags=24%, list=17%, signal=29%
726	GO_DE_NOVO_PROTEIN_FOLDING	36	-0.32	-1.16	0.217	0.467	1	3219	tags=33%, list=21%, signal=42%
727	GO_RESPONSE_TO_FATTY_ACID	82	-0.26	-1.16	0.141	0.467	1	1960	tags=22%, list=13%, signal=25%
728	GO_CHOLESTEROL_EFFLUX	45	-0.29	-1.16	0.213	0.467	1	1965	tags=18%, list=13%, signal=20%
729	GO_IMPORT_INTO_CELL	198	-0.23	-1.16	0.139	0.466	1	1899	tags=16%, list=12%, signal=18%
730	GO_POSITIVE_REGULATION_OF_CALCIUM_ION_TRANSPORT_INTO_CYTOSOL	46	-0.3	-1.16	0.196	0.466	1	1419	tags=17%, list=9%, signal=19%
731	GO_PROGRAMMED_NECROTIC_CELL_DEATH	40	-0.31	-1.16	0.205	0.466	1	2136	tags=28%, list=14%, signal=32%
732	GO_POSITIVE_REGULATION_OF_ERAD_PATHWAY	15	-0.39	-1.16	0.282	0.466	1	2796	tags=33%, list=18%, signal=41%
733	GO_CALCIUM_ION_REGULATED_EXOCYTOSIS	60	-0.28	-1.16	0.181	0.465	1	2041	tags=22%, list=13%, signal=25%
734	GO_POTASSIUM_ION_TRANSPORT	200	-0.23	-1.16	0.098	0.465	1	1460	tags=14%, list=10%, signal=15%
735	GO_RESPONSE_TO_MUSCLE_ACTIVITY	22	-0.35	-1.16	0.248	0.465	1	943	tags=18%, list=6%, signal=19%
736	GO_CELLULAR_RESPONSE_TO_ATP	16	-0.39	-1.16	0.274	0.464	1	1777	tags=25%, list=12%, signal=28%
737	GO_REGULATION_OF_CELLULAR_RESPONSE_TO_INSULIN_STIMULUS	68	-0.27	-1.16	0.167	0.469	1	2657	tags=31%, list=17%, signal=37%
738	GO_FC_RECEPTOR_MEDIATED_STIMULATORY_SIGNALING_PATHWAY	82	-0.26	-1.16	0.165	0.47	1	3653	tags=43%, list=24%, signal=56%
739	GO_CORNIFICATION	61	-0.28	-1.16	0.189	0.47	1	3432	tags=31%, list=22%, signal=40%
740	GO_RESPONSE_TO_LITHIUM_ION	22	-0.36	-1.16	0.236	0.469	1	1864	tags=18%, list=12%, signal=21%
741	GO_CELLULAR_RESPONSE_TO_BIOTIC_STIMULUS	200	-0.23	-1.16	0.126	0.47	1	2427	tags=21%, list=16%, signal=25%
742	GO_POSITIVE_REGULATION_OF_LIPASE_ACTIVITY	68	-0.27	-1.16	0.172	0.469	1	3017	tags=32%, list=20%, signal=40%
743	GO_NEGATIVE_REGULATION_OF_CYTOKINE_PRODUCTION_INVOLVED_IN_INFLAMMATORY_RESPONSE	16	-0.39	-1.16	0.272	0.469	1	2580	tags=44%, list=17%, signal=53%
744	GO_REGULATION_OF_ARP2_3_COMPLEX_MEDIATED_ACTIN_NUCLEATION	20	-0.38	-1.16	0.239	0.469	1	2801	tags=40%, list=18%, signal=49%
745	GO_NEGATIVE_REGULATION_OF_ATP_METABOLIC_PROCESS	24	-0.34	-1.16	0.237	0.469	1	2216	tags=29%, list=14%, signal=34%
746	GO_CELLULAR_CARBOHYDRATE_CATABOLIC_PROCESS	40	-0.31	-1.16	0.213	0.47	1	2250	tags=25%, list=15%, signal=29%
747	GO_REGULATION_OF_CELL_ADHESION_MEDIATED_BY_INTEGRIN	46	-0.3	-1.16	0.232	0.47	1	2393	tags=30%, list=16%, signal=36%
748	GO_NUCLEOSIDE_PHOSPHATE_CATABOLIC_PROCESS	69	-0.27	-1.16	0.181	0.47	1	1019	tags=16%, list=7%, signal=17%
749	GO_ALPHA_BETA_T_CELL_ACTIVATION_INVOLVED_IN_IMMUNE_RESPONSE	60	-0.28	-1.16	0.185	0.47	1	2031	tags=22%, list=13%, signal=25%
750	GO_NADH_METABOLIC_PROCESS	40	-0.3	-1.16	0.22	0.47	1	2914	tags=38%, list=19%, signal=46%
751	GO_CELLULAR_MODIFIED_AMINO_ACID_BIOSYNTHETIC_PROCESS	41	-0.31	-1.16	0.215	0.471	1	1024	tags=17%, list=7%, signal=18%
752	GO_REGULATION_OF_ANION_TRANSPORT	91	-0.25	-1.16	0.206	0.47	1	1185	tags=12%, list=8%, signal=13%
753	GO_HINDLIMB_MORPHOGENESIS	27	-0.34	-1.16	0.252	0.47	1	2454	tags=26%, list=16%, signal=31%
754	GO_POSITIVE_REGULATION_OF_TOLL_LIKE_RECEPTOR_SIGNALING_PATHWAY	23	-0.36	-1.16	0.276	0.471	1	3051	tags=43%, list=20%, signal=54%
755	GO_POSITIVE_REGULATION_OF_GLUCOSE_TRANSMEMBRANE_TRANSPORT	37	-0.3	-1.15	0.232	0.471	1	2323	tags=32%, list=15%, signal=38%
756	GO_VESICLE_DOCKING_INVOLVED_IN_EXOCYTOSIS	44	-0.3	-1.15	0.235	0.473	1	1555	tags=23%, list=10%, signal=25%
757	GO_REGULATION_OF_ION_TRANSMEMBRANE_TRANSPORT	403	-0.21	-1.15	0.062	0.473	1	2466	tags=21%, list=16%, signal=24%
758	GO_REGULATION_OF_THE_FORCE_OF_HEART_CONTRACTION	21	-0.36	-1.15	0.247	0.476	1	3301	tags=38%, list=21%, signal=48%
759	GO_NEGATIVE_REGULATION_OF_PLATELET_ACTIVATION	18	-0.37	-1.15	0.25	0.476	1	624	tags=17%, list=4%, signal=17%
760	GO_NEGATIVE_REGULATION_OF_MUSCLE_CONTRACTION	22	-0.36	-1.15	0.259	0.478	1	1378	tags=27%, list=9%, signal=30%
761	GO_PHOSPHATIDYLINOSITOL_METABOLIC_PROCESS	170	-0.24	-1.15	0.146	0.478	1	2504	tags=22%, list=16%, signal=26%
762	GO_L_AMINO_ACID_TRANSPORT	61	-0.28	-1.15	0.212	0.478	1	1862	tags=18%, list=12%, signal=20%
763	GO_INTERMEDIATE_FILAMENT_BASED_PROCESS	41	-0.3	-1.15	0.192	0.479	1	1391	tags=15%, list=9%, signal=16%
764	GO_MEMBRANE_PROTEIN_PROTEOLYSIS	60	-0.28	-1.15	0.223	0.478	1	1996	tags=22%, list=13%, signal=25%
765	GO_PURINE_CONTAINING_COMPOUND_METABOLIC_PROCESS	419	-0.21	-1.15	0.066	0.477	1	2072	tags=19%, list=13%, signal=21%
766	GO_RESPONSE_TO_ESTROGEN	70	-0.27	-1.15	0.191	0.478	1	2966	tags=31%, list=19%, signal=39%
767	GO_NEGATIVE_REGULATION_OF_COAGULATION	46	-0.3	-1.15	0.256	0.477	1	2198	tags=26%, list=14%, signal=30%
768	GO_AMINE_METABOLIC_PROCESS	123	-0.25	-1.15	0.148	0.477	1	3561	tags=37%, list=23%, signal=48%
769	GO_POSITIVE_REGULATION_OF_FATTY_ACID_METABOLIC_PROCESS	33	-0.31	-1.15	0.224	0.477	1	2072	tags=27%, list=13%, signal=31%
770	GO_NUCLEOSIDE_PHOSPHATE_BIOSYNTHETIC_PROCESS	241	-0.22	-1.15	0.093	0.477	1	2069	tags=20%, list=13%, signal=23%
771	GO_NEGATIVE_REGULATION_OF_LIPID_BIOSYNTHETIC_PROCESS	45	-0.29	-1.15	0.204	0.477	1	2657	tags=33%, list=17%, signal=40%
772	GO_NEGATIVE_REGULATION_OF_PROTEIN_POLYMERIZATION	72	-0.27	-1.15	0.204	0.477	1	2127	tags=25%, list=14%, signal=29%
773	GO_NEGATIVE_REGULATION_OF_EXOCYTOSIS	29	-0.34	-1.15	0.258	0.477	1	1384	tags=17%, list=9%, signal=19%
774	GO_BRANCHING_INVOLVED_IN_SALIVARY_GLAND_MORPHOGENESIS	22	-0.35	-1.15	0.246	0.476	1	436	tags=14%, list=3%, signal=14%
775	GO_NEUROINFLAMMATORY_RESPONSE	60	-0.28	-1.15	0.191	0.477	1	517	tags=10%, list=3%, signal=10%
776	GO_IMMUNE_RESPONSE_TO_TUMOR_CELL	16	-0.38	-1.15	0.246	0.479	1	4116	tags=44%, list=27%, signal=60%
777	GO_TEMPERATURE_HOMEOSTASIS	155	-0.24	-1.15	0.133	0.48	1	2277	tags=23%, list=15%, signal=26%
778	GO_REGULATION_OF_FEEDING_BEHAVIOR	18	-0.37	-1.15	0.297	0.48	1	59	tags=11%, list=0%, signal=11%
779	GO_NEGATIVE_REGULATION_OF_RESPONSE_TO_OXIDATIVE_STRESS	44	-0.29	-1.14	0.229	0.482	1	1746	tags=20%, list=11%, signal=23%
780	GO_REGULATION_OF_GOLGI_ORGANIZATION	16	-0.39	-1.14	0.298	0.483	1	1071	tags=25%, list=7%, signal=27%
781	GO_INORGANIC_ION_IMPORT_ACROSS_PLASMA_MEMBRANE	83	-0.26	-1.14	0.204	0.486	1	1722	tags=18%, list=11%, signal=20%
782	GO_POSITIVE_REGULATION_OF_LIPID_METABOLIC_PROCESS	138	-0.23	-1.14	0.147	0.487	1	3630	tags=38%, list=24%, signal=49%
783	GO_PORPHYRIN_CONTAINING_COMPOUND_METABOLIC_PROCESS	38	-0.3	-1.14	0.232	0.486	1	2371	tags=26%, list=15%, signal=31%
784	GO_REGULATION_OF_WOUND_HEALING	134	-0.24	-1.14	0.14	0.487	1	2592	tags=28%, list=17%, signal=34%
785	GO_POSITIVE_REGULATION_OF_INFLAMMATORY_RESPONSE	130	-0.24	-1.14	0.111	0.494	1	2139	tags=19%, list=14%, signal=22%
786	GO_HEPATOCYTE_GROWTH_FACTOR_RECEPTOR_SIGNALING_PATHWAY	16	-0.38	-1.14	0.29	0.494	1	1979	tags=38%, list=13%, signal=43%
787	GO_POSITIVE_REGULATION_OF_ALPHA_BETA_T_CELL_PROLIFERATION	21	-0.35	-1.14	0.28	0.494	1	1688	tags=24%, list=11%, signal=27%
788	GO_MAST_CELL_ACTIVATION	54	-0.27	-1.14	0.223	0.493	1	2095	tags=19%, list=14%, signal=21%
789	GO_REGULATION_OF_SMOOTH_MUSCLE_CELL_DIFFERENTIATION	30	-0.33	-1.14	0.245	0.493	1	163	tags=10%, list=1%, signal=10%
790	GO_PYRIMIDINE_CONTAINING_COMPOUND_CATABOLIC_PROCESS	31	-0.31	-1.14	0.261	0.495	1	800	tags=16%, list=5%, signal=17%
791	GO_CATECHOLAMINE_SECRETION	45	-0.29	-1.14	0.232	0.495	1	2041	tags=20%, list=13%, signal=23%
792	GO_BRANCHING_INVOLVED_IN_BLOOD_VESSEL_MORPHOGENESIS	31	-0.33	-1.14	0.257	0.496	1	436	tags=10%, list=3%, signal=10%
793	GO_REGULATION_OF_PROTEIN_KINASE_C_SIGNALING	17	-0.37	-1.13	0.285	0.497	1	2268	tags=35%, list=15%, signal=41%
794	GO_NEUTRAL_LIPID_CATABOLIC_PROCESS	39	-0.31	-1.13	0.247	0.497	1	2146	tags=28%, list=14%, signal=33%
795	GO_REGULATION_OF_VENTRICULAR_CARDIAC_MUSCLE_CELL_ACTION_POTENTIAL	15	-0.39	-1.13	0.297	0.498	1	1452	tags=20%, list=9%, signal=22%
796	GO_REGULATION_OF_PHOSPHOLIPASE_C_ACTIVITY	43	-0.29	-1.13	0.234	0.498	1	1358	tags=19%, list=9%, signal=20%
797	GO_REGULATION_OF_NATURAL_KILLER_CELL_ACTIVATION	29	-0.33	-1.13	0.259	0.497	1	1458	tags=17%, list=9%, signal=19%
798	GO_CELL_CHEMOTAXIS	255	-0.22	-1.13	0.117	0.497	1	1979	tags=18%, list=13%, signal=20%
799	GO_URETER_DEVELOPMENT	16	-0.37	-1.13	0.286	0.498	1	691	tags=13%, list=4%, signal=13%
800	GO_REGULATION_OF_CYSTEINE_TYPE_ENDOPEPTIDASE_ACTIVITY	207	-0.22	-1.13	0.108	0.498	1	1939	tags=16%, list=13%, signal=19%
801	GO_ANTIGEN_PROCESSING_AND_PRESENTATION_OF_PEPTIDE_ANTIGEN	177	-0.23	-1.13	0.152	0.498	1	3773	tags=37%, list=25%, signal=48%
802	GO_POSITIVE_REGULATION_OF_I_KAPPAB_KINASE_NF_KAPPAB_SIGNALING	176	-0.23	-1.13	0.196	0.498	1	1907	tags=19%, list=12%, signal=21%
803	GO_CELLULAR_RESPONSE_TO_OXYGEN_LEVELS	211	-0.22	-1.13	0.128	0.498	1	2859	tags=28%, list=19%, signal=34%
804	GO_SECRETION_BY_TISSUE	31	-0.31	-1.13	0.247	0.5	1	2074	tags=29%, list=13%, signal=33%
805	GO_POSITIVE_REGULATION_OF_CYTOKINE_PRODUCTION	403	-0.21	-1.13	0.095	0.5	1	1955	tags=16%, list=13%, signal=18%
806	GO_POSITIVE_REGULATION_OF_SYNAPTIC_TRANSMISSION_GLUTAMATERGIC	26	-0.33	-1.13	0.229	0.5	1	3169	tags=38%, list=21%, signal=48%
807	GO_ERAD_PATHWAY	97	-0.25	-1.13	0.194	0.501	1	2796	tags=28%, list=18%, signal=34%
808	GO_DICARBOXYLIC_ACID_TRANSPORT	83	-0.26	-1.13	0.223	0.501	1	2158	tags=19%, list=14%, signal=22%
809	GO_MYELOID_LEUKOCYTE_DIFFERENTIATION	190	-0.23	-1.13	0.153	0.501	1	1897	tags=17%, list=12%, signal=19%
810	GO_REGULATION_OF_SPHINGOLIPID_BIOSYNTHETIC_PROCESS	18	-0.37	-1.13	0.272	0.5	1	2657	tags=44%, list=17%, signal=54%
811	GO_CELL_DIFFERENTIATION_INVOLVED_IN_EMBRYONIC_PLACENTA_DEVELOPMENT	23	-0.33	-1.13	0.273	0.5	1	963	tags=17%, list=6%, signal=19%
812	GO_CALCIUM_INDEPENDENT_CELL_CELL_ADHESION_VIA_PLASMA_MEMBRANE_CELL_ADHESION_MOLECULES	20	-0.35	-1.13	0.287	0.5	1	1122	tags=20%, list=7%, signal=22%
813	GO_SCF_DEPENDENT_PROTEASOMAL_UBIQUITIN_DEPENDENT_PROTEIN_CATABOLIC_PROCESS	92	-0.25	-1.13	0.193	0.499	1	3749	tags=42%, list=24%, signal=56%
814	GO_GLYCOSYL_COMPOUND_METABOLIC_PROCESS	106	-0.24	-1.13	0.216	0.499	1	1876	tags=22%, list=12%, signal=25%
815	GO_POSITIVE_REGULATION_OF_STEROID_BIOSYNTHETIC_PROCESS	18	-0.36	-1.13	0.29	0.5	1	3557	tags=50%, list=23%, signal=65%
816	GO_NEUROTRANSMITTER_UPTAKE	32	-0.31	-1.13	0.298	0.5	1	1722	tags=19%, list=11%, signal=21%
817	GO_DEVELOPMENTAL_INDUCTION	25	-0.33	-1.13	0.299	0.502	1	1450	tags=20%, list=9%, signal=22%
818	GO_INTERLEUKIN_1_PRODUCTION	87	-0.25	-1.13	0.215	0.502	1	1923	tags=17%, list=13%, signal=20%
819	GO_SENSORY_PERCEPTION_OF_PAIN	87	-0.25	-1.13	0.194	0.503	1	2186	tags=18%, list=14%, signal=21%
820	GO_CHONDROITIN_SULFATE_BIOSYNTHETIC_PROCESS	26	-0.33	-1.13	0.26	0.503	1	831	tags=15%, list=5%, signal=16%
821	GO_MYD88_DEPENDENT_TOLL_LIKE_RECEPTOR_SIGNALING_PATHWAY	35	-0.31	-1.13	0.257	0.503	1	2004	tags=23%, list=13%, signal=26%
822	GO_DIVALENT_INORGANIC_CATION_TRANSPORT	408	-0.21	-1.13	0.105	0.503	1	2221	tags=18%, list=14%, signal=21%
823	GO_RESPONSE_TO_ETHANOL	104	-0.25	-1.12	0.22	0.503	1	2028	tags=20%, list=13%, signal=23%
824	GO_NEGATIVE_REGULATION_OF_SMOOTH_MUSCLE_CELL_MIGRATION	22	-0.34	-1.12	0.268	0.503	1	2323	tags=32%, list=15%, signal=37%
825	GO_NEGATIVE_REGULATION_OF_LEUKOCYTE_DIFFERENTIATION	92	-0.25	-1.12	0.205	0.504	1	1819	tags=18%, list=12%, signal=21%
826	GO_POSITIVE_REGULATION_OF_LIPID_STORAGE	25	-0.33	-1.12	0.294	0.504	1	602	tags=12%, list=4%, signal=12%
827	GO_EMBRYONIC_DIGESTIVE_TRACT_DEVELOPMENT	33	-0.31	-1.12	0.249	0.504	1	406	tags=9%, list=3%, signal=9%
828	GO_PRODUCTION_OF_MOLECULAR_MEDIATOR_INVOLVED_IN_INFLAMMATORY_RESPONSE	67	-0.26	-1.12	0.217	0.504	1	2580	tags=28%, list=17%, signal=34%
829	GO_REGULATION_OF_LEUKOCYTE_MEDIATED_CYTOTOXICITY	58	-0.27	-1.12	0.219	0.509	1	3242	tags=31%, list=21%, signal=39%
830	GO_VESICLE_CARGO_LOADING	20	-0.35	-1.12	0.293	0.51	1	4872	tags=65%, list=32%, signal=95%
831	GO_T_HELPER_1_CELL_DIFFERENTIATION	19	-0.36	-1.12	0.315	0.51	1	1680	tags=32%, list=11%, signal=35%
832	GO_AMEBOIDAL_TYPE_CELL_MIGRATION	383	-0.21	-1.12	0.082	0.511	1	2096	tags=19%, list=14%, signal=21%
833	GO_FATTY_ACID_HOMEOSTASIS	15	-0.38	-1.12	0.301	0.511	1	2657	tags=40%, list=17%, signal=48%
834	GO_REGULATION_OF_PHAGOCYTOSIS	87	-0.25	-1.12	0.23	0.511	1	972	tags=13%, list=6%, signal=13%
835	GO_ENDOTHELIAL_CELL_MIGRATION	200	-0.22	-1.12	0.18	0.51	1	1506	tags=16%, list=10%, signal=17%
836	GO_REGULATION_OF_LEUKOCYTE_DEGRANULATION	41	-0.29	-1.12	0.242	0.51	1	2471	tags=22%, list=16%, signal=26%
837	GO_EPIDERMAL_CELL_DIFFERENTIATION	189	-0.22	-1.12	0.184	0.51	1	1321	tags=13%, list=9%, signal=14%
838	GO_ACTION_POTENTIAL	118	-0.24	-1.12	0.19	0.511	1	1876	tags=17%, list=12%, signal=19%
839	GO_REGULATION_OF_HUMORAL_IMMUNE_RESPONSE	57	-0.27	-1.12	0.26	0.513	1	3210	tags=33%, list=21%, signal=42%
840	GO_SPECIFICATION_OF_ANIMAL_ORGAN_IDENTITY	27	-0.31	-1.12	0.278	0.516	1	1450	tags=19%, list=9%, signal=20%
841	GO_REGULATION_OF_MUSCLE_SYSTEM_PROCESS	192	-0.22	-1.12	0.157	0.517	1	1460	tags=13%, list=10%, signal=14%
842	GO_NEGATIVE_REGULATION_OF_PROTEOLYSIS	280	-0.21	-1.11	0.116	0.518	1	2527	tags=23%, list=16%, signal=27%
843	GO_CHONDROITIN_SULFATE_PROTEOGLYCAN_METABOLIC_PROCESS	43	-0.29	-1.11	0.247	0.517	1	2096	tags=21%, list=14%, signal=24%
844	GO_RESPONSE_TO_HYDROGEN_PEROXIDE	126	-0.24	-1.11	0.219	0.517	1	1827	tags=20%, list=12%, signal=22%
845	GO_REGULATION_OF_SMALL_MOLECULE_METABOLIC_PROCESS	412	-0.2	-1.11	0.078	0.517	1	3132	tags=28%, list=20%, signal=34%
846	GO_RIBOSE_PHOSPHATE_METABOLIC_PROCESS	384	-0.21	-1.11	0.116	0.519	1	2072	tags=19%, list=13%, signal=21%
847	GO_REGULATION_OF_REPRODUCTIVE_PROCESS	127	-0.24	-1.11	0.238	0.518	1	971	tags=9%, list=6%, signal=10%
848	GO_POSITIVE_REGULATION_OF_RELEASE_OF_SEQUESTERED_CALCIUM_ION_INTO_CYTOSOL	32	-0.31	-1.11	0.31	0.517	1	673	tags=13%, list=4%, signal=13%
849	GO_TETRAPYRROLE_METABOLIC_PROCESS	57	-0.27	-1.11	0.251	0.517	1	3132	tags=33%, list=20%, signal=42%
850	GO_LYMPHOCYTE_COSTIMULATION	54	-0.27	-1.11	0.259	0.518	1	2659	tags=30%, list=17%, signal=36%
851	GO_POSITIVE_REGULATION_OF_T_HELPER_1_TYPE_IMMUNE_RESPONSE	20	-0.34	-1.11	0.318	0.518	1	2163	tags=30%, list=14%, signal=35%
852	GO_STEROL_METABOLIC_PROCESS	148	-0.23	-1.11	0.204	0.518	1	2910	tags=26%, list=19%, signal=32%
853	GO_CALCIUM_ION_TRANSMEMBRANE_TRANSPORT	266	-0.21	-1.11	0.138	0.519	1	1478	tags=14%, list=10%, signal=15%
854	GO_POSITIVE_REGULATION_OF_LIPID_TRANSPORT	58	-0.27	-1.11	0.277	0.519	1	699	tags=10%, list=5%, signal=11%
855	GO_INSULIN_RECEPTOR_SIGNALING_PATHWAY	132	-0.24	-1.11	0.19	0.519	1	2488	tags=27%, list=16%, signal=31%
856	GO_RESPONSE_TO_INORGANIC_SUBSTANCE	500	-0.2	-1.11	0.069	0.521	1	1989	tags=17%, list=13%, signal=19%
857	GO_THIOESTER_BIOSYNTHETIC_PROCESS	48	-0.28	-1.11	0.241	0.522	1	3079	tags=33%, list=20%, signal=42%
858	GO_POSITIVE_REGULATION_OF_RESPONSE_TO_EXTERNAL_STIMULUS	453	-0.2	-1.11	0.136	0.524	1	2859	tags=24%, list=19%, signal=28%
859	GO_NEGATIVE_REGULATION_OF_PROTEIN_CONTAINING_COMPLEX_DISASSEMBLY	75	-0.26	-1.11	0.236	0.524	1	2127	tags=25%, list=14%, signal=29%
860	GO_MITOCHONDRIAL_MEMBRANE_ORGANIZATION	128	-0.24	-1.11	0.225	0.524	1	3057	tags=30%, list=20%, signal=37%
861	GO_POSITIVE_REGULATION_OF_ACTIN_NUCLEATION	15	-0.38	-1.11	0.314	0.524	1	2679	tags=33%, list=17%, signal=40%
862	GO_WATER_HOMEOSTASIS	68	-0.26	-1.11	0.26	0.525	1	1356	tags=16%, list=9%, signal=18%
863	GO_DICARBOXYLIC_ACID_METABOLIC_PROCESS	86	-0.25	-1.11	0.232	0.525	1	1877	tags=20%, list=12%, signal=22%
864	GO_MODIFIED_AMINO_ACID_TRANSPORT	25	-0.33	-1.11	0.322	0.525	1	1821	tags=24%, list=12%, signal=27%
865	GO_SMOOTH_MUSCLE_CELL_PROLIFERATION	133	-0.23	-1.11	0.244	0.527	1	1753	tags=18%, list=11%, signal=20%
866	GO_CELLULAR_RESPONSE_TO_CADMIUM_ION	25	-0.33	-1.11	0.306	0.527	1	1946	tags=28%, list=13%, signal=32%
867	GO_ACTIVATION_OF_CYSTEINE_TYPE_ENDOPEPTIDASE_ACTIVITY_INVOLVED_IN_APOPTOTIC_PROCESS	77	-0.25	-1.1	0.258	0.527	1	3712	tags=36%, list=24%, signal=48%
868	GO_SMOOTH_MUSCLE_CELL_DIFFERENTIATION	54	-0.27	-1.1	0.304	0.527	1	900	tags=13%, list=6%, signal=14%
869	GO_POSITIVE_REGULATION_OF_PHOSPHOLIPASE_ACTIVITY	56	-0.28	-1.1	0.258	0.528	1	2389	tags=25%, list=16%, signal=29%
870	GO_POSITIVE_REGULATION_OF_CAMP_MEDIATED_SIGNALING	17	-0.36	-1.1	0.293	0.528	1	2186	tags=24%, list=14%, signal=27%
871	GO_NEGATIVE_REGULATION_OF_LIPID_METABOLIC_PROCESS	81	-0.26	-1.1	0.25	0.528	1	2657	tags=30%, list=17%, signal=36%
872	GO_RESPONSE_TO_SALT_STRESS	22	-0.34	-1.1	0.294	0.529	1	2308	tags=36%, list=15%, signal=43%
873	GO_POSITIVE_REGULATION_OF_POTASSIUM_ION_TRANSPORT	38	-0.3	-1.1	0.291	0.528	1	1452	tags=21%, list=9%, signal=23%
874	GO_REGULATION_OF_CATION_TRANSMEMBRANE_TRANSPORT	292	-0.21	-1.1	0.116	0.528	1	2466	tags=21%, list=16%, signal=25%
875	GO_CELLULAR_RESPONSE_TO_FLUID_SHEAR_STRESS	18	-0.35	-1.1	0.289	0.528	1	838	tags=17%, list=5%, signal=18%
876	GO_CHONDROITIN_SULFATE_PROTEOGLYCAN_BIOSYNTHETIC_PROCESS	30	-0.31	-1.1	0.298	0.528	1	831	tags=13%, list=5%, signal=14%
877	GO_NEGATIVE_REGULATION_OF_RESPONSE_TO_BIOTIC_STIMULUS	78	-0.25	-1.1	0.261	0.528	1	2292	tags=23%, list=15%, signal=27%
878	GO_POSITIVE_REGULATION_OF_MULTI_ORGANISM_PROCESS	33	-0.3	-1.1	0.286	0.529	1	240	tags=6%, list=2%, signal=6%
879	GO_KERATAN_SULFATE_BIOSYNTHETIC_PROCESS	24	-0.33	-1.1	0.315	0.53	1	1687	tags=29%, list=11%, signal=33%
880	GO_REGULATION_OF_CALCIUM_ION_DEPENDENT_EXOCYTOSIS	39	-0.29	-1.1	0.315	0.531	1	1409	tags=15%, list=9%, signal=17%
881	GO_NEGATIVE_REGULATION_OF_NF_KAPPAB_TRANSCRIPTION_FACTOR_ACTIVITY	78	-0.25	-1.1	0.246	0.531	1	1902	tags=18%, list=12%, signal=20%
882	GO_CELLULAR_RESPONSE_TO_PEPTIDE	354	-0.2	-1.1	0.098	0.531	1	2488	tags=23%, list=16%, signal=27%
883	GO_TOXIN_TRANSPORT	40	-0.29	-1.1	0.303	0.531	1	1462	tags=13%, list=10%, signal=14%
884	GO_NATURAL_KILLER_CELL_ACTIVATION	61	-0.26	-1.1	0.266	0.531	1	758	tags=11%, list=5%, signal=12%
885	GO_NEGATIVE_REGULATION_OF_COLD_INDUCED_THERMOGENESIS	47	-0.28	-1.1	0.303	0.532	1	1675	tags=21%, list=11%, signal=24%
886	GO_ACTIVATION_OF_IMMUNE_RESPONSE	393	-0.2	-1.1	0.137	0.531	1	3698	tags=34%, list=24%, signal=43%
887	GO_PINOCYTOSIS	23	-0.33	-1.1	0.323	0.531	1	970	tags=13%, list=6%, signal=14%
888	GO_SULFUR_AMINO_ACID_METABOLIC_PROCESS	35	-0.3	-1.1	0.336	0.531	1	1103	tags=17%, list=7%, signal=18%
889	GO_MEMBRANE_RAFT_ORGANIZATION	24	-0.33	-1.1	0.301	0.53	1	360	tags=13%, list=2%, signal=13%
890	GO_REGULATION_OF_RESPONSE_TO_ENDOPLASMIC_RETICULUM_STRESS	88	-0.25	-1.1	0.227	0.53	1	3130	tags=31%, list=20%, signal=38%
891	GO_TRIGLYCERIDE_CATABOLIC_PROCESS	30	-0.32	-1.1	0.276	0.53	1	2146	tags=30%, list=14%, signal=35%
892	GO_POSITIVE_REGULATION_OF_LEUKOCYTE_PROLIFERATION	129	-0.23	-1.1	0.23	0.531	1	1696	tags=16%, list=11%, signal=17%
893	GO_CELLULAR_RESPONSE_TO_CHEMICAL_STRESS	323	-0.21	-1.1	0.143	0.531	1	1827	tags=18%, list=12%, signal=20%
894	GO_CELLULAR_RESPONSE_TO_EXTERNAL_STIMULUS	304	-0.2	-1.1	0.17	0.531	1	1602	tags=15%, list=10%, signal=17%
895	GO_VESICLE_ORGANIZATION	316	-0.21	-1.1	0.17	0.532	1	2429	tags=23%, list=16%, signal=27%
896	GO_FIBRINOLYSIS	20	-0.34	-1.1	0.303	0.532	1	2527	tags=30%, list=16%, signal=36%
897	GO_REGULATION_OF_OXIDATIVE_STRESS_INDUCED_CELL_DEATH	60	-0.26	-1.1	0.273	0.532	1	1746	tags=18%, list=11%, signal=21%
898	GO_ENDOCRINE_PROCESS	67	-0.26	-1.1	0.294	0.533	1	3516	tags=39%, list=23%, signal=50%
899	GO_SPINAL_CORD_MOTOR_NEURON_DIFFERENTIATION	28	-0.32	-1.09	0.329	0.534	1	237	tags=11%, list=2%, signal=11%
900	GO_ZINC_ION_TRANSPORT	25	-0.32	-1.09	0.322	0.535	1	1781	tags=16%, list=12%, signal=18%
901	GO_NEUTRAL_LIPID_BIOSYNTHETIC_PROCESS	41	-0.29	-1.09	0.278	0.535	1	2598	tags=34%, list=17%, signal=41%
902	GO_REGULATION_OF_EARLY_ENDOSOME_TO_LATE_ENDOSOME_TRANSPORT	17	-0.36	-1.09	0.35	0.537	1	1994	tags=35%, list=13%, signal=41%
903	GO_RESPONSE_TO_ENDOPLASMIC_RETICULUM_STRESS	278	-0.21	-1.09	0.156	0.537	1	3051	tags=27%, list=20%, signal=33%
904	GO_REGULATION_OF_DNA_BINDING_TRANSCRIPTION_FACTOR_ACTIVITY	396	-0.2	-1.09	0.128	0.537	1	2418	tags=20%, list=16%, signal=23%
905	GO_REGULATION_OF_GLUCOSE_TRANSMEMBRANE_TRANSPORT	66	-0.26	-1.09	0.27	0.537	1	2440	tags=30%, list=16%, signal=36%
906	GO_POSITIVE_REGULATION_OF_PROTEIN_POLYMERIZATION	125	-0.23	-1.09	0.237	0.538	1	2801	tags=28%, list=18%, signal=34%
907	GO_POSITIVE_REGULATION_OF_CALCIUM_ION_TRANSMEMBRANE_TRANSPORTER_ACTIVITY	38	-0.29	-1.09	0.313	0.542	1	2071	tags=24%, list=13%, signal=27%
908	GO_REGULATION_OF_CYTOSOLIC_CALCIUM_ION_CONCENTRATION	308	-0.21	-1.09	0.176	0.542	1	2918	tags=24%, list=19%, signal=29%
909	GO_REGULATION_OF_ENDOPLASMIC_RETICULUM_UNFOLDED_PROTEIN_RESPONSE	27	-0.32	-1.09	0.319	0.544	1	3424	tags=33%, list=22%, signal=43%
910	GO_NEGATIVE_REGULATION_OF_MUSCLE_CELL_DIFFERENTIATION	51	-0.27	-1.09	0.298	0.544	1	1830	tags=22%, list=12%, signal=24%
911	GO_REGULATION_OF_T_HELPER_1_TYPE_IMMUNE_RESPONSE	27	-0.32	-1.09	0.323	0.544	1	2163	tags=30%, list=14%, signal=34%
912	GO_REGULATION_OF_AMINO_ACID_TRANSPORT	31	-0.3	-1.09	0.323	0.544	1	1877	tags=19%, list=12%, signal=22%
913	GO_MORPHOGENESIS_OF_AN_EPITHELIAL_FOLD	22	-0.34	-1.09	0.313	0.545	1	273	tags=9%, list=2%, signal=9%
914	GO_POSITIVE_REGULATION_OF_CYTOKINE_SECRETION	58	-0.27	-1.09	0.262	0.544	1	1923	tags=21%, list=13%, signal=24%
915	GO_REGULATION_OF_RESPONSE_TO_REACTIVE_OXYGEN_SPECIES	32	-0.3	-1.09	0.323	0.546	1	2323	tags=22%, list=15%, signal=26%
916	GO_REGULATION_OF_INSULIN_LIKE_GROWTH_FACTOR_RECEPTOR_SIGNALING_PATHWAY	15	-0.38	-1.09	0.345	0.548	1	2966	tags=47%, list=19%, signal=58%
917	GO_IMMUNE_RESPONSE_REGULATING_SIGNALING_PATHWAY	348	-0.2	-1.09	0.195	0.548	1	3695	tags=33%, list=24%, signal=43%
918	GO_REGULATION_OF_RESPIRATORY_BURST	15	-0.38	-1.09	0.348	0.548	1	1280	tags=27%, list=8%, signal=29%
919	GO_PROTEIN_CATABOLIC_PROCESS_IN_THE_VACUOLE	19	-0.34	-1.08	0.31	0.549	1	2429	tags=37%, list=16%, signal=44%
920	GO_MEMBRANE_PROTEIN_INTRACELLULAR_DOMAIN_PROTEOLYSIS	18	-0.36	-1.08	0.333	0.553	1	1665	tags=28%, list=11%, signal=31%
921	GO_MYD88_INDEPENDENT_TOLL_LIKE_RECEPTOR_SIGNALING_PATHWAY	33	-0.3	-1.08	0.317	0.553	1	507	tags=12%, list=3%, signal=13%
922	GO_POSITIVE_REGULATION_OF_LIPID_BIOSYNTHETIC_PROCESS	79	-0.25	-1.08	0.284	0.553	1	3033	tags=35%, list=20%, signal=44%
923	GO_REGULATION_OF_POTASSIUM_ION_TRANSMEMBRANE_TRANSPORTER_ACTIVITY	47	-0.27	-1.08	0.303	0.553	1	1766	tags=17%, list=11%, signal=19%
924	GO_INORGANIC_ANION_TRANSMEMBRANE_TRANSPORT	98	-0.24	-1.08	0.281	0.553	1	754	tags=11%, list=5%, signal=12%
925	GO_EXOCYTIC_PROCESS	78	-0.25	-1.08	0.283	0.553	1	3345	tags=38%, list=22%, signal=49%
926	GO_REGULATION_OF_CYTOKINE_PRODUCTION_INVOLVED_IN_IMMUNE_RESPONSE	76	-0.24	-1.08	0.294	0.554	1	1041	tags=13%, list=7%, signal=14%
927	GO_T_CELL_LINEAGE_COMMITMENT	27	-0.31	-1.08	0.314	0.554	1	512	tags=7%, list=3%, signal=8%
928	GO_REGULATION_OF_ANTIGEN_PROCESSING_AND_PRESENTATION	19	-0.35	-1.08	0.343	0.554	1	1403	tags=21%, list=9%, signal=23%
929	GO_DERMATAN_SULFATE_PROTEOGLYCAN_METABOLIC_PROCESS	16	-0.36	-1.08	0.335	0.554	1	2348	tags=25%, list=15%, signal=29%
930	GO_INSULIN_SECRETION_INVOLVED_IN_CELLULAR_RESPONSE_TO_GLUCOSE_STIMULUS	61	-0.26	-1.08	0.288	0.554	1	1643	tags=21%, list=11%, signal=24%
931	GO_NEGATIVE_REGULATION_OF_DEFENSE_RESPONSE_TO_VIRUS	23	-0.32	-1.08	0.307	0.555	1	318	tags=9%, list=2%, signal=9%
932	GO_LEUKOCYTE_ADHESION_TO_VASCULAR_ENDOTHELIAL_CELL	39	-0.29	-1.08	0.339	0.556	1	665	tags=13%, list=4%, signal=13%
933	GO_RESPONSE_TO_STEROL_DEPLETION	17	-0.35	-1.08	0.365	0.557	1	2449	tags=47%, list=16%, signal=56%
934	GO_REGULATION_OF_VASCULAR_PERMEABILITY	41	-0.28	-1.08	0.354	0.556	1	509	tags=12%, list=3%, signal=13%
935	GO_RESPONSE_TO_OXIDATIVE_STRESS	407	-0.2	-1.08	0.153	0.556	1	1827	tags=17%, list=12%, signal=18%
936	GO_PROTEIN_TRANSMEMBRANE_TRANSPORT	57	-0.27	-1.08	0.293	0.556	1	2982	tags=30%, list=19%, signal=37%
937	GO_POSITIVE_REGULATION_OF_TRANSFORMING_GROWTH_FACTOR_BETA_PRODUCTION	18	-0.34	-1.08	0.344	0.557	1	764	tags=17%, list=5%, signal=18%
938	GO_REGULATION_OF_ACTIN_FILAMENT_ORGANIZATION	256	-0.21	-1.08	0.216	0.557	1	2127	tags=20%, list=14%, signal=23%
939	GO_POSITIVE_REGULATION_OF_GLIAL_CELL_DIFFERENTIATION	39	-0.29	-1.08	0.335	0.557	1	2420	tags=28%, list=16%, signal=33%
940	GO_NEGATIVE_REGULATION_OF_SMALL_MOLECULE_METABOLIC_PROCESS	90	-0.24	-1.08	0.282	0.557	1	2584	tags=26%, list=17%, signal=31%
941	GO_DIGESTIVE_TRACT_MORPHOGENESIS	47	-0.28	-1.08	0.322	0.558	1	627	tags=11%, list=4%, signal=11%
942	GO_RESPONSE_TO_PEPTIDE	477	-0.19	-1.08	0.172	0.558	1	2488	tags=21%, list=16%, signal=24%
943	GO_POSITIVE_REGULATION_OF_CHEMOTAXIS	133	-0.23	-1.08	0.29	0.558	1	1444	tags=15%, list=9%, signal=16%
944	GO_FC_RECEPTOR_SIGNALING_PATHWAY	175	-0.22	-1.07	0.23	0.561	1	3690	tags=38%, list=24%, signal=50%
945	GO_INTERLEUKIN_17_PRODUCTION	30	-0.3	-1.07	0.36	0.561	1	4123	tags=47%, list=27%, signal=64%
946	GO_NEGATIVE_REGULATION_OF_LEUKOCYTE_PROLIFERATION	76	-0.25	-1.07	0.289	0.56	1	1753	tags=18%, list=11%, signal=21%
947	GO_REGULATION_OF_LIPASE_ACTIVITY	89	-0.24	-1.07	0.293	0.561	1	1965	tags=22%, list=13%, signal=26%
948	GO_RESPONSE_TO_CADMIUM_ION	48	-0.28	-1.07	0.327	0.562	1	1946	tags=25%, list=13%, signal=29%
949	GO_REGULATION_OF_RESPONSE_TO_EXTRACELLULAR_STIMULUS	22	-0.33	-1.07	0.343	0.562	1	873	tags=14%, list=6%, signal=14%
950	GO_GLIAL_CELL_DIFFERENTIATION	201	-0.21	-1.07	0.273	0.562	1	1149	tags=11%, list=7%, signal=12%
951	GO_ESTABLISHMENT_OF_PIGMENT_GRANULE_LOCALIZATION	22	-0.33	-1.07	0.329	0.563	1	1539	tags=27%, list=10%, signal=30%
952	GO_GENITALIA_DEVELOPMENT	38	-0.29	-1.07	0.321	0.564	1	371	tags=8%, list=2%, signal=8%
953	GO_NEGATIVE_REGULATION_OF_DNA_BINDING_TRANSCRIPTION_FACTOR_ACTIVITY	147	-0.22	-1.07	0.241	0.563	1	1902	tags=17%, list=12%, signal=19%
954	GO_HYALURONAN_METABOLIC_PROCESS	36	-0.29	-1.07	0.322	0.564	1	3385	tags=39%, list=22%, signal=50%
955	GO_LATE_ENDOSOME_TO_VACUOLE_TRANSPORT_VIA_MULTIVESICULAR_BODY_SORTING_PATHWAY	15	-0.36	-1.07	0.362	0.564	1	3815	tags=53%, list=25%, signal=71%
956	GO_POSITIVE_REGULATION_OF_DNA_BINDING	55	-0.27	-1.07	0.357	0.564	1	1060	tags=13%, list=7%, signal=14%
957	GO_REGULATION_OF_LIPID_LOCALIZATION	134	-0.22	-1.07	0.348	0.563	1	2599	tags=22%, list=17%, signal=26%
958	GO_ADAPTIVE_IMMUNE_RESPONSE_BASED_ON_SOMATIC_RECOMBINATION_OF_IMMUNE_RECEPTORS_BUILT_FROM_IMMUNOGLOBULIN_SUPERFAMILY_DOMAINS	232	-0.21	-1.07	0.218	0.564	1	2177	tags=20%, list=14%, signal=23%
959	GO_PROTEIN_ACTIVATION_CASCADE	24	-0.32	-1.07	0.35	0.563	1	2229	tags=29%, list=15%, signal=34%
960	GO_ENDOCRINE_SYSTEM_DEVELOPMENT	103	-0.23	-1.07	0.283	0.567	1	2373	tags=21%, list=15%, signal=25%
961	GO_T_CELL_RECEPTOR_SIGNALING_PATHWAY	180	-0.21	-1.07	0.267	0.567	1	3762	tags=38%, list=24%, signal=49%
962	GO_INTERLEUKIN_1_BETA_PRODUCTION	76	-0.25	-1.07	0.314	0.566	1	1923	tags=17%, list=13%, signal=19%
963	GO_AMINOGLYCAN_BIOSYNTHETIC_PROCESS	108	-0.23	-1.07	0.283	0.566	1	1047	tags=13%, list=7%, signal=14%
964	GO_POSITIVE_REGULATION_OF_TOR_SIGNALING	41	-0.28	-1.07	0.332	0.57	1	1208	tags=20%, list=8%, signal=21%
965	GO_REGULATION_OF_VASCULATURE_DEVELOPMENT	311	-0.2	-1.06	0.247	0.574	1	1897	tags=16%, list=12%, signal=18%
966	GO_AMINOGLYCAN_METABOLIC_PROCESS	160	-0.21	-1.06	0.276	0.575	1	1687	tags=17%, list=11%, signal=19%
967	GO_CELLULAR_POLYSACCHARIDE_CATABOLIC_PROCESS	24	-0.32	-1.06	0.358	0.58	1	834	tags=17%, list=5%, signal=18%
968	GO_INORGANIC_ANION_TRANSPORT	141	-0.22	-1.06	0.269	0.58	1	754	tags=11%, list=5%, signal=11%
969	GO_REGULATION_OF_RESPONSE_TO_WOUNDING	163	-0.21	-1.06	0.302	0.583	1	2527	tags=25%, list=16%, signal=30%
970	GO_REGULATION_OF_HEART_RATE_BY_CARDIAC_CONDUCTION	36	-0.29	-1.06	0.339	0.584	1	2397	tags=22%, list=16%, signal=26%
971	GO_POSITIVE_REGULATION_OF_LIPID_LOCALIZATION	81	-0.24	-1.06	0.331	0.584	1	699	tags=10%, list=5%, signal=10%
972	GO_REGULATION_OF_MITOTIC_SPINDLE_ASSEMBLY	16	-0.35	-1.06	0.399	0.584	1	2254	tags=38%, list=15%, signal=44%
973	GO_LYMPHOCYTE_MIGRATION	93	-0.23	-1.06	0.326	0.585	1	3242	tags=33%, list=21%, signal=42%
974	GO_NEUTRAL_AMINO_ACID_TRANSPORT	39	-0.28	-1.06	0.35	0.585	1	2112	tags=21%, list=14%, signal=24%
975	GO_POSITIVE_REGULATION_OF_SUBSTRATE_ADHESION_DEPENDENT_CELL_SPREADING	36	-0.28	-1.06	0.396	0.586	1	1681	tags=25%, list=11%, signal=28%
976	GO_PREASSEMBLY_OF_GPI_ANCHOR_IN_ER_MEMBRANE	17	-0.35	-1.06	0.375	0.587	1	3030	tags=41%, list=20%, signal=51%
977	GO_DOPAMINERGIC_NEURON_DIFFERENTIATION	25	-0.31	-1.06	0.357	0.586	1	2258	tags=20%, list=15%, signal=23%
978	GO_POSITIVE_REGULATION_OF_DNA_BINDING_TRANSCRIPTION_FACTOR_ACTIVITY	249	-0.21	-1.06	0.233	0.586	1	2418	tags=21%, list=16%, signal=24%
979	GO_HUMORAL_IMMUNE_RESPONSE	170	-0.21	-1.06	0.279	0.588	1	3138	tags=30%, list=20%, signal=37%
980	GO_POLYOL_CATABOLIC_PROCESS	23	-0.32	-1.06	0.349	0.588	1	1695	tags=26%, list=11%, signal=29%
981	GO_ORGANISM_EMERGENCE_FROM_PROTECTIVE_STRUCTURE	25	-0.31	-1.06	0.36	0.589	1	1581	tags=20%, list=10%, signal=22%
982	GO_FAT_CELL_DIFFERENTIATION	214	-0.21	-1.06	0.297	0.591	1	2146	tags=18%, list=14%, signal=20%
983	GO_CELL_DEATH_IN_RESPONSE_TO_HYDROGEN_PEROXIDE	23	-0.32	-1.05	0.368	0.591	1	2323	tags=22%, list=15%, signal=26%
984	GO_PIGMENT_GRANULE_LOCALIZATION	24	-0.31	-1.05	0.375	0.591	1	1539	tags=25%, list=10%, signal=28%
985	GO_POSITIVE_REGULATION_OF_LEUKOCYTE_MIGRATION	126	-0.22	-1.05	0.322	0.596	1	1403	tags=16%, list=9%, signal=17%
986	GO_LEUKOTRIENE_BIOSYNTHETIC_PROCESS	15	-0.35	-1.05	0.376	0.595	1	120	tags=13%, list=1%, signal=13%
987	GO_POSITIVE_REGULATION_OF_MUSCLE_CONTRACTION	37	-0.29	-1.05	0.37	0.595	1	94	tags=8%, list=1%, signal=8%
988	GO_RECEPTOR_METABOLIC_PROCESS	175	-0.21	-1.05	0.34	0.597	1	1621	tags=14%, list=11%, signal=16%
989	GO_REGULATION_OF_LEUKOCYTE_ADHESION_TO_VASCULAR_ENDOTHELIAL_CELL	24	-0.32	-1.05	0.37	0.597	1	91	tags=8%, list=1%, signal=8%
990	GO_NEGATIVE_REGULATION_OF_INNATE_IMMUNE_RESPONSE	49	-0.27	-1.05	0.38	0.599	1	2787	tags=31%, list=18%, signal=37%
991	GO_PLATELET_MORPHOGENESIS	21	-0.32	-1.05	0.413	0.599	1	838	tags=14%, list=5%, signal=15%
992	GO_SODIUM_ION_HOMEOSTASIS	39	-0.28	-1.05	0.367	0.599	1	2626	tags=31%, list=17%, signal=37%
993	GO_NEGATIVE_REGULATION_OF_NUCLEOTIDE_METABOLIC_PROCESS	20	-0.33	-1.05	0.39	0.6	1	1776	tags=20%, list=12%, signal=23%
994	GO_REGULATION_OF_RELEASE_OF_CYTOCHROME_C_FROM_MITOCHONDRIA	47	-0.27	-1.05	0.376	0.601	1	1846	tags=23%, list=12%, signal=27%
995	GO_LIPOPOLYSACCHARIDE_MEDIATED_SIGNALING_PATHWAY	53	-0.26	-1.05	0.363	0.602	1	2690	tags=28%, list=18%, signal=34%
996	GO_REGULATION_OF_NATURAL_KILLER_CELL_MEDIATED_IMMUNITY	32	-0.29	-1.05	0.333	0.602	1	2243	tags=22%, list=15%, signal=26%
997	GO_TYPE_2_IMMUNE_RESPONSE	36	-0.28	-1.05	0.399	0.603	1	3089	tags=33%, list=20%, signal=42%
998	GO_RESPONSE_TO_COPPER_ION	28	-0.3	-1.05	0.366	0.607	1	2323	tags=25%, list=15%, signal=29%
999	GO_KERATINIZATION	67	-0.24	-1.04	0.373	0.608	1	3432	tags=30%, list=22%, signal=38%
1000	GO_CELLULAR_IRON_ION_HOMEOSTASIS	60	-0.25	-1.04	0.375	0.612	1	2992	tags=37%, list=19%, signal=45%
1001	GO_REGULATION_OF_REACTIVE_OXYGEN_SPECIES_BIOSYNTHETIC_PROCESS	83	-0.24	-1.04	0.358	0.614	1	1452	tags=14%, list=9%, signal=16%
1002	GO_POSITIVE_REGULATION_OF_BLOOD_PRESSURE	29	-0.3	-1.04	0.39	0.615	1	3161	tags=34%, list=21%, signal=43%
1003	GO_ANTIGEN_RECEPTOR_MEDIATED_SIGNALING_PATHWAY	220	-0.2	-1.04	0.318	0.615	1	3762	tags=35%, list=24%, signal=46%
1004	GO_REGULATION_OF_EPITHELIAL_CELL_APOPTOTIC_PROCESS	71	-0.25	-1.04	0.364	0.617	1	1897	tags=20%, list=12%, signal=22%
1005	GO_NEGATIVE_REGULATION_OF_VIRAL_ENTRY_INTO_HOST_CELL	15	-0.36	-1.04	0.412	0.618	1	2502	tags=47%, list=16%, signal=56%
1006	GO_CELL_FATE_COMMITMENT	212	-0.21	-1.04	0.307	0.618	1	1361	tags=12%, list=9%, signal=13%
1007	GO_NEGATIVE_REGULATION_OF_ALPHA_BETA_T_CELL_ACTIVATION	35	-0.29	-1.04	0.339	0.622	1	1680	tags=14%, list=11%, signal=16%
1008	GO_ACTIN_FILAMENT_ORGANIZATION	403	-0.19	-1.04	0.291	0.622	1	2809	tags=24%, list=18%, signal=29%
1009	GO_CYTOCHROME_COMPLEX_ASSEMBLY	35	-0.28	-1.04	0.377	0.622	1	3253	tags=34%, list=21%, signal=43%
1010	GO_VIRAL_BUDDING	24	-0.31	-1.04	0.397	0.624	1	2137	tags=33%, list=14%, signal=39%
1011	GO_CORPUS_CALLOSUM_DEVELOPMENT	20	-0.33	-1.04	0.408	0.624	1	72	tags=10%, list=0%, signal=10%
1012	GO_REGULATION_OF_LEUKOCYTE_PROLIFERATION	209	-0.21	-1.04	0.329	0.624	1	1753	tags=17%, list=11%, signal=19%
1013	GO_RESPONSE_TO_CORTICOSTERONE	15	-0.35	-1.04	0.418	0.624	1	1298	tags=20%, list=8%, signal=22%
1014	GO_MEMBRANE_DEPOLARIZATION_DURING_ACTION_POTENTIAL	30	-0.29	-1.04	0.407	0.624	1	3568	tags=43%, list=23%, signal=56%
1015	GO_OSTEOCLAST_DEVELOPMENT	16	-0.35	-1.04	0.368	0.624	1	2246	tags=25%, list=15%, signal=29%
1016	GO_ENDOCRINE_HORMONE_SECRETION	36	-0.28	-1.03	0.391	0.628	1	699	tags=11%, list=5%, signal=12%
1017	GO_SKELETAL_MUSCLE_CONTRACTION	33	-0.29	-1.03	0.408	0.627	1	1800	tags=18%, list=12%, signal=21%
1018	GO_REGULATION_OF_PHOSPHATIDYLINOSITOL_3_KINASE_SIGNALING	113	-0.22	-1.03	0.344	0.627	1	1382	tags=15%, list=9%, signal=16%
1019	GO_REGULATION_OF_MESENCHYMAL_CELL_PROLIFERATION	32	-0.28	-1.03	0.38	0.628	1	27	tags=6%, list=0%, signal=6%
1020	GO_RIBONUCLEOSIDE_METABOLIC_PROCESS	59	-0.25	-1.03	0.381	0.627	1	1776	tags=24%, list=12%, signal=27%
1021	GO_INTERLEUKIN_8_PRODUCTION	74	-0.24	-1.03	0.354	0.631	1	1621	tags=16%, list=11%, signal=18%
1022	GO_CELL_COMMUNICATION_INVOLVED_IN_CARDIAC_CONDUCTION	49	-0.26	-1.03	0.41	0.63	1	1426	tags=14%, list=9%, signal=16%
1023	GO_PROTEIN_LOCALIZATION_TO_PLASMA_MEMBRANE	272	-0.2	-1.03	0.348	0.63	1	3172	tags=30%, list=21%, signal=37%
1024	GO_REGULATION_OF_SYSTEM_PROCESS	498	-0.19	-1.03	0.293	0.631	1	1882	tags=14%, list=12%, signal=15%
1025	GO_NEURAL_CREST_CELL_MIGRATION	54	-0.25	-1.03	0.368	0.631	1	1317	tags=15%, list=9%, signal=16%
1026	GO_NIK_NF_KAPPAB_SIGNALING	162	-0.21	-1.03	0.331	0.631	1	2535	tags=23%, list=16%, signal=27%
1027	GO_ANION_HOMEOSTASIS	51	-0.26	-1.03	0.392	0.631	1	3126	tags=31%, list=20%, signal=39%
1028	GO_REGULATION_OF_LIPOPROTEIN_LIPASE_ACTIVITY	20	-0.32	-1.03	0.413	0.631	1	1965	tags=35%, list=13%, signal=40%
1029	GO_PROTEIN_POLYMERIZATION	274	-0.2	-1.03	0.318	0.632	1	2519	tags=23%, list=16%, signal=27%
1030	GO_ADAPTIVE_IMMUNE_RESPONSE	356	-0.19	-1.03	0.356	0.633	1	2427	tags=21%, list=16%, signal=24%
1031	GO_VESICLE_LOCALIZATION	220	-0.2	-1.03	0.331	0.634	1	2095	tags=19%, list=14%, signal=22%
1032	GO_MYELIN_MAINTENANCE	16	-0.34	-1.03	0.403	0.635	1	2072	tags=31%, list=13%, signal=36%
1033	GO_SKIN_DEVELOPMENT	245	-0.2	-1.03	0.376	0.638	1	1321	tags=13%, list=9%, signal=14%
1034	GO_POSITIVE_REGULATION_OF_DEFENSE_RESPONSE	324	-0.19	-1.03	0.343	0.637	1	3607	tags=32%, list=23%, signal=41%
1035	GO_ALPHA_BETA_T_CELL_DIFFERENTIATION	100	-0.23	-1.03	0.359	0.637	1	1680	tags=14%, list=11%, signal=16%
1036	GO_NEGATIVE_REGULATION_OF_SIGNAL_TRANSDUCTION_IN_ABSENCE_OF_LIGAND	31	-0.29	-1.03	0.417	0.637	1	200	tags=6%, list=1%, signal=7%
1037	GO_REGULATION_OF_MULTICELLULAR_ORGANISM_GROWTH	59	-0.25	-1.02	0.398	0.642	1	825	tags=12%, list=5%, signal=12%
1038	GO_INTRA_GOLGI_VESICLE_MEDIATED_TRANSPORT	30	-0.29	-1.02	0.429	0.643	1	4376	tags=53%, list=28%, signal=74%
1039	GO_REGULATION_OF_CATION_CHANNEL_ACTIVITY	147	-0.21	-1.02	0.387	0.643	1	1766	tags=16%, list=11%, signal=18%
1040	GO_COMPLEMENT_ACTIVATION	54	-0.25	-1.02	0.424	0.643	1	1831	tags=19%, list=12%, signal=21%
1041	GO_POSITIVE_REGULATION_OF_PHOSPHATIDYLINOSITOL_3_KINASE_SIGNALING	78	-0.23	-1.02	0.412	0.643	1	2471	tags=24%, list=16%, signal=29%
1042	GO_REGULATION_OF_SYSTEMIC_ARTERIAL_BLOOD_PRESSURE_BY_HORMONE	33	-0.28	-1.02	0.424	0.643	1	3516	tags=48%, list=23%, signal=63%
1043	GO_RESPONSE_TO_ATP	31	-0.29	-1.02	0.409	0.643	1	1860	tags=23%, list=12%, signal=26%
1044	GO_REGULATION_OF_GLUCOSE_METABOLIC_PROCESS	111	-0.22	-1.02	0.392	0.642	1	2250	tags=18%, list=15%, signal=21%
1045	GO_CELL_CELL_JUNCTION_ASSEMBLY	132	-0.21	-1.02	0.401	0.642	1	3034	tags=27%, list=20%, signal=34%
1046	GO_REGULATION_OF_CALCIUM_ION_TRANSMEMBRANE_TRANSPORTER_ACTIVITY	78	-0.23	-1.02	0.41	0.642	1	1460	tags=15%, list=10%, signal=17%
1047	GO_POSITIVE_REGULATION_OF_HORMONE_SECRETION	113	-0.23	-1.02	0.414	0.643	1	2250	tags=24%, list=15%, signal=28%
1048	GO_REGULATION_OF_BROWN_FAT_CELL_DIFFERENTIATION	23	-0.31	-1.02	0.418	0.645	1	2250	tags=22%, list=15%, signal=25%
1049	GO_CYCLIC_NUCLEOTIDE_MEDIATED_SIGNALING	181	-0.21	-1.02	0.383	0.646	1	2990	tags=25%, list=19%, signal=31%
1050	GO_RESPONSE_TO_REACTIVE_OXYGEN_SPECIES	211	-0.2	-1.02	0.377	0.645	1	1897	tags=17%, list=12%, signal=19%
1051	GO_CELLULAR_RESPONSE_TO_PH	17	-0.34	-1.02	0.41	0.645	1	3181	tags=41%, list=21%, signal=52%
1052	GO_REGULATION_OF_NEUROTRANSMITTER_RECEPTOR_ACTIVITY	64	-0.24	-1.02	0.411	0.645	1	1115	tags=14%, list=7%, signal=15%
1053	GO_POSITIVE_REGULATION_OF_ALPHA_BETA_T_CELL_ACTIVATION	61	-0.24	-1.02	0.421	0.645	1	1696	tags=15%, list=11%, signal=17%
1054	GO_REGULATION_OF_SENSORY_PERCEPTION	29	-0.29	-1.02	0.435	0.648	1	77	tags=7%, list=1%, signal=7%
1055	GO_POSITIVE_REGULATION_OF_TORC1_SIGNALING	17	-0.34	-1.02	0.408	0.648	1	1675	tags=29%, list=11%, signal=33%
1056	GO_REGULATION_OF_HORMONE_BIOSYNTHETIC_PROCESS	18	-0.34	-1.02	0.427	0.647	1	3557	tags=50%, list=23%, signal=65%
1057	GO_RESPONSE_TO_DRUG	356	-0.19	-1.02	0.404	0.647	1	2198	tags=20%, list=14%, signal=23%
1058	GO_CELLULAR_RESPONSE_TO_GROWTH_HORMONE_STIMULUS	20	-0.32	-1.02	0.413	0.647	1	1734	tags=20%, list=11%, signal=23%
1059	GO_DETECTION_OF_VISIBLE_LIGHT	42	-0.26	-1.02	0.42	0.649	1	1683	tags=14%, list=11%, signal=16%
1060	GO_REGULATION_OF_ACUTE_INFLAMMATORY_RESPONSE	43	-0.27	-1.02	0.398	0.653	1	2524	tags=26%, list=16%, signal=31%
1061	GO_POSITIVE_REGULATION_OF_ALPHA_BETA_T_CELL_DIFFERENTIATION	46	-0.26	-1.02	0.45	0.653	1	247	tags=7%, list=2%, signal=7%
1062	GO_CELL_DEATH_IN_RESPONSE_TO_OXIDATIVE_STRESS	79	-0.23	-1.02	0.406	0.654	1	1746	tags=16%, list=11%, signal=18%
1063	GO_MAINTENANCE_OF_PROTEIN_LOCALIZATION_IN_ORGANELLE	41	-0.27	-1.02	0.427	0.654	1	2830	tags=32%, list=18%, signal=39%
1064	GO_POSITIVE_REGULATION_OF_PHAGOCYTOSIS	61	-0.24	-1.01	0.434	0.654	1	970	tags=13%, list=6%, signal=14%
1065	GO_DIVALENT_INORGANIC_CATION_HOMEOSTASIS	432	-0.19	-1.01	0.405	0.654	1	2131	tags=16%, list=14%, signal=19%
1066	GO_CELLULAR_RESPONSE_TO_INTERFERON_BETA	19	-0.32	-1.01	0.429	0.655	1	2701	tags=47%, list=18%, signal=57%
1067	GO_NAD_BIOSYNTHETIC_PROCESS	28	-0.29	-1.01	0.442	0.655	1	1968	tags=25%, list=13%, signal=29%
1068	GO_POSITIVE_REGULATION_OF_VIRAL_LIFE_CYCLE	56	-0.25	-1.01	0.442	0.656	1	2216	tags=21%, list=14%, signal=25%
1069	GO_DETECTION_OF_LIGHT_STIMULUS	53	-0.25	-1.01	0.421	0.656	1	1683	tags=15%, list=11%, signal=17%
1070	GO_REGULATION_OF_GLIOGENESIS	106	-0.22	-1.01	0.435	0.658	1	2420	tags=25%, list=16%, signal=29%
1071	GO_POSITIVE_REGULATION_OF_BLOOD_CIRCULATION	59	-0.25	-1.01	0.425	0.659	1	3017	tags=29%, list=20%, signal=36%
1072	GO_REGULATION_OF_LEUKOCYTE_MIGRATION	188	-0.2	-1.01	0.441	0.658	1	1922	tags=19%, list=13%, signal=21%
1073	GO_FEAR_RESPONSE	31	-0.28	-1.01	0.43	0.658	1	1022	tags=13%, list=7%, signal=14%
1074	GO_RESPONSE_TO_INTERFERON_BETA	28	-0.28	-1.01	0.422	0.658	1	2701	tags=43%, list=18%, signal=52%
1075	GO_TISSUE_MIGRATION	281	-0.19	-1.01	0.418	0.658	1	1930	tags=17%, list=13%, signal=20%
1076	GO_CARDIAC_MUSCLE_CELL_ACTION_POTENTIAL_INVOLVED_IN_CONTRACTION	48	-0.26	-1.01	0.431	0.657	1	2397	tags=23%, list=16%, signal=27%
1077	GO_LEUKOCYTE_MIGRATION	388	-0.19	-1.01	0.388	0.658	1	1922	tags=16%, list=13%, signal=18%
1078	GO_SENSORY_PERCEPTION_OF_MECHANICAL_STIMULUS	150	-0.21	-1.01	0.448	0.658	1	2002	tags=19%, list=13%, signal=21%
1079	GO_RESPONSE_TO_STARVATION	191	-0.2	-1.01	0.418	0.659	1	2386	tags=22%, list=16%, signal=26%
1080	GO_SYNAPTIC_VESICLE_TRANSPORT	43	-0.26	-1.01	0.411	0.659	1	2014	tags=23%, list=13%, signal=27%
1081	GO_REGULATION_OF_VASCULAR_ENDOTHELIAL_GROWTH_FACTOR_RECEPTOR_SIGNALING_PATHWAY	27	-0.29	-1.01	0.419	0.659	1	1240	tags=15%, list=8%, signal=16%
1082	GO_T_CELL_PROLIFERATION	170	-0.21	-1.01	0.42	0.66	1	1696	tags=15%, list=11%, signal=16%
1083	GO_THYMIC_T_CELL_SELECTION	22	-0.3	-1.01	0.425	0.661	1	6	tags=5%, list=0%, signal=5%
1084	GO_SECONDARY_METABOLIC_PROCESS	45	-0.26	-1.01	0.441	0.661	1	2444	tags=27%, list=16%, signal=32%
1085	GO_PROSTATE_GLAND_DEVELOPMENT	44	-0.26	-1.01	0.43	0.661	1	1295	tags=14%, list=8%, signal=15%
1086	GO_STEROL_BIOSYNTHETIC_PROCESS	74	-0.24	-1.01	0.44	0.661	1	3046	tags=31%, list=20%, signal=39%
1087	GO_PYRIMIDINE_NUCLEOBASE_METABOLIC_PROCESS	16	-0.34	-1.01	0.45	0.661	1	271	tags=13%, list=2%, signal=13%
1088	GO_ACIDIC_AMINO_ACID_TRANSPORT	61	-0.24	-1.01	0.47	0.66	1	1313	tags=13%, list=9%, signal=14%
1089	GO_NEGATIVE_REGULATION_OF_T_CELL_PROLIFERATION	55	-0.25	-1.01	0.42	0.661	1	1624	tags=16%, list=11%, signal=18%
1090	GO_REGULATION_OF_TOLL_LIKE_RECEPTOR_4_SIGNALING_PATHWAY	18	-0.33	-1.01	0.445	0.661	1	2690	tags=44%, list=18%, signal=54%
1091	GO_ACTIVATION_OF_INNATE_IMMUNE_RESPONSE	127	-0.21	-1.01	0.409	0.662	1	3749	tags=39%, list=24%, signal=51%
1092	GO_POSITIVE_REGULATION_OF_GLYCOGEN_METABOLIC_PROCESS	15	-0.34	-1.01	0.414	0.663	1	2788	tags=33%, list=18%, signal=41%
1093	GO_GOLGI_VESICLE_TRANSPORT	350	-0.19	-1.01	0.435	0.664	1	2770	tags=25%, list=18%, signal=29%
1094	GO_POSITIVE_REGULATION_OF_RUFFLE_ASSEMBLY	15	-0.34	-1	0.446	0.665	1	2457	tags=40%, list=16%, signal=48%
1095	GO_SYNAPTIC_TRANSMISSION_GABAERGIC	40	-0.26	-1	0.474	0.666	1	1464	tags=20%, list=10%, signal=22%
1096	GO_REGULATION_OF_NECROTIC_CELL_DEATH	24	-0.3	-1	0.43	0.666	1	1978	tags=25%, list=13%, signal=29%
1097	GO_POSITIVE_REGULATION_OF_AUTOPHAGY	126	-0.21	-1	0.464	0.668	1	1907	tags=21%, list=12%, signal=23%
1098	GO_NEGATIVE_REGULATION_OF_EXTRINSIC_APOPTOTIC_SIGNALING_PATHWAY_VIA_DEATH_DOMAIN_RECEPTORS	35	-0.27	-1	0.449	0.667	1	3448	tags=46%, list=22%, signal=59%
1099	GO_ANIMAL_ORGAN_MATURATION	21	-0.31	-1	0.428	0.669	1	1763	tags=24%, list=11%, signal=27%
1100	GO_REGULATION_OF_CHEMOTAXIS	200	-0.2	-1	0.493	0.67	1	1444	tags=14%, list=9%, signal=15%
1101	GO_POSITIVE_REGULATION_OF_LYMPHOCYTE_CHEMOTAXIS	19	-0.32	-1	0.456	0.67	1	745	tags=16%, list=5%, signal=17%
1102	GO_ACTIN_MEDIATED_CELL_CONTRACTION	99	-0.22	-1	0.445	0.669	1	2401	tags=25%, list=16%, signal=30%
1103	GO_REGULATION_OF_STEROID_BIOSYNTHETIC_PROCESS	86	-0.22	-1	0.451	0.669	1	2972	tags=31%, list=19%, signal=39%
1104	GO_SYNAPTIC_VESICLE_LOCALIZATION	55	-0.24	-1	0.418	0.669	1	1746	tags=20%, list=11%, signal=22%
1105	GO_BLOOD_COAGULATION_INTRINSIC_PATHWAY	16	-0.33	-1	0.436	0.669	1	535	tags=13%, list=3%, signal=13%
1106	GO_REGULATION_OF_HETEROTYPIC_CELL_CELL_ADHESION	22	-0.31	-1	0.475	0.671	1	3051	tags=41%, list=20%, signal=51%
1107	GO_REGULATION_OF_MYELOID_LEUKOCYTE_DIFFERENTIATION	109	-0.22	-1	0.459	0.672	1	1897	tags=17%, list=12%, signal=20%
1108	GO_RESPONSE_TO_MINERALOCORTICOID	25	-0.3	-1	0.418	0.671	1	1298	tags=16%, list=8%, signal=17%
1109	GO_DEVELOPMENTAL_PIGMENTATION	42	-0.26	-1	0.441	0.672	1	1190	tags=14%, list=8%, signal=15%
1110	GO_RESPIRATORY_BURST	33	-0.28	-1	0.452	0.673	1	1484	tags=18%, list=10%, signal=20%
1111	GO_CARDIAC_RIGHT_VENTRICLE_MORPHOGENESIS	16	-0.33	-1	0.444	0.672	1	205	tags=13%, list=1%, signal=13%
1112	GO_REGULATION_OF_NMDA_RECEPTOR_ACTIVITY	31	-0.28	-1	0.459	0.673	1	1115	tags=16%, list=7%, signal=17%
1113	GO_GLUCOSE_CATABOLIC_PROCESS	34	-0.27	-1	0.437	0.672	1	2914	tags=32%, list=19%, signal=40%
1114	GO_CALCIUM_ION_TRANSMEMBRANE_IMPORT_INTO_CYTOSOL	121	-0.21	-1	0.451	0.673	1	1022	tags=11%, list=7%, signal=11%
1115	GO_NEGATIVE_REGULATION_OF_ION_TRANSMEMBRANE_TRANSPORT	77	-0.23	-1	0.46	0.673	1	2450	tags=21%, list=16%, signal=25%
1116	GO_NEGATIVE_REGULATION_OF_EPITHELIAL_CELL_APOPTOTIC_PROCESS	36	-0.27	-1	0.439	0.675	1	1753	tags=22%, list=11%, signal=25%
1117	GO_PLASMA_LIPOPROTEIN_PARTICLE_CLEARANCE	50	-0.25	-1	0.454	0.677	1	3529	tags=34%, list=23%, signal=44%
1118	GO_GRANULOCYTE_MIGRATION	120	-0.21	-1	0.44	0.678	1	2828	tags=28%, list=18%, signal=33%
1119	GO_RESPONSE_TO_NERVE_GROWTH_FACTOR	50	-0.25	-0.99	0.455	0.678	1	2389	tags=20%, list=16%, signal=24%
1120	GO_REGULATION_OF_CELLULAR_EXTRAVASATION	29	-0.28	-0.99	0.437	0.679	1	905	tags=14%, list=6%, signal=15%
1121	GO_RESPONSE_TO_HEPATOCYTE_GROWTH_FACTOR	19	-0.31	-0.99	0.442	0.679	1	1979	tags=26%, list=13%, signal=30%
1122	GO_REGULATION_OF_VIRAL_LIFE_CYCLE	131	-0.21	-0.99	0.497	0.679	1	2523	tags=24%, list=16%, signal=28%
1123	GO_AMYLOID_FIBRIL_FORMATION	16	-0.33	-0.99	0.476	0.68	1	2996	tags=38%, list=19%, signal=47%
1124	GO_IRON_ION_HOMEOSTASIS	77	-0.23	-0.99	0.517	0.681	1	2992	tags=34%, list=19%, signal=42%
1125	GO_REGULATION_OF_MITOCHONDRION_ORGANIZATION	184	-0.2	-0.99	0.478	0.682	1	2830	tags=25%, list=18%, signal=30%
1126	GO_NEGATIVE_REGULATION_OF_LEUKOCYTE_CELL_CELL_ADHESION	114	-0.21	-0.99	0.473	0.683	1	1680	tags=13%, list=11%, signal=15%
1127	GO_CELLULAR_PIGMENTATION	49	-0.25	-0.99	0.474	0.683	1	1676	tags=18%, list=11%, signal=21%
1128	GO_POSITIVE_REGULATION_OF_INTERLEUKIN_2_PRODUCTION	26	-0.28	-0.99	0.444	0.683	1	1893	tags=15%, list=12%, signal=18%
1129	GO_REGULATION_OF_METAL_ION_TRANSPORT	333	-0.18	-0.99	0.46	0.684	1	2489	tags=20%, list=16%, signal=23%
1130	GO_REGULATION_OF_LIPOPROTEIN_PARTICLE_CLEARANCE	15	-0.33	-0.99	0.464	0.686	1	3529	tags=40%, list=23%, signal=52%
1131	GO_CELLULAR_BIOGENIC_AMINE_METABOLIC_PROCESS	48	-0.25	-0.99	0.46	0.686	1	1546	tags=23%, list=10%, signal=25%
1132	GO_GRANULOCYTE_DIFFERENTIATION	31	-0.28	-0.99	0.427	0.686	1	98	tags=6%, list=1%, signal=6%
1133	GO_INFLAMMATORY_CELL_APOPTOTIC_PROCESS	20	-0.32	-0.99	0.475	0.686	1	902	tags=15%, list=6%, signal=16%
1134	GO_FAT_SOLUBLE_VITAMIN_METABOLIC_PROCESS	38	-0.27	-0.99	0.487	0.687	1	28	tags=5%, list=0%, signal=5%
1135	GO_MOVEMENT_IN_HOST_ENVIRONMENT	149	-0.2	-0.99	0.541	0.689	1	2637	tags=24%, list=17%, signal=29%
1136	GO_OUTFLOW_TRACT_SEPTUM_MORPHOGENESIS	24	-0.29	-0.99	0.466	0.693	1	900	tags=13%, list=6%, signal=13%
1137	GO_REGULATION_OF_TRIGLYCERIDE_METABOLIC_PROCESS	33	-0.27	-0.99	0.492	0.693	1	2809	tags=30%, list=18%, signal=37%
1138	GO_PYRIDINE_CONTAINING_COMPOUND_BIOSYNTHETIC_PROCESS	34	-0.27	-0.99	0.464	0.693	1	1968	tags=26%, list=13%, signal=30%
1139	GO_CD8_POSITIVE_ALPHA_BETA_T_CELL_ACTIVATION	24	-0.3	-0.99	0.464	0.693	1	1600	tags=21%, list=10%, signal=23%
1140	GO_REGULATION_OF_MEMBRANE_POTENTIAL	362	-0.18	-0.99	0.51	0.693	1	2082	tags=16%, list=14%, signal=18%
1141	GO_RESPONSE_TO_OSMOTIC_STRESS	79	-0.22	-0.98	0.504	0.694	1	2002	tags=23%, list=13%, signal=26%
1142	GO_POSITIVE_REGULATION_OF_CARDIAC_MUSCLE_CELL_PROLIFERATION	23	-0.29	-0.98	0.48	0.694	1	900	tags=13%, list=6%, signal=14%
1143	GO_REGULATION_OF_CALCIUM_ION_TRANSPORT_INTO_CYTOSOL	86	-0.23	-0.98	0.476	0.693	1	1419	tags=14%, list=9%, signal=15%
1144	GO_LIPID_HOMEOSTASIS	133	-0.21	-0.98	0.484	0.693	1	2866	tags=26%, list=19%, signal=32%
1145	GO_RESPONSE_TO_STEROID_HORMONE	305	-0.18	-0.98	0.564	0.693	1	1978	tags=16%, list=13%, signal=18%
1146	GO_POSITIVE_REGULATION_OF_CALCIUM_ION_TRANSMEMBRANE_TRANSPORT	61	-0.24	-0.98	0.483	0.695	1	2329	tags=21%, list=15%, signal=25%
1147	GO_SEQUESTERING_OF_CALCIUM_ION	106	-0.22	-0.98	0.5	0.694	1	1022	tags=10%, list=7%, signal=11%
1148	GO_REGULATION_OF_PROTEIN_DEPOLYMERIZATION	82	-0.22	-0.98	0.489	0.697	1	2127	tags=23%, list=14%, signal=27%
1149	GO_INOSITOL_PHOSPHATE_CATABOLIC_PROCESS	17	-0.32	-0.98	0.443	0.697	1	1340	tags=24%, list=9%, signal=26%
1150	GO_CELLULAR_METABOLIC_COMPOUND_SALVAGE	29	-0.28	-0.98	0.486	0.696	1	2559	tags=31%, list=17%, signal=37%
1151	GO_POSITIVE_REGULATION_OF_LEUKOCYTE_CHEMOTAXIS	87	-0.22	-0.98	0.524	0.696	1	1403	tags=16%, list=9%, signal=18%
1152	GO_ZYMOGEN_ACTIVATION	50	-0.25	-0.98	0.498	0.696	1	3601	tags=40%, list=23%, signal=52%
1153	GO_CELLULAR_RESPONSE_TO_EXTRACELLULAR_STIMULUS	236	-0.19	-0.98	0.48	0.698	1	1973	tags=17%, list=13%, signal=19%
1154	GO_CELL_COMMUNICATION_BY_ELECTRICAL_COUPLING_INVOLVED_IN_CARDIAC_CONDUCTION	22	-0.3	-0.98	0.488	0.698	1	1022	tags=14%, list=7%, signal=15%
1155	GO_CELLULAR_RESPONSE_TO_STEROL_DEPLETION	15	-0.34	-0.98	0.486	0.698	1	2449	tags=47%, list=16%, signal=55%
1156	GO_ASTROCYTE_DIFFERENTIATION	70	-0.23	-0.98	0.498	0.698	1	1439	tags=14%, list=9%, signal=16%
1157	GO_MATERNAL_PROCESS_INVOLVED_IN_FEMALE_PREGNANCY	60	-0.23	-0.98	0.512	0.699	1	748	tags=13%, list=5%, signal=14%
1158	GO_STORE_OPERATED_CALCIUM_ENTRY	20	-0.3	-0.98	0.476	0.699	1	2905	tags=35%, list=19%, signal=43%
1159	GO_REGULATION_OF_PLATELET_ACTIVATION	34	-0.27	-0.98	0.492	0.702	1	3432	tags=38%, list=22%, signal=49%
1160	GO_MEMBRANE_INVAGINATION	67	-0.23	-0.98	0.531	0.704	1	2644	tags=25%, list=17%, signal=31%
1161	GO_NEGATIVE_REGULATION_OF_PROTEIN_KINASE_B_SIGNALING	43	-0.26	-0.98	0.498	0.704	1	844	tags=9%, list=5%, signal=10%
1162	GO_PLASMINOGEN_ACTIVATION	19	-0.31	-0.98	0.496	0.705	1	2527	tags=37%, list=16%, signal=44%
1163	GO_POSITIVE_REGULATION_OF_COAGULATION	26	-0.28	-0.98	0.489	0.705	1	3034	tags=46%, list=20%, signal=57%
1164	GO_REGULATION_OF_PROTEIN_POLYMERIZATION	211	-0.19	-0.98	0.519	0.705	1	2127	tags=20%, list=14%, signal=23%
1165	GO_REGULATION_OF_TYPE_2_IMMUNE_RESPONSE	29	-0.27	-0.98	0.485	0.705	1	3086	tags=34%, list=20%, signal=43%
1166	GO_MESENCHYMAL_CELL_PROLIFERATION	42	-0.25	-0.98	0.473	0.706	1	1170	tags=12%, list=8%, signal=13%
1167	GO_REGULATION_OF_COAGULATION	79	-0.23	-0.97	0.526	0.705	1	2592	tags=28%, list=17%, signal=33%
1168	GO_MUSCLE_SYSTEM_PROCESS	367	-0.18	-0.97	0.587	0.706	1	1867	tags=14%, list=12%, signal=15%
1169	GO_REGULATION_OF_TUMOR_NECROSIS_FACTOR_MEDIATED_SIGNALING_PATHWAY	50	-0.24	-0.97	0.513	0.707	1	3601	tags=42%, list=23%, signal=55%
1170	GO_REGULATION_OF_INTRACELLULAR_ESTROGEN_RECEPTOR_SIGNALING_PATHWAY	35	-0.27	-0.97	0.532	0.708	1	3114	tags=31%, list=20%, signal=39%
1171	GO_POSITIVE_REGULATION_OF_SUPRAMOLECULAR_FIBER_ORGANIZATION	193	-0.19	-0.97	0.536	0.709	1	2527	tags=22%, list=16%, signal=26%
1172	GO_VASCULAR_ASSOCIATED_SMOOTH_MUSCLE_CELL_DIFFERENTIATION	24	-0.29	-0.97	0.509	0.709	1	900	tags=17%, list=6%, signal=18%
1173	GO_ACTIVATED_T_CELL_PROLIFERATION	37	-0.26	-0.97	0.514	0.709	1	277	tags=8%, list=2%, signal=8%
1174	GO_MYOFIBRIL_ASSEMBLY	53	-0.24	-0.97	0.5	0.708	1	2554	tags=23%, list=17%, signal=27%
1175	GO_POSITIVE_REGULATION_OF_RESPONSE_TO_ENDOPLASMIC_RETICULUM_STRESS	37	-0.26	-0.97	0.51	0.708	1	3028	tags=27%, list=20%, signal=34%
1176	GO_ENTRY_INTO_HOST	129	-0.2	-0.97	0.557	0.71	1	2637	tags=23%, list=17%, signal=28%
1177	GO_REGULATION_OF_AUTOPHAGY_OF_MITOCHONDRION	43	-0.25	-0.97	0.487	0.709	1	2266	tags=28%, list=15%, signal=33%
1178	GO_STEROID_ESTERIFICATION	16	-0.32	-0.97	0.489	0.713	1	10484	tags=100%, list=68%, signal=314%
1179	GO_LYMPHOCYTE_MEDIATED_IMMUNITY	216	-0.19	-0.97	0.536	0.713	1	2163	tags=17%, list=14%, signal=20%
1180	GO_ENDOMEMBRANE_SYSTEM_ORGANIZATION	417	-0.18	-0.97	0.545	0.715	1	2300	tags=19%, list=15%, signal=22%
1181	GO_ASSOCIATIVE_LEARNING	62	-0.23	-0.97	0.505	0.715	1	1022	tags=10%, list=7%, signal=10%
1182	GO_RESPONSE_TO_MECHANICAL_STIMULUS	191	-0.19	-0.97	0.573	0.714	1	2363	tags=21%, list=15%, signal=25%
1183	GO_NEGATIVE_REGULATION_OF_NEURON_DEATH	181	-0.19	-0.97	0.544	0.714	1	1926	tags=15%, list=13%, signal=17%
1184	GO_NEGATIVE_REGULATION_OF_HYDROLASE_ACTIVITY	366	-0.18	-0.97	0.63	0.714	1	2083	tags=18%, list=14%, signal=20%
1185	GO_REGULATION_OF_CLATHRIN_DEPENDENT_ENDOCYTOSIS	18	-0.31	-0.97	0.478	0.716	1	3378	tags=33%, list=22%, signal=43%
1186	GO_POSITIVE_REGULATION_OF_OXIDOREDUCTASE_ACTIVITY	49	-0.24	-0.97	0.496	0.717	1	1897	tags=18%, list=12%, signal=21%
1187	GO_NUCLEOSIDE_METABOLIC_PROCESS	89	-0.22	-0.97	0.496	0.717	1	1776	tags=19%, list=12%, signal=21%
1188	GO_NEGATIVE_REGULATION_OF_IMMUNE_RESPONSE	134	-0.2	-0.97	0.588	0.717	1	2866	tags=27%, list=19%, signal=33%
1189	GO_KERATINOCYTE_DIFFERENTIATION	137	-0.2	-0.97	0.536	0.717	1	1321	tags=13%, list=9%, signal=14%
1190	GO_POSITIVE_REGULATION_OF_EXTRINSIC_APOPTOTIC_SIGNALING_PATHWAY	48	-0.24	-0.97	0.52	0.717	1	3601	tags=35%, list=23%, signal=46%
1191	GO_NEGATIVE_REGULATION_OF_KIDNEY_DEVELOPMENT	15	-0.33	-0.97	0.493	0.718	1	2701	tags=33%, list=18%, signal=40%
1192	GO_POST_EMBRYONIC_ANIMAL_ORGAN_DEVELOPMENT	15	-0.34	-0.96	0.499	0.719	1	288	tags=13%, list=2%, signal=14%
1193	GO_POSITIVE_REGULATION_OF_MUSCLE_CELL_APOPTOTIC_PROCESS	25	-0.28	-0.96	0.5	0.719	1	1702	tags=24%, list=11%, signal=27%
1194	GO_REGULATION_OF_APOPTOTIC_SIGNALING_PATHWAY	376	-0.17	-0.96	0.662	0.718	1	1897	tags=16%, list=12%, signal=17%
1195	GO_TOLL_LIKE_RECEPTOR_SIGNALING_PATHWAY	136	-0.2	-0.96	0.528	0.719	1	2004	tags=18%, list=13%, signal=21%
1196	GO_PLATELET_AGGREGATION	57	-0.23	-0.96	0.514	0.719	1	3504	tags=39%, list=23%, signal=50%
1197	GO_NEGATIVE_REGULATION_OF_INTERFERON_GAMMA_PRODUCTION	30	-0.27	-0.96	0.497	0.719	1	1680	tags=20%, list=11%, signal=22%
1198	GO_PHOSPHATIDYLINOSITOL_3_KINASE_SIGNALING	139	-0.2	-0.96	0.532	0.725	1	1382	tags=14%, list=9%, signal=15%
1199	GO_POSITIVE_REGULATION_OF_SPROUTING_ANGIOGENESIS	39	-0.26	-0.96	0.532	0.726	1	240	tags=8%, list=2%, signal=8%
1200	GO_REGULATION_OF_CELLULAR_CARBOHYDRATE_METABOLIC_PROCESS	131	-0.2	-0.96	0.559	0.726	1	2108	tags=17%, list=14%, signal=19%
1201	GO_CELL_JUNCTION_MAINTENANCE	30	-0.27	-0.96	0.511	0.726	1	2471	tags=33%, list=16%, signal=40%
1202	GO_NEGATIVE_REGULATION_OF_ENDOPLASMIC_RETICULUM_STRESS_INDUCED_INTRINSIC_APOPTOTIC_SIGNALING_PATHWAY	18	-0.3	-0.96	0.496	0.726	1	2433	tags=28%, list=16%, signal=33%
1203	GO_NEGATIVE_REGULATION_OF_DNA_TEMPLATED_TRANSCRIPTION_ELONGATION	15	-0.33	-0.96	0.527	0.726	1	6	tags=7%, list=0%, signal=7%
1204	GO_REGULATION_OF_RELEASE_OF_SEQUESTERED_CALCIUM_ION_INTO_CYTOSOL	67	-0.23	-0.96	0.49	0.727	1	1022	tags=10%, list=7%, signal=11%
1205	GO_REGULATION_OF_MITOCHONDRIAL_FISSION	27	-0.28	-0.96	0.53	0.727	1	2134	tags=26%, list=14%, signal=30%
1206	GO_REGULATION_OF_CELL_FATE_COMMITMENT	27	-0.28	-0.96	0.511	0.728	1	237	tags=7%, list=2%, signal=8%
1207	GO_SYNAPTIC_TRANSMISSION_DOPAMINERGIC	19	-0.3	-0.96	0.487	0.728	1	3795	tags=47%, list=25%, signal=63%
1208	GO_TRABECULA_FORMATION	23	-0.29	-0.96	0.513	0.727	1	917	tags=13%, list=6%, signal=14%
1209	GO_POSITIVE_REGULATION_OF_CARBOHYDRATE_METABOLIC_PROCESS	73	-0.22	-0.96	0.581	0.73	1	3586	tags=33%, list=23%, signal=43%
1210	GO_CHAPERONE_MEDIATED_PROTEIN_FOLDING	54	-0.24	-0.96	0.539	0.731	1	1302	tags=13%, list=8%, signal=14%
1211	GO_OSTEOCLAST_DIFFERENTIATION	88	-0.22	-0.96	0.572	0.733	1	2246	tags=20%, list=15%, signal=24%
1212	GO_POSITIVE_REGULATION_OF_FATTY_ACID_BIOSYNTHETIC_PROCESS	19	-0.3	-0.96	0.527	0.734	1	2072	tags=26%, list=13%, signal=30%
1213	GO_CELLULAR_AMINO_ACID_BIOSYNTHETIC_PROCESS	73	-0.22	-0.95	0.541	0.738	1	721	tags=11%, list=5%, signal=11%
1214	GO_REGULATION_OF_CALCIUM_MEDIATED_SIGNALING	90	-0.21	-0.95	0.55	0.74	1	2022	tags=18%, list=13%, signal=20%
1215	GO_NEUTROPHIL_MIGRATION	97	-0.21	-0.95	0.58	0.739	1	2828	tags=29%, list=18%, signal=35%
1216	GO_PROTEIN_TETRAMERIZATION	81	-0.21	-0.95	0.588	0.739	1	1829	tags=17%, list=12%, signal=20%
1217	GO_CELLULAR_RESPONSE_TO_STARVATION	152	-0.2	-0.95	0.609	0.74	1	1973	tags=18%, list=13%, signal=21%
1218	GO_PHOSPHATIDYLINOSITOL_PHOSPHORYLATION	51	-0.23	-0.95	0.541	0.74	1	2005	tags=22%, list=13%, signal=25%
1219	GO_PHOSPHORYLATED_CARBOHYDRATE_DEPHOSPHORYLATION	17	-0.32	-0.95	0.52	0.742	1	1340	tags=24%, list=9%, signal=26%
1220	GO_REGULATION_OF_OXIDATIVE_PHOSPHORYLATION	27	-0.27	-0.95	0.556	0.742	1	2403	tags=30%, list=16%, signal=35%
1221	GO_MUSCLE_ADAPTATION	91	-0.21	-0.95	0.588	0.742	1	1800	tags=15%, list=12%, signal=17%
1222	GO_SUBPALLIUM_DEVELOPMENT	19	-0.31	-0.95	0.532	0.743	1	2082	tags=21%, list=14%, signal=24%
1223	GO_RESPONSE_TO_FLUID_SHEAR_STRESS	33	-0.26	-0.95	0.556	0.744	1	838	tags=15%, list=5%, signal=16%
1224	GO_POSITIVE_REGULATION_OF_MACROPHAGE_MIGRATION	24	-0.28	-0.95	0.54	0.745	1	742	tags=13%, list=5%, signal=13%
1225	GO_NEUTROPHIL_HOMEOSTASIS	15	-0.33	-0.95	0.549	0.745	1	916	tags=13%, list=6%, signal=14%
1226	GO_AMINE_BIOSYNTHETIC_PROCESS	19	-0.31	-0.95	0.521	0.745	1	3192	tags=42%, list=21%, signal=53%
1227	GO_LYMPHOCYTE_CHEMOTAXIS	48	-0.24	-0.95	0.545	0.745	1	2828	tags=31%, list=18%, signal=38%
1228	GO_RESPONSE_TO_KETONE	176	-0.19	-0.95	0.562	0.748	1	1978	tags=17%, list=13%, signal=19%
1229	GO_SENSORY_PERCEPTION	450	-0.17	-0.95	0.729	0.748	1	2190	tags=16%, list=14%, signal=18%
1230	GO_NEGATIVE_REGULATION_OF_SYNAPSE_ORGANIZATION	21	-0.3	-0.95	0.541	0.751	1	387	tags=10%, list=3%, signal=10%
1231	GO_RENAL_ABSORPTION	15	-0.33	-0.94	0.507	0.751	1	1941	tags=27%, list=13%, signal=30%
1232	GO_POSITIVE_REGULATION_OF_RECEPTOR_SIGNALING_PATHWAY_VIA_STAT	74	-0.22	-0.94	0.583	0.751	1	3162	tags=28%, list=21%, signal=36%
1233	GO_AUTOPHAGOSOME_ORGANIZATION	93	-0.21	-0.94	0.606	0.751	1	3638	tags=35%, list=24%, signal=46%
1234	GO_ACTIVATION_OF_ADENYLATE_CYCLASE_ACTIVITY	27	-0.28	-0.94	0.525	0.751	1	4028	tags=44%, list=26%, signal=60%
1235	GO_REGULATION_OF_CAMP_MEDIATED_SIGNALING	47	-0.24	-0.94	0.571	0.752	1	2589	tags=23%, list=17%, signal=28%
1236	GO_POSITIVE_REGULATION_OF_HEART_RATE	22	-0.29	-0.94	0.543	0.751	1	907	tags=14%, list=6%, signal=14%
1237	GO_CELLULAR_RESPONSE_TO_VIRUS	53	-0.24	-0.94	0.582	0.751	1	3910	tags=38%, list=25%, signal=50%
1238	GO_PLATELET_ACTIVATION	147	-0.19	-0.94	0.648	0.751	1	3653	tags=33%, list=24%, signal=43%
1239	GO_REGULATION_OF_RESPONSE_TO_OXIDATIVE_STRESS	83	-0.21	-0.94	0.568	0.753	1	2323	tags=20%, list=15%, signal=24%
1240	GO_NEGATIVE_REGULATION_OF_GLYCOPROTEIN_METABOLIC_PROCESS	16	-0.31	-0.94	0.544	0.756	1	2197	tags=25%, list=14%, signal=29%
1241	GO_POSITIVE_REGULATION_OF_APOPTOTIC_SIGNALING_PATHWAY	167	-0.19	-0.94	0.633	0.756	1	2023	tags=18%, list=13%, signal=20%
1242	GO_I_KAPPAB_PHOSPHORYLATION	19	-0.3	-0.94	0.523	0.756	1	1897	tags=16%, list=12%, signal=18%
1243	GO_ANTERIOR_POSTERIOR_AXIS_SPECIFICATION	41	-0.25	-0.94	0.546	0.756	1	294	tags=7%, list=2%, signal=7%
1244	GO_REGULATION_OF_FAT_CELL_DIFFERENTIATION	124	-0.2	-0.94	0.598	0.757	1	2094	tags=19%, list=14%, signal=21%
1245	GO_REGULATION_OF_INNATE_IMMUNE_RESPONSE	267	-0.18	-0.94	0.672	0.758	1	3698	tags=34%, list=24%, signal=45%
1246	GO_RESPONSE_TO_TYPE_I_INTERFERON	78	-0.22	-0.94	0.602	0.759	1	2701	tags=27%, list=18%, signal=32%
1247	GO_RESPONSE_TO_ISCHEMIA	51	-0.24	-0.94	0.588	0.759	1	1792	tags=20%, list=12%, signal=22%
1248	GO_PHOSPHATIDYLGLYCEROL_METABOLIC_PROCESS	29	-0.27	-0.94	0.523	0.76	1	1419	tags=17%, list=9%, signal=19%
1249	GO_BLOOD_VESSEL_REMODELING	36	-0.25	-0.94	0.564	0.76	1	1825	tags=19%, list=12%, signal=22%
1250	GO_STRIATUM_DEVELOPMENT	16	-0.32	-0.94	0.561	0.76	1	2082	tags=25%, list=14%, signal=29%
1251	GO_HOMOTYPIC_CELL_CELL_ADHESION	78	-0.21	-0.94	0.628	0.76	1	3504	tags=33%, list=23%, signal=43%
1252	GO_SELECTIVE_AUTOPHAGY	60	-0.22	-0.94	0.598	0.764	1	1825	tags=20%, list=12%, signal=23%
1253	GO_REGULATION_OF_LYMPHOCYTE_MIGRATION	59	-0.22	-0.93	0.59	0.765	1	2177	tags=22%, list=14%, signal=26%
1254	GO_POSITIVE_REGULATION_OF_INTERLEUKIN_8_PRODUCTION	48	-0.23	-0.93	0.589	0.765	1	1060	tags=13%, list=7%, signal=13%
1255	GO_SPINAL_CORD_PATTERNING	17	-0.3	-0.93	0.531	0.765	1	2189	tags=29%, list=14%, signal=34%
1256	GO_RESPONSE_TO_VIRUS	290	-0.18	-0.93	0.726	0.766	1	2972	tags=24%, list=19%, signal=29%
1257	GO_EPHRIN_RECEPTOR_SIGNALING_PATHWAY	82	-0.21	-0.93	0.609	0.766	1	3506	tags=37%, list=23%, signal=47%
1258	GO_REGULATION_OF_ERAD_PATHWAY	30	-0.26	-0.93	0.565	0.766	1	3656	tags=40%, list=24%, signal=52%
1259	GO_ORGAN_INDUCTION	17	-0.31	-0.93	0.559	0.766	1	1450	tags=18%, list=9%, signal=19%
1260	GO_RESPONSE_TO_ORGANOPHOSPHORUS	120	-0.2	-0.93	0.62	0.767	1	1860	tags=16%, list=12%, signal=18%
1261	GO_POSITIVE_REGULATION_OF_MEMBRANE_PROTEIN_ECTODOMAIN_PROTEOLYSIS	15	-0.32	-0.93	0.54	0.766	1	3072	tags=33%, list=20%, signal=42%
1262	GO_POSITIVE_REGULATION_OF_LEUKOCYTE_DEGRANULATION	20	-0.29	-0.93	0.55	0.766	1	3702	tags=45%, list=24%, signal=59%
1263	GO_ORGANIC_HYDROXY_COMPOUND_CATABOLIC_PROCESS	58	-0.22	-0.93	0.588	0.769	1	1340	tags=16%, list=9%, signal=17%
1264	GO_MEMBRANE_FUSION	145	-0.19	-0.93	0.688	0.769	1	2667	tags=24%, list=17%, signal=29%
1265	GO_REGULATION_OF_IMMUNE_EFFECTOR_PROCESS	353	-0.17	-0.93	0.705	0.768	1	2250	tags=17%, list=15%, signal=20%
1266	GO_POSITIVE_REGULATION_OF_RHO_PROTEIN_SIGNAL_TRANSDUCTION	29	-0.26	-0.93	0.543	0.77	1	1186	tags=14%, list=8%, signal=15%
1267	GO_ALPHA_BETA_T_CELL_ACTIVATION	134	-0.19	-0.93	0.631	0.771	1	1696	tags=13%, list=11%, signal=15%
1268	GO_NEGATIVE_REGULATION_OF_IMMUNE_EFFECTOR_PROCESS	106	-0.2	-0.93	0.643	0.774	1	2250	tags=19%, list=15%, signal=22%
1269	GO_REGULATION_OF_PLATELET_AGGREGATION	20	-0.29	-0.93	0.568	0.776	1	3432	tags=45%, list=22%, signal=58%
1270	GO_PHOSPHATIDYLINOSITOL_BIOSYNTHETIC_PROCESS	115	-0.2	-0.93	0.659	0.777	1	3274	tags=30%, list=21%, signal=37%
1271	GO_DNA_CATABOLIC_PROCESS_ENDONUCLEOLYTIC	29	-0.26	-0.93	0.589	0.778	1	602	tags=10%, list=4%, signal=11%
1272	GO_APOPTOTIC_MITOCHONDRIAL_CHANGES	113	-0.2	-0.92	0.634	0.78	1	1890	tags=17%, list=12%, signal=19%
1273	GO_SEMAPHORIN_PLEXIN_SIGNALING_PATHWAY	39	-0.25	-0.92	0.589	0.779	1	1317	tags=21%, list=9%, signal=22%
1274	GO_PITUITARY_GLAND_DEVELOPMENT	26	-0.27	-0.92	0.565	0.78	1	1955	tags=23%, list=13%, signal=26%
1275	GO_NEGATIVE_REGULATION_OF_ENDOTHELIAL_CELL_PROLIFERATION	36	-0.25	-0.92	0.599	0.781	1	1444	tags=17%, list=9%, signal=18%
1276	GO_POSITIVE_REGULATION_OF_PROTEIN_TARGETING_TO_MITOCHONDRION	31	-0.26	-0.92	0.621	0.78	1	3098	tags=35%, list=20%, signal=44%
1277	GO_MUSCLE_CONTRACTION	291	-0.17	-0.92	0.792	0.78	1	1867	tags=14%, list=12%, signal=15%
1278	GO_SENSORY_PERCEPTION_OF_LIGHT_STIMULUS	165	-0.19	-0.92	0.74	0.783	1	2352	tags=19%, list=15%, signal=22%
1279	GO_MONOAMINE_TRANSPORT	65	-0.22	-0.92	0.606	0.783	1	1777	tags=15%, list=12%, signal=17%
1280	GO_PHAGOLYSOSOME_ASSEMBLY	15	-0.32	-0.92	0.582	0.782	1	2610	tags=27%, list=17%, signal=32%
1281	GO_PROTEIN_TARGETING_TO_MITOCHONDRION	92	-0.21	-0.92	0.635	0.783	1	3581	tags=33%, list=23%, signal=42%
1282	GO_SULFATE_TRANSPORT	16	-0.31	-0.92	0.586	0.784	1	2901	tags=38%, list=19%, signal=46%
1283	GO_POSITIVE_REGULATION_OF_INTERLEUKIN_17_PRODUCTION	16	-0.31	-0.92	0.596	0.784	1	3385	tags=38%, list=22%, signal=48%
1284	GO_BINDING_OF_SPERM_TO_ZONA_PELLUCIDA	26	-0.27	-0.92	0.582	0.784	1	1281	tags=19%, list=8%, signal=21%
1285	GO_FC_EPSILON_RECEPTOR_SIGNALING_PATHWAY	110	-0.2	-0.92	0.658	0.786	1	3749	tags=37%, list=24%, signal=49%
1286	GO_LUNG_EPITHELIUM_DEVELOPMENT	35	-0.25	-0.92	0.586	0.787	1	1290	tags=14%, list=8%, signal=16%
1287	GO_NEGATIVE_REGULATION_OF_CANONICAL_WNT_SIGNALING_PATHWAY	169	-0.19	-0.92	0.681	0.788	1	3569	tags=29%, list=23%, signal=37%
1288	GO_RESPONSE_TO_NUTRIENT	161	-0.19	-0.92	0.722	0.791	1	1978	tags=20%, list=13%, signal=23%
1289	GO_NEGATIVE_REGULATION_OF_TOLL_LIKE_RECEPTOR_SIGNALING_PATHWAY	35	-0.25	-0.92	0.579	0.79	1	2690	tags=31%, list=18%, signal=38%
1290	GO_DOPAMINE_RECEPTOR_SIGNALING_PATHWAY	34	-0.25	-0.92	0.607	0.792	1	2918	tags=32%, list=19%, signal=40%
1291	GO_REGULATION_OF_MAST_CELL_ACTIVATION	38	-0.24	-0.91	0.585	0.795	1	2393	tags=18%, list=16%, signal=22%
1292	GO_SMOOTH_MUSCLE_CELL_MIGRATION	68	-0.22	-0.91	0.636	0.795	1	1845	tags=19%, list=12%, signal=22%
1293	GO_POSITIVE_REGULATION_OF_CELL_DIVISION	68	-0.22	-0.91	0.677	0.796	1	1549	tags=13%, list=10%, signal=15%
1294	GO_LEUKOCYTE_CHEMOTAXIS	194	-0.18	-0.91	0.789	0.796	1	1922	tags=17%, list=13%, signal=19%
1295	GO_REGULATION_OF_ACTIVIN_RECEPTOR_SIGNALING_PATHWAY	22	-0.28	-0.91	0.571	0.796	1	6	tags=5%, list=0%, signal=5%
1296	GO_OUTFLOW_TRACT_MORPHOGENESIS	72	-0.21	-0.91	0.661	0.8	1	900	tags=10%, list=6%, signal=10%
1297	GO_POSITIVE_T_CELL_SELECTION	36	-0.25	-0.91	0.599	0.799	1	512	tags=6%, list=3%, signal=6%
1298	GO_INSULIN_LIKE_GROWTH_FACTOR_RECEPTOR_SIGNALING_PATHWAY	27	-0.26	-0.91	0.615	0.8	1	2966	tags=33%, list=19%, signal=41%
1299	GO_PRODUCTION_OF_MOLECULAR_MEDIATOR_OF_IMMUNE_RESPONSE	190	-0.18	-0.91	0.761	0.801	1	1990	tags=15%, list=13%, signal=17%
1300	GO_POSITIVE_REGULATION_OF_KIDNEY_DEVELOPMENT	35	-0.24	-0.91	0.646	0.802	1	1139	tags=11%, list=7%, signal=12%
1301	GO_NEGATIVE_REGULATION_OF_STRESS_ACTIVATED_PROTEIN_KINASE_SIGNALING_CASCADE	43	-0.24	-0.91	0.609	0.805	1	765	tags=12%, list=5%, signal=12%
1302	GO_HORMONE_MEDIATED_SIGNALING_PATHWAY	164	-0.18	-0.91	0.786	0.804	1	1819	tags=15%, list=12%, signal=16%
1303	GO_REGULATION_OF_PROTEIN_CONTAINING_COMPLEX_DISASSEMBLY	115	-0.2	-0.91	0.72	0.804	1	2127	tags=20%, list=14%, signal=23%
1304	GO_NEGATIVE_REGULATION_OF_RESPONSE_TO_ENDOPLASMIC_RETICULUM_STRESS	49	-0.23	-0.91	0.649	0.807	1	2623	tags=29%, list=17%, signal=34%
1305	GO_PEPTIDE_CATABOLIC_PROCESS	23	-0.27	-0.91	0.579	0.806	1	3161	tags=43%, list=21%, signal=55%
1306	GO_T_HELPER_CELL_LINEAGE_COMMITMENT	16	-0.3	-0.91	0.623	0.806	1	3086	tags=31%, list=20%, signal=39%
1307	GO_T_CELL_DIFFERENTIATION	235	-0.18	-0.91	0.75	0.807	1	2095	tags=15%, list=14%, signal=17%
1308	GO_RESPONSE_TO_CHEMOKINE	79	-0.21	-0.91	0.699	0.806	1	3777	tags=39%, list=25%, signal=52%
1309	GO_PHARYNGEAL_SYSTEM_DEVELOPMENT	21	-0.28	-0.91	0.589	0.806	1	978	tags=14%, list=6%, signal=15%
1310	GO_NEGATIVE_REGULATION_OF_FIBROBLAST_PROLIFERATION	27	-0.26	-0.91	0.622	0.806	1	1952	tags=26%, list=13%, signal=30%
1311	GO_NOTOCHORD_DEVELOPMENT	18	-0.29	-0.9	0.593	0.81	1	27	tags=6%, list=0%, signal=6%
1312	GO_POSITIVE_REGULATION_OF_SKELETAL_MUSCLE_TISSUE_DEVELOPMENT	19	-0.29	-0.9	0.624	0.81	1	1585	tags=16%, list=10%, signal=18%
1313	GO_POLYAMINE_METABOLIC_PROCESS	16	-0.3	-0.9	0.601	0.814	1	1498	tags=25%, list=10%, signal=28%
1314	GO_POSITIVE_REGULATION_OF_PRI_MIRNA_TRANSCRIPTION_BY_RNA_POLYMERASE_II	40	-0.24	-0.9	0.643	0.814	1	1252	tags=15%, list=8%, signal=16%
1315	GO_REGULATION_OF_BICELLULAR_TIGHT_JUNCTION_ASSEMBLY	23	-0.27	-0.9	0.619	0.814	1	509	tags=13%, list=3%, signal=13%
1316	GO_PHENOL_CONTAINING_COMPOUND_BIOSYNTHETIC_PROCESS	34	-0.25	-0.9	0.638	0.815	1	3258	tags=29%, list=21%, signal=37%
1317	GO_ORGANELLE_INHERITANCE	15	-0.3	-0.9	0.6	0.814	1	1554	tags=27%, list=10%, signal=30%
1318	GO_INTERMEMBRANE_LIPID_TRANSFER	42	-0.23	-0.9	0.651	0.815	1	1896	tags=21%, list=12%, signal=24%
1319	GO_POSITIVE_REGULATION_OF_PHOSPHATASE_ACTIVITY	31	-0.25	-0.9	0.619	0.814	1	1122	tags=16%, list=7%, signal=17%
1320	GO_POSITIVE_REGULATION_OF_LEUKOCYTE_CELL_CELL_ADHESION	211	-0.18	-0.9	0.8	0.817	1	2427	tags=18%, list=16%, signal=21%
1321	GO_GERMINAL_CENTER_FORMATION	15	-0.3	-0.9	0.627	0.817	1	2418	tags=40%, list=16%, signal=47%
1322	GO_POSITIVE_REGULATION_OF_CYTOKINE_BIOSYNTHETIC_PROCESS	33	-0.25	-0.9	0.652	0.817	1	3241	tags=30%, list=21%, signal=38%
1323	GO_NEGATIVE_REGULATION_OF_PHAGOCYTOSIS	20	-0.28	-0.9	0.595	0.816	1	1994	tags=25%, list=13%, signal=29%
1324	GO_RESPONSE_TO_AUDITORY_STIMULUS	22	-0.28	-0.9	0.617	0.817	1	3169	tags=36%, list=21%, signal=46%
1325	GO_POSITIVE_REGULATION_OF_CYTOSOLIC_CALCIUM_ION_CONCENTRATION_INVOLVED_IN_PHOSPHOLIPASE_C_ACTIVATING_G_PROTEIN_COUPLED_SIGNALING_PATHWAY	27	-0.26	-0.9	0.674	0.819	1	1251	tags=15%, list=8%, signal=16%
1326	GO_MITOTIC_CYTOKINETIC_PROCESS	21	-0.28	-0.9	0.63	0.819	1	2137	tags=29%, list=14%, signal=33%
1327	GO_POSITIVE_REGULATION_OF_LYMPHOCYTE_DIFFERENTIATION	99	-0.19	-0.89	0.754	0.822	1	1477	tags=11%, list=10%, signal=12%
1328	GO_REGULATION_OF_T_CELL_MIGRATION	43	-0.23	-0.89	0.682	0.822	1	3242	tags=37%, list=21%, signal=47%
1329	GO_NEGATIVE_REGULATION_OF_ALPHA_BETA_T_CELL_DIFFERENTIATION	24	-0.26	-0.89	0.628	0.823	1	6	tags=4%, list=0%, signal=4%
1330	GO_POSITIVE_REGULATION_OF_VASCULAR_ENDOTHELIAL_CELL_PROLIFERATION	15	-0.31	-0.89	0.595	0.827	1	59	tags=7%, list=0%, signal=7%
1331	GO_LEUKOCYTE_CELL_CELL_ADHESION	321	-0.17	-0.89	0.918	0.828	1	2215	tags=16%, list=14%, signal=18%
1332	GO_REGULATION_OF_MULTI_ORGANISM_PROCESS	59	-0.21	-0.89	0.698	0.828	1	971	tags=8%, list=6%, signal=9%
1333	GO_EXTRINSIC_APOPTOTIC_SIGNALING_PATHWAY	209	-0.18	-0.89	0.838	0.828	1	3322	tags=28%, list=22%, signal=35%
1334	GO_REGULATION_OF_DEFENSE_RESPONSE_TO_VIRUS_BY_VIRUS	29	-0.25	-0.89	0.635	0.831	1	2659	tags=34%, list=17%, signal=42%
1335	GO_NEGATIVE_REGULATION_OF_NEURAL_PRECURSOR_CELL_PROLIFERATION	20	-0.27	-0.89	0.599	0.83	1	970	tags=20%, list=6%, signal=21%
1336	GO_PROTEIN_TARGETING	410	-0.16	-0.89	0.914	0.833	1	2842	tags=22%, list=18%, signal=27%
1337	GO_REGULATION_OF_AUTOPHAGY_OF_MITOCHONDRION_IN_RESPONSE_TO_MITOCHONDRIAL_DEPOLARIZATION	15	-0.3	-0.89	0.603	0.832	1	2830	tags=40%, list=18%, signal=49%
1338	GO_REGULATION_OF_RESPONSE_TO_BIOTIC_STIMULUS	354	-0.16	-0.89	0.906	0.833	1	2701	tags=21%, list=18%, signal=25%
1339	GO_POSITIVE_REGULATION_OF_PROTEIN_CONTAINING_COMPLEX_ASSEMBLY	236	-0.17	-0.89	0.887	0.833	1	2523	tags=21%, list=16%, signal=25%
1340	GO_VACUOLAR_TRANSPORT	139	-0.19	-0.89	0.8	0.833	1	3193	tags=27%, list=21%, signal=33%
1341	GO_NEGATIVE_REGULATION_OF_MYOBLAST_DIFFERENTIATION	21	-0.27	-0.89	0.655	0.832	1	3443	tags=38%, list=22%, signal=49%
1342	GO_MAST_CELL_MEDIATED_IMMUNITY	44	-0.23	-0.89	0.676	0.834	1	2393	tags=20%, list=16%, signal=24%
1343	GO_REGULATION_OF_AUTOPHAGY	330	-0.17	-0.89	0.857	0.835	1	1978	tags=17%, list=13%, signal=19%
1344	GO_CARBOHYDRATE_CATABOLIC_PROCESS	181	-0.18	-0.89	0.8	0.836	1	1695	tags=15%, list=11%, signal=17%
1345	GO_NEGATIVE_REGULATION_OF_BLOOD_CIRCULATION	30	-0.25	-0.88	0.67	0.836	1	1378	tags=17%, list=9%, signal=18%
1346	GO_CELL_FATE_COMMITMENT_INVOLVED_IN_FORMATION_OF_PRIMARY_GERM_LAYER	27	-0.25	-0.88	0.67	0.839	1	95	tags=7%, list=1%, signal=7%
1347	GO_POSITIVE_REGULATION_OF_PATTERN_RECOGNITION_RECEPTOR_SIGNALING_PATHWAY	35	-0.24	-0.88	0.639	0.839	1	3051	tags=34%, list=20%, signal=43%
1348	GO_VENTRICULAR_CARDIAC_MUSCLE_CELL_MEMBRANE_REPOLARIZATION	24	-0.27	-0.88	0.611	0.838	1	2397	tags=25%, list=16%, signal=30%
1349	GO_POSITIVE_REGULATION_OF_PEPTIDASE_ACTIVITY	173	-0.18	-0.88	0.833	0.839	1	3601	tags=33%, list=23%, signal=43%
1350	GO_RAB_PROTEIN_SIGNAL_TRANSDUCTION	20	-0.28	-0.88	0.644	0.84	1	3610	tags=50%, list=23%, signal=65%
1351	GO_PEROXISOMAL_MEMBRANE_TRANSPORT	20	-0.28	-0.88	0.619	0.843	1	2586	tags=30%, list=17%, signal=36%
1352	GO_RECEPTOR_BIOSYNTHETIC_PROCESS	25	-0.26	-0.88	0.668	0.843	1	3740	tags=48%, list=24%, signal=63%
1353	GO_REGULATION_OF_EXTRINSIC_APOPTOTIC_SIGNALING_PATHWAY_VIA_DEATH_DOMAIN_RECEPTORS	54	-0.22	-0.88	0.715	0.843	1	3448	tags=37%, list=22%, signal=48%
1354	GO_T_CELL_SELECTION	49	-0.22	-0.88	0.719	0.844	1	3590	tags=31%, list=23%, signal=40%
1355	GO_RESPONSE_TO_ACTIVITY	66	-0.21	-0.88	0.713	0.845	1	1842	tags=17%, list=12%, signal=19%
1356	GO_RESPONSE_TO_EPINEPHRINE	15	-0.3	-0.88	0.614	0.846	1	1860	tags=27%, list=12%, signal=30%
1357	GO_SARCOMERE_ORGANIZATION	33	-0.24	-0.88	0.689	0.845	1	2199	tags=21%, list=14%, signal=25%
1358	GO_T_CELL_MIGRATION	59	-0.21	-0.88	0.704	0.846	1	3242	tags=36%, list=21%, signal=45%
1359	GO_PRESYNAPTIC_ENDOCYTOSIS	55	-0.21	-0.88	0.708	0.845	1	388	tags=7%, list=3%, signal=7%
1360	GO_REGULATION_OF_EXTRINSIC_APOPTOTIC_SIGNALING_PATHWAY_IN_ABSENCE_OF_LIGAND	42	-0.23	-0.88	0.667	0.849	1	1135	tags=10%, list=7%, signal=10%
1361	GO_PEPTIDYL_PROLINE_HYDROXYLATION	16	-0.28	-0.87	0.634	0.849	1	92	tags=6%, list=1%, signal=6%
1362	GO_ACYLGLYCEROL_HOMEOSTASIS	32	-0.24	-0.87	0.679	0.848	1	2186	tags=22%, list=14%, signal=25%
1363	GO_INCLUSION_BODY_ASSEMBLY	22	-0.27	-0.87	0.628	0.848	1	2462	tags=32%, list=16%, signal=38%
1364	GO_BENZENE_CONTAINING_COMPOUND_METABOLIC_PROCESS	21	-0.27	-0.87	0.661	0.848	1	2013	tags=29%, list=13%, signal=33%
1365	GO_RESPONSE_TO_THYROID_HORMONE	22	-0.27	-0.87	0.64	0.851	1	1876	tags=23%, list=12%, signal=26%
1366	GO_RESPIRATORY_CHAIN_COMPLEX_IV_ASSEMBLY	24	-0.27	-0.87	0.648	0.851	1	3063	tags=33%, list=20%, signal=42%
1367	GO_POSITIVE_REGULATION_OF_CATABOLIC_PROCESS	429	-0.16	-0.87	0.973	0.851	1	2372	tags=18%, list=15%, signal=21%
1368	GO_INTERFERON_GAMMA_MEDIATED_SIGNALING_PATHWAY	74	-0.2	-0.87	0.789	0.853	1	2701	tags=28%, list=18%, signal=34%
1369	GO_RESPONSE_TO_PROSTAGLANDIN_E	23	-0.27	-0.87	0.646	0.853	1	1960	tags=26%, list=13%, signal=30%
1370	GO_REGULATION_OF_SYSTEMIC_ARTERIAL_BLOOD_PRESSURE	72	-0.2	-0.87	0.715	0.853	1	3359	tags=35%, list=22%, signal=44%
1371	GO_CIRCADIAN_SLEEP_WAKE_CYCLE_SLEEP	17	-0.29	-0.87	0.687	0.856	1	59	tags=6%, list=0%, signal=6%
1372	GO_POST_TRANSLATIONAL_PROTEIN_MODIFICATION	340	-0.16	-0.87	0.926	0.857	1	2899	tags=23%, list=19%, signal=28%
1373	GO_POTASSIUM_ION_IMPORT_ACROSS_PLASMA_MEMBRANE	41	-0.23	-0.87	0.69	0.857	1	1722	tags=17%, list=11%, signal=19%
1374	GO_REGULATION_OF_PHOSPHOLIPASE_ACTIVITY	65	-0.2	-0.87	0.713	0.857	1	1965	tags=18%, list=13%, signal=21%
1375	GO_NEGATIVE_REGULATION_OF_WNT_SIGNALING_PATHWAY	198	-0.17	-0.87	0.873	0.858	1	3569	tags=28%, list=23%, signal=36%
1376	GO_POSITIVE_REGULATION_OF_TUMOR_NECROSIS_FACTOR_BIOSYNTHETIC_PROCESS	22	-0.27	-0.87	0.687	0.858	1	3241	tags=32%, list=21%, signal=40%
1377	GO_RESPONSE_TO_ANGIOTENSIN	25	-0.25	-0.87	0.654	0.858	1	1231	tags=16%, list=8%, signal=17%
1378	GO_EMBRYONIC_PATTERN_SPECIFICATION	62	-0.21	-0.87	0.716	0.858	1	464	tags=8%, list=3%, signal=8%
1379	GO_POSITIVE_REGULATION_OF_DEPHOSPHORYLATION	53	-0.22	-0.87	0.734	0.859	1	2493	tags=23%, list=16%, signal=27%
1380	GO_POSITIVE_REGULATION_OF_PRODUCTION_OF_MOLECULAR_MEDIATOR_OF_IMMUNE_RESPONSE	90	-0.19	-0.86	0.785	0.859	1	1680	tags=14%, list=11%, signal=16%
1381	GO_ACTIN_FILAMENT_BASED_MOVEMENT	129	-0.18	-0.86	0.828	0.859	1	2401	tags=22%, list=16%, signal=26%
1382	GO_DEFENSE_RESPONSE_TO_VIRUS	210	-0.17	-0.86	0.902	0.861	1	948	tags=8%, list=6%, signal=9%
1383	GO_REGULATION_OF_PODOSOME_ASSEMBLY	15	-0.3	-0.86	0.638	0.862	1	355	tags=13%, list=2%, signal=14%
1384	GO_POSITIVE_REGULATION_OF_CELL_ADHESION_MEDIATED_BY_INTEGRIN	21	-0.27	-0.86	0.626	0.862	1	2177	tags=29%, list=14%, signal=33%
1385	GO_REGULATION_OF_FIBROBLAST_GROWTH_FACTOR_RECEPTOR_SIGNALING_PATHWAY	29	-0.24	-0.86	0.68	0.862	1	341	tags=7%, list=2%, signal=7%
1386	GO_REGULATION_OF_VIRAL_INDUCED_CYTOPLASMIC_PATTERN_RECOGNITION_RECEPTOR_SIGNALING_PATHWAY	22	-0.26	-0.86	0.672	0.865	1	507	tags=9%, list=3%, signal=9%
1387	GO_ORGANELLE_MEMBRANE_FUSION	100	-0.19	-0.86	0.774	0.866	1	2667	tags=25%, list=17%, signal=30%
1388	GO_REGULATION_OF_MITOPHAGY	18	-0.28	-0.86	0.619	0.868	1	2266	tags=33%, list=15%, signal=39%
1389	GO_RESPONSE_TO_NITRIC_OXIDE	18	-0.27	-0.86	0.677	0.869	1	1562	tags=22%, list=10%, signal=25%
1390	GO_POSITIVE_REGULATION_OF_PROTEIN_CATABOLIC_PROCESS	212	-0.17	-0.86	0.905	0.869	1	2365	tags=17%, list=15%, signal=20%
1391	GO_T_CELL_ACTIVATION	431	-0.16	-0.86	0.946	0.87	1	2427	tags=17%, list=16%, signal=20%
1392	GO_FEMALE_GENITALIA_DEVELOPMENT	15	-0.29	-0.86	0.644	0.871	1	151	tags=7%, list=1%, signal=7%
1393	GO_POSITIVE_REGULATION_OF_MEIOTIC_CELL_CYCLE	19	-0.26	-0.86	0.678	0.871	1	888	tags=16%, list=6%, signal=17%
1394	GO_CELL_CELL_ADHESION_MEDIATED_BY_CADHERIN	26	-0.25	-0.85	0.678	0.874	1	776	tags=12%, list=5%, signal=12%
1395	GO_REGULATION_OF_CARDIAC_MUSCLE_CELL_ACTION_POTENTIAL	27	-0.24	-0.85	0.706	0.874	1	1452	tags=15%, list=9%, signal=16%
1396	GO_POSITIVE_REGULATION_OF_CYSTEINE_TYPE_ENDOPEPTIDASE_ACTIVITY	134	-0.18	-0.85	0.863	0.875	1	1563	tags=12%, list=10%, signal=13%
1397	GO_PROTEIN_LOCALIZATION_TO_ENDOSOME	24	-0.25	-0.85	0.671	0.876	1	1134	tags=17%, list=7%, signal=18%
1398	GO_NEGATIVE_REGULATION_OF_IMMUNE_SYSTEM_PROCESS	392	-0.16	-0.85	0.977	0.878	1	2250	tags=17%, list=15%, signal=19%
1399	GO_RESPONSE_TO_CATECHOLAMINE	78	-0.2	-0.85	0.818	0.878	1	3557	tags=37%, list=23%, signal=48%
1400	GO_NEGATIVE_REGULATION_OF_CARTILAGE_DEVELOPMENT	25	-0.26	-0.85	0.67	0.878	1	325	tags=8%, list=2%, signal=8%
1401	GO_REGULATION_OF_B_CELL_RECEPTOR_SIGNALING_PATHWAY	23	-0.26	-0.85	0.719	0.878	1	863	tags=13%, list=6%, signal=14%
1402	GO_SUBSTRATE_ADHESION_DEPENDENT_CELL_SPREADING	101	-0.19	-0.85	0.819	0.878	1	2809	tags=27%, list=18%, signal=32%
1403	GO_LIPID_PHOSPHORYLATION	66	-0.2	-0.85	0.786	0.878	1	2008	tags=21%, list=13%, signal=24%
1404	GO_ECTODERM_DEVELOPMENT	20	-0.26	-0.85	0.643	0.877	1	6	tags=5%, list=0%, signal=5%
1405	GO_REGULATION_OF_T_CELL_ACTIVATION	300	-0.16	-0.85	0.982	0.877	1	2427	tags=17%, list=16%, signal=19%
1406	GO_PHOSPHOLIPID_DEPHOSPHORYLATION	42	-0.22	-0.85	0.756	0.876	1	1874	tags=21%, list=12%, signal=24%
1407	GO_NEGATIVE_REGULATION_OF_T_CELL_DIFFERENTIATION	41	-0.22	-0.85	0.757	0.877	1	1206	tags=10%, list=8%, signal=11%
1408	GO_ANTIBACTERIAL_HUMORAL_RESPONSE	23	-0.26	-0.85	0.691	0.876	1	1763	tags=30%, list=11%, signal=34%
1409	GO_REGULATION_OF_GLYCOPROTEIN_METABOLIC_PROCESS	43	-0.22	-0.85	0.76	0.876	1	2309	tags=21%, list=15%, signal=25%
1410	GO_CIRCADIAN_SLEEP_WAKE_CYCLE	21	-0.26	-0.85	0.71	0.875	1	3795	tags=43%, list=25%, signal=57%
1411	GO_SYNAPTIC_VESICLE_RECYCLING	66	-0.2	-0.85	0.831	0.876	1	1244	tags=11%, list=8%, signal=11%
1412	GO_POSITIVE_REGULATION_OF_CELLULAR_PROTEIN_CATABOLIC_PROCESS	141	-0.18	-0.85	0.898	0.876	1	1924	tags=13%, list=13%, signal=15%
1413	GO_REGULATION_OF_ALPHA_BETA_T_CELL_DIFFERENTIATION	61	-0.2	-0.85	0.809	0.88	1	247	tags=5%, list=2%, signal=5%
1414	GO_NEGATIVE_REGULATION_OF_ERBB_SIGNALING_PATHWAY	51	-0.21	-0.85	0.777	0.88	1	2203	tags=22%, list=14%, signal=25%
1415	GO_REGULATION_OF_LYMPHOCYTE_CHEMOTAXIS	24	-0.25	-0.84	0.713	0.879	1	745	tags=13%, list=5%, signal=13%
1416	GO_REGULATION_OF_CD8_POSITIVE_ALPHA_BETA_T_CELL_ACTIVATION	16	-0.29	-0.84	0.68	0.882	1	1600	tags=25%, list=10%, signal=28%
1417	GO_PATTERN_RECOGNITION_RECEPTOR_SIGNALING_PATHWAY	182	-0.17	-0.84	0.9	0.882	1	2576	tags=20%, list=17%, signal=23%
1418	GO_POSITIVE_REGULATION_OF_CD4_POSITIVE_ALPHA_BETA_T_CELL_DIFFERENTIATION	29	-0.24	-0.84	0.728	0.885	1	1680	tags=17%, list=11%, signal=19%
1419	GO_NEGATIVE_REGULATION_OF_CELL_ACTIVATION	182	-0.17	-0.84	0.913	0.886	1	1819	tags=14%, list=12%, signal=15%
1420	GO_RETROGRADE_AXONAL_TRANSPORT	19	-0.27	-0.84	0.704	0.886	1	1239	tags=16%, list=8%, signal=17%
1421	GO_POSITIVE_REGULATION_OF_CD4_POSITIVE_ALPHA_BETA_T_CELL_ACTIVATION	35	-0.23	-0.84	0.752	0.886	1	1696	tags=17%, list=11%, signal=19%
1422	GO_NOREPINEPHRINE_TRANSPORT	16	-0.27	-0.84	0.678	0.886	1	4165	tags=44%, list=27%, signal=60%
1423	GO_PROTEIN_LOCALIZATION_TO_VACUOLE	62	-0.2	-0.84	0.793	0.886	1	2331	tags=24%, list=15%, signal=28%
1424	GO_REGULATION_OF_MYELOID_LEUKOCYTE_MEDIATED_IMMUNITY	53	-0.2	-0.84	0.759	0.885	1	2548	tags=19%, list=17%, signal=23%
1425	GO_MICROVILLUS_ASSEMBLY	17	-0.28	-0.84	0.678	0.885	1	1843	tags=24%, list=12%, signal=27%
1426	GO_NEGATIVE_REGULATION_OF_ERK1_AND_ERK2_CASCADE	67	-0.2	-0.84	0.803	0.884	1	458	tags=6%, list=3%, signal=6%
1427	GO_REGULATION_OF_ENDOCRINE_PROCESS	34	-0.23	-0.84	0.769	0.886	1	699	tags=9%, list=5%, signal=9%
1428	GO_REGULATION_OF_RECEPTOR_MEDIATED_ENDOCYTOSIS	93	-0.19	-0.84	0.875	0.886	1	3241	tags=27%, list=21%, signal=34%
1429	GO_MITOCHONDRIAL_CYTOCHROME_C_OXIDASE_ASSEMBLY	21	-0.26	-0.83	0.739	0.891	1	3063	tags=33%, list=20%, signal=42%
1430	GO_RESPONSE_TO_PURINE_CONTAINING_COMPOUND	134	-0.17	-0.83	0.913	0.891	1	1933	tags=16%, list=13%, signal=18%
1431	GO_MITOPHAGY	25	-0.25	-0.83	0.745	0.896	1	2266	tags=28%, list=15%, signal=33%
1432	GO_GLUTAMINE_FAMILY_AMINO_ACID_BIOSYNTHETIC_PROCESS	16	-0.28	-0.83	0.694	0.895	1	721	tags=13%, list=5%, signal=13%
1433	GO_POSITIVE_REGULATION_OF_GRANULOCYTE_CHEMOTAXIS	26	-0.25	-0.83	0.751	0.895	1	1403	tags=23%, list=9%, signal=25%
1434	GO_POSITIVE_REGULATION_OF_CELLULAR_RESPONSE_TO_INSULIN_STIMULUS	26	-0.24	-0.83	0.727	0.895	1	2250	tags=23%, list=15%, signal=27%
1435	GO_POSITIVE_REGULATION_OF_NUCLEOTIDE_METABOLIC_PROCESS	43	-0.21	-0.83	0.757	0.895	1	3557	tags=37%, list=23%, signal=48%
1436	GO_LOCALIZATION_WITHIN_MEMBRANE	91	-0.18	-0.83	0.851	0.896	1	4062	tags=40%, list=26%, signal=53%
1437	GO_NEGATIVE_REGULATION_OF_CELL_MIGRATION_INVOLVED_IN_SPROUTING_ANGIOGENESIS	15	-0.29	-0.83	0.696	0.895	1	1867	tags=27%, list=12%, signal=30%
1438	GO_CD4_POSITIVE_ALPHA_BETA_T_CELL_DIFFERENTIATION	73	-0.19	-0.83	0.874	0.895	1	2031	tags=16%, list=13%, signal=19%
1439	GO_SPERM_EGG_RECOGNITION	39	-0.22	-0.83	0.73	0.894	1	1281	tags=15%, list=8%, signal=17%
1440	GO_REGULATION_OF_EXTRINSIC_APOPTOTIC_SIGNALING_PATHWAY	145	-0.17	-0.83	0.905	0.894	1	1897	tags=14%, list=12%, signal=16%
1441	GO_REGULATION_OF_SYNAPTIC_TRANSMISSION_GABAERGIC	30	-0.23	-0.83	0.757	0.894	1	1464	tags=20%, list=10%, signal=22%
1442	GO_REGULATION_OF_CHOLESTEROL_BIOSYNTHETIC_PROCESS	44	-0.21	-0.83	0.763	0.894	1	2910	tags=30%, list=19%, signal=36%
1443	GO_SECONDARY_METABOLITE_BIOSYNTHETIC_PROCESS	19	-0.26	-0.83	0.704	0.896	1	23	tags=5%, list=0%, signal=5%
1444	GO_BONE_CELL_DEVELOPMENT	33	-0.23	-0.83	0.743	0.898	1	2674	tags=24%, list=17%, signal=29%
1445	GO_NEGATIVE_REGULATION_OF_OXIDATIVE_STRESS_INDUCED_NEURON_DEATH	19	-0.26	-0.82	0.75	0.899	1	23	tags=5%, list=0%, signal=5%
1446	GO_T_CELL_CHEMOTAXIS	23	-0.25	-0.82	0.724	0.899	1	2828	tags=30%, list=18%, signal=37%
1447	GO_LEUKOCYTE_HOMEOSTASIS	82	-0.19	-0.82	0.865	0.899	1	1990	tags=17%, list=13%, signal=20%
1448	GO_PODOSOME_ASSEMBLY	19	-0.27	-0.82	0.698	0.898	1	355	tags=11%, list=2%, signal=11%
1449	GO_ENDOCARDIAL_CUSHION_MORPHOGENESIS	33	-0.23	-0.82	0.745	0.898	1	2736	tags=30%, list=18%, signal=37%
1450	GO_GLYCOLYTIC_PROCESS_THROUGH_FRUCTOSE_6_PHOSPHATE	28	-0.23	-0.82	0.765	0.905	1	2914	tags=32%, list=19%, signal=40%
1451	GO_NEGATIVE_REGULATION_OF_MACROAUTOPHAGY	33	-0.23	-0.82	0.752	0.904	1	1049	tags=15%, list=7%, signal=16%
1452	GO_NUCLEOTIDE_BINDING_DOMAIN_LEUCINE_RICH_REPEAT_CONTAINING_RECEPTOR_SIGNALING_PATHWAY	36	-0.22	-0.82	0.757	0.906	1	2254	tags=22%, list=15%, signal=26%
1453	GO_B_CELL_APOPTOTIC_PROCESS	25	-0.24	-0.82	0.745	0.905	1	2393	tags=20%, list=16%, signal=24%
1454	GO_POSITIVE_REGULATION_OF_RECEPTOR_MEDIATED_ENDOCYTOSIS	48	-0.2	-0.82	0.778	0.905	1	3241	tags=27%, list=21%, signal=34%
1455	GO_REGULATION_OF_PROTEIN_TARGETING_TO_MITOCHONDRION	43	-0.22	-0.82	0.795	0.904	1	2780	tags=26%, list=18%, signal=31%
1456	GO_CELL_CELL_ADHESION_MEDIATED_BY_INTEGRIN	17	-0.27	-0.82	0.719	0.905	1	2177	tags=29%, list=14%, signal=34%
1457	GO_REGULATION_OF_ENDOPLASMIC_RETICULUM_STRESS_INDUCED_INTRINSIC_APOPTOTIC_SIGNALING_PATHWAY	30	-0.23	-0.82	0.761	0.905	1	3049	tags=30%, list=20%, signal=37%
1458	GO_INFLAMMATORY_RESPONSE_TO_ANTIGENIC_STIMULUS	51	-0.21	-0.82	0.786	0.906	1	2159	tags=24%, list=14%, signal=27%
1459	GO_RETINA_HOMEOSTASIS	62	-0.19	-0.82	0.845	0.907	1	1918	tags=21%, list=12%, signal=24%
1460	GO_LAMELLIPODIUM_MORPHOGENESIS	17	-0.26	-0.81	0.765	0.907	1	2622	tags=35%, list=17%, signal=43%
1461	GO_POSITIVE_REGULATION_OF_AUTOPHAGY_OF_MITOCHONDRION	21	-0.25	-0.81	0.765	0.909	1	2830	tags=38%, list=18%, signal=47%
1462	GO_MEMBRANE_DEPOLARIZATION_DURING_CARDIAC_MUSCLE_CELL_ACTION_POTENTIAL	21	-0.25	-0.81	0.746	0.91	1	2397	tags=29%, list=16%, signal=34%
1463	GO_EPITHELIAL_CELL_APOPTOTIC_PROCESS	93	-0.18	-0.81	0.893	0.91	1	1897	tags=15%, list=12%, signal=17%
1464	GO_SYNAPTIC_VESICLE_CLUSTERING	15	-0.28	-0.81	0.69	0.91	1	1184	tags=20%, list=8%, signal=22%
1465	GO_NEGATIVE_REGULATION_OF_GLIAL_CELL_DIFFERENTIATION	21	-0.26	-0.81	0.741	0.912	1	2918	tags=38%, list=19%, signal=47%
1466	GO_REGULATION_OF_MACROPHAGE_ACTIVATION	49	-0.21	-0.81	0.809	0.913	1	1961	tags=16%, list=13%, signal=19%
1467	GO_POSITIVE_REGULATION_OF_CELL_CELL_ADHESION	248	-0.16	-0.81	0.97	0.912	1	3086	tags=23%, list=20%, signal=29%
1468	GO_POSITIVE_REGULATION_OF_EPITHELIAL_CELL_APOPTOTIC_PROCESS	31	-0.23	-0.81	0.776	0.913	1	163	tags=6%, list=1%, signal=7%
1469	GO_RESPONSE_TO_MITOCHONDRIAL_DEPOLARISATION	21	-0.26	-0.81	0.731	0.913	1	2830	tags=33%, list=18%, signal=41%
1470	GO_PYRIDINE_CONTAINING_COMPOUND_METABOLIC_PROCESS	40	-0.21	-0.81	0.846	0.916	1	1968	tags=23%, list=13%, signal=26%
1471	GO_LYSOSOME_LOCALIZATION	70	-0.19	-0.8	0.854	0.917	1	2393	tags=21%, list=16%, signal=25%
1472	GO_CYTOPLASMIC_SEQUESTERING_OF_TRANSCRIPTION_FACTOR	16	-0.26	-0.8	0.743	0.916	1	454	tags=13%, list=3%, signal=13%
1473	GO_POSITIVE_REGULATION_OF_ALCOHOL_BIOSYNTHETIC_PROCESS	20	-0.25	-0.8	0.756	0.917	1	2972	tags=35%, list=19%, signal=43%
1474	GO_REGULATION_OF_EXOSOMAL_SECRETION	16	-0.27	-0.8	0.746	0.916	1	2972	tags=31%, list=19%, signal=39%
1475	GO_REGULATION_OF_LEUKOCYTE_APOPTOTIC_PROCESS	77	-0.18	-0.8	0.874	0.916	1	2393	tags=18%, list=16%, signal=21%
1476	GO_RESPONSE_TO_INTERLEUKIN_6	38	-0.21	-0.8	0.807	0.917	1	1139	tags=11%, list=7%, signal=11%
1477	GO_EOSINOPHIL_MIGRATION	16	-0.27	-0.8	0.731	0.917	1	1691	tags=25%, list=11%, signal=28%
1478	GO_REGULATION_OF_ADAPTIVE_IMMUNE_RESPONSE	149	-0.17	-0.8	0.974	0.916	1	2042	tags=17%, list=13%, signal=19%
1479	GO_AMMONIUM_ION_METABOLIC_PROCESS	19	-0.26	-0.8	0.735	0.916	1	352	tags=11%, list=2%, signal=11%
1480	GO_GLIAL_CELL_ACTIVATION	47	-0.21	-0.8	0.842	0.917	1	1897	tags=15%, list=12%, signal=17%
1481	GO_RETROGRADE_TRANSPORT_ENDOSOME_TO_GOLGI	82	-0.19	-0.8	0.882	0.918	1	3710	tags=38%, list=24%, signal=50%
1482	GO_MICROVILLUS_ORGANIZATION	24	-0.24	-0.8	0.763	0.918	1	1843	tags=21%, list=12%, signal=24%
1483	GO_REGULATION_OF_PROTEASOMAL_PROTEIN_CATABOLIC_PROCESS	184	-0.16	-0.8	0.981	0.921	1	2342	tags=16%, list=15%, signal=19%
1484	GO_REGULATION_OF_ALPHA_BETA_T_CELL_ACTIVATION	88	-0.18	-0.8	0.917	0.92	1	1893	tags=14%, list=12%, signal=15%
1485	GO_AUTOPHAGY_OF_MITOCHONDRION	75	-0.19	-0.8	0.908	0.92	1	2830	tags=27%, list=18%, signal=33%
1486	GO_N_ACETYLGLUCOSAMINE_METABOLIC_PROCESS	17	-0.26	-0.8	0.758	0.923	1	11363	tags=100%, list=74%, signal=384%
1487	GO_REGULATION_OF_MACROPHAGE_CHEMOTAXIS	26	-0.24	-0.79	0.814	0.923	1	742	tags=12%, list=5%, signal=12%
1488	GO_POSITIVE_REGULATION_OF_PROTEIN_DEPHOSPHORYLATION	39	-0.21	-0.79	0.805	0.923	1	2493	tags=23%, list=16%, signal=27%
1489	GO_NEGATIVE_REGULATION_OF_INTERLEUKIN_6_PRODUCTION	36	-0.21	-0.79	0.801	0.924	1	1897	tags=17%, list=12%, signal=19%
1490	GO_ASTROCYTE_ACTIVATION	21	-0.25	-0.79	0.807	0.926	1	3086	tags=38%, list=20%, signal=48%
1491	GO_CD4_POSITIVE_ALPHA_BETA_T_CELL_ACTIVATION	88	-0.18	-0.79	0.918	0.926	1	2031	tags=16%, list=13%, signal=18%
1492	GO_NEGATIVE_REGULATION_OF_LYMPHOCYTE_DIFFERENTIATION	49	-0.2	-0.79	0.828	0.927	1	1819	tags=14%, list=12%, signal=16%
1493	GO_AMYLOID_BETA_METABOLIC_PROCESS	48	-0.2	-0.79	0.868	0.927	1	1303	tags=13%, list=8%, signal=14%
1494	GO_NEGATIVE_REGULATION_OF_TRANSCRIPTION_REGULATORY_REGION_DNA_BINDING	15	-0.27	-0.79	0.749	0.926	1	454	tags=13%, list=3%, signal=14%
1495	GO_POSITIVE_REGULATION_OF_PROTEOLYSIS	332	-0.15	-0.79	1	0.926	1	3242	tags=23%, list=21%, signal=29%
1496	GO_CELL_COMMUNICATION_BY_ELECTRICAL_COUPLING	27	-0.23	-0.79	0.782	0.926	1	1022	tags=11%, list=7%, signal=12%
1497	GO_REGULATION_OF_POSTSYNAPTIC_MEMBRANE_NEUROTRANSMITTER_RECEPTOR_LEVELS	60	-0.19	-0.79	0.874	0.926	1	2667	tags=22%, list=17%, signal=26%
1498	GO_CELLULAR_RESPONSE_TO_ESTROGEN_STIMULUS	15	-0.26	-0.79	0.774	0.926	1	2966	tags=33%, list=19%, signal=41%
1499	GO_MUSCLE_CELL_MIGRATION	79	-0.18	-0.79	0.893	0.926	1	1845	tags=16%, list=12%, signal=19%
1500	GO_NEGATIVE_REGULATION_OF_PROTEIN_DEPHOSPHORYLATION	57	-0.19	-0.79	0.888	0.925	1	2080	tags=14%, list=14%, signal=16%
1501	GO_INTRACELLULAR_ESTROGEN_RECEPTOR_SIGNALING_PATHWAY	49	-0.19	-0.79	0.87	0.926	1	776	tags=10%, list=5%, signal=11%
1502	GO_PROTEIN_TRIMERIZATION	15	-0.26	-0.79	0.752	0.926	1	1371	tags=20%, list=9%, signal=22%
1503	GO_REGULATION_OF_PROTEASOMAL_UBIQUITIN_DEPENDENT_PROTEIN_CATABOLIC_PROCESS	125	-0.16	-0.79	0.923	0.926	1	2342	tags=15%, list=15%, signal=18%
1504	GO_LOW_DENSITY_LIPOPROTEIN_PARTICLE_CLEARANCE	31	-0.22	-0.79	0.813	0.925	1	3529	tags=35%, list=23%, signal=46%
1505	GO_EMBRYONIC_FORELIMB_MORPHOGENESIS	26	-0.23	-0.79	0.789	0.925	1	6	tags=4%, list=0%, signal=4%
1506	GO_REGULATION_OF_VOLTAGE_GATED_CALCIUM_CHANNEL_ACTIVITY	30	-0.23	-0.79	0.81	0.924	1	2450	tags=23%, list=16%, signal=28%
1507	GO_GOLGI_TO_PLASMA_MEMBRANE_PROTEIN_TRANSPORT	40	-0.21	-0.78	0.797	0.925	1	2236	tags=23%, list=15%, signal=26%
1508	GO_RESPONSE_TO_GROWTH_HORMONE	31	-0.21	-0.78	0.836	0.926	1	1734	tags=13%, list=11%, signal=15%
1509	GO_REGULATION_OF_PROGRAMMED_NECROTIC_CELL_DEATH	18	-0.25	-0.78	0.782	0.926	1	507	tags=11%, list=3%, signal=11%
1510	GO_POSITIVE_REGULATION_OF_MACROPHAGE_CHEMOTAXIS	17	-0.25	-0.78	0.806	0.927	1	742	tags=12%, list=5%, signal=12%
1511	GO_REGULATION_OF_PRODUCTION_OF_MOLECULAR_MEDIATOR_OF_IMMUNE_RESPONSE	130	-0.17	-0.78	0.957	0.927	1	1169	tags=11%, list=8%, signal=12%
1512	GO_REGULATION_OF_DNA_TEMPLATED_TRANSCRIPTION_IN_RESPONSE_TO_STRESS	111	-0.17	-0.78	0.932	0.929	1	3306	tags=32%, list=22%, signal=40%
1513	GO_REGULATION_OF_INTEGRIN_ACTIVATION	15	-0.27	-0.78	0.784	0.93	1	2177	tags=33%, list=14%, signal=39%
1514	GO_REGULATION_OF_SYSTEMIC_ARTERIAL_BLOOD_PRESSURE_BY_CIRCULATORY_RENIN_ANGIOTENSIN	17	-0.25	-0.78	0.778	0.931	1	3359	tags=41%, list=22%, signal=53%
1515	GO_POSITIVE_REGULATION_OF_LYMPHOCYTE_MIGRATION	35	-0.22	-0.78	0.858	0.931	1	3772	tags=40%, list=25%, signal=53%
1516	GO_RECEPTOR_LOCALIZATION_TO_SYNAPSE	50	-0.19	-0.78	0.892	0.932	1	2667	tags=26%, list=17%, signal=31%
1517	GO_INTRINSIC_APOPTOTIC_SIGNALING_PATHWAY_IN_RESPONSE_TO_ENDOPLASMIC_RETICULUM_STRESS	59	-0.19	-0.78	0.886	0.931	1	1297	tags=12%, list=8%, signal=13%
1518	GO_AUTOPHAGOSOME_MATURATION	37	-0.21	-0.78	0.84	0.931	1	4567	tags=46%, list=30%, signal=65%
1519	GO_INTERLEUKIN_6_MEDIATED_SIGNALING_PATHWAY	22	-0.24	-0.77	0.802	0.933	1	11751	tags=100%, list=76%, signal=425%
1520	GO_INTRACELLULAR_STEROL_TRANSPORT	23	-0.23	-0.77	0.804	0.933	1	553	tags=9%, list=4%, signal=9%
1521	GO_LONG_CHAIN_FATTY_ACYL_COA_BIOSYNTHETIC_PROCESS	17	-0.26	-0.77	0.783	0.932	1	3022	tags=35%, list=20%, signal=44%
1522	GO_PROSTATE_GLAND_MORPHOGENESIS	24	-0.23	-0.77	0.812	0.933	1	776	tags=8%, list=5%, signal=9%
1523	GO_HYALURONAN_CATABOLIC_PROCESS	16	-0.26	-0.77	0.785	0.933	1	1574	tags=25%, list=10%, signal=28%
1524	GO_REGULATION_OF_CYTOPLASMIC_TRANSPORT	25	-0.23	-0.77	0.809	0.933	1	1994	tags=28%, list=13%, signal=32%
1525	GO_SEQUESTERING_OF_TRIGLYCERIDE	17	-0.25	-0.77	0.829	0.934	1	2570	tags=35%, list=17%, signal=42%
1526	GO_VACUOLE_ORGANIZATION	166	-0.16	-0.77	0.971	0.937	1	3413	tags=27%, list=22%, signal=34%
1527	GO_VASCULAR_ENDOTHELIAL_GROWTH_FACTOR_RECEPTOR_SIGNALING_PATHWAY	90	-0.17	-0.77	0.944	0.936	1	3102	tags=26%, list=20%, signal=32%
1528	GO_LUNG_CELL_DIFFERENTIATION	21	-0.24	-0.77	0.816	0.936	1	1726	tags=19%, list=11%, signal=21%
1529	GO_POSITIVE_REGULATION_OF_NITRIC_OXIDE_METABOLIC_PROCESS	36	-0.21	-0.77	0.87	0.936	1	1452	tags=11%, list=9%, signal=12%
1530	GO_REGULATION_OF_LONG_TERM_NEURONAL_SYNAPTIC_PLASTICITY	23	-0.23	-0.77	0.838	0.936	1	2435	tags=35%, list=16%, signal=41%
1531	GO_DEOXYRIBONUCLEOSIDE_TRIPHOSPHATE_METABOLIC_PROCESS	16	-0.26	-0.76	0.738	0.938	1	915	tags=19%, list=6%, signal=20%
1532	GO_ADRENAL_GLAND_DEVELOPMENT	21	-0.24	-0.76	0.816	0.938	1	924	tags=10%, list=6%, signal=10%
1533	GO_ESTABLISHMENT_OF_PROTEIN_LOCALIZATION_TO_VACUOLE	47	-0.19	-0.76	0.877	0.938	1	2610	tags=26%, list=17%, signal=31%
1534	GO_TETRAPYRROLE_BIOSYNTHETIC_PROCESS	27	-0.22	-0.76	0.831	0.937	1	3091	tags=30%, list=20%, signal=37%
1535	GO_MITOCHONDRION_DISTRIBUTION	16	-0.26	-0.76	0.793	0.938	1	55	tags=6%, list=0%, signal=6%
1536	GO_MACROPHAGE_ACTIVATION	86	-0.17	-0.76	0.976	0.938	1	1961	tags=13%, list=13%, signal=15%
1537	GO_CEREBRAL_CORTEX_NEURON_DIFFERENTIATION	18	-0.25	-0.76	0.762	0.938	1	3118	tags=33%, list=20%, signal=42%
1538	GO_REGULATION_OF_T_CELL_CHEMOTAXIS	16	-0.25	-0.76	0.81	0.94	1	2828	tags=31%, list=18%, signal=38%
1539	GO_REGULATION_OF_PHOSPHOLIPID_METABOLIC_PROCESS	84	-0.17	-0.76	0.952	0.94	1	2504	tags=21%, list=16%, signal=25%
1540	GO_CHRONIC_INFLAMMATORY_RESPONSE	18	-0.25	-0.76	0.799	0.94	1	2177	tags=33%, list=14%, signal=39%
1541	GO_NEUROTRANSMITTER_RECEPTOR_LOCALIZATION_TO_POSTSYNAPTIC_SPECIALIZATION_MEMBRANE	17	-0.25	-0.76	0.824	0.939	1	3480	tags=41%, list=23%, signal=53%
1542	GO_REGULATION_OF_PROTEIN_DEPHOSPHORYLATION	124	-0.16	-0.76	0.974	0.94	1	2295	tags=16%, list=15%, signal=19%
1543	GO_PROTEIN_LIPID_COMPLEX_ASSEMBLY	32	-0.21	-0.76	0.912	0.941	1	3072	tags=28%, list=20%, signal=35%
1544	GO_NUCLEOBASE_CONTAINING_SMALL_MOLECULE_INTERCONVERSION	25	-0.23	-0.75	0.845	0.942	1	1338	tags=16%, list=9%, signal=17%
1545	GO_REGULATION_OF_GLIAL_CELL_MIGRATION	16	-0.25	-0.75	0.822	0.943	1	236	tags=6%, list=2%, signal=6%
1546	GO_NEGATIVE_REGULATION_OF_LEUKOCYTE_MIGRATION	43	-0.19	-0.75	0.898	0.947	1	3946	tags=40%, list=26%, signal=53%
1547	GO_GLYCOPROTEIN_CATABOLIC_PROCESS	23	-0.23	-0.75	0.869	0.947	1	2756	tags=35%, list=18%, signal=42%
1548	GO_C4_DICARBOXYLATE_TRANSPORT	23	-0.22	-0.75	0.862	0.946	1	2158	tags=22%, list=14%, signal=25%
1549	GO_IRON_SULFUR_CLUSTER_ASSEMBLY	22	-0.22	-0.75	0.818	0.946	1	2992	tags=36%, list=19%, signal=45%
1550	GO_REGULATION_OF_POTASSIUM_ION_TRANSPORT	83	-0.17	-0.75	0.955	0.946	1	1963	tags=16%, list=13%, signal=18%
1551	GO_CELLULAR_COMPONENT_DISASSEMBLY_INVOLVED_IN_EXECUTION_PHASE_OF_APOPTOSIS	32	-0.21	-0.75	0.875	0.946	1	1297	tags=13%, list=8%, signal=14%
1552	GO_NEGATIVE_REGULATION_OF_CELL_CYCLE_G2_M_PHASE_TRANSITION	103	-0.16	-0.75	0.977	0.946	1	3790	tags=35%, list=25%, signal=46%
1553	GO_REGULATION_OF_VASOCONSTRICTION	51	-0.19	-0.75	0.917	0.946	1	3161	tags=29%, list=21%, signal=37%
1554	GO_GOLGI_ORGANIZATION	123	-0.16	-0.75	0.981	0.946	1	2763	tags=24%, list=18%, signal=29%
1555	GO_LEUKOCYTE_APOPTOTIC_PROCESS	98	-0.17	-0.75	0.981	0.945	1	1696	tags=12%, list=11%, signal=14%
1556	GO_NEGATIVE_REGULATION_OF_HEART_CONTRACTION	21	-0.23	-0.74	0.869	0.946	1	1022	tags=14%, list=7%, signal=15%
1557	GO_FIBROBLAST_MIGRATION	45	-0.19	-0.74	0.921	0.946	1	1930	tags=18%, list=13%, signal=20%
1558	GO_PROTEIN_KINASE_C_SIGNALING	27	-0.22	-0.74	0.856	0.947	1	2268	tags=22%, list=15%, signal=26%
1559	GO_REGULATION_OF_ER_TO_GOLGI_VESICLE_MEDIATED_TRANSPORT	16	-0.24	-0.74	0.83	0.947	1	2405	tags=31%, list=16%, signal=37%
1560	GO_COPPER_ION_TRANSPORT	17	-0.25	-0.74	0.842	0.947	1	2886	tags=35%, list=19%, signal=43%
1561	GO_RESPONSE_TO_TUMOR_CELL	21	-0.23	-0.74	0.847	0.947	1	1651	tags=14%, list=11%, signal=16%
1562	GO_KILLING_OF_CELLS_IN_OTHER_ORGANISM_INVOLVED_IN_SYMBIOTIC_INTERACTION	15	-0.25	-0.74	0.842	0.948	1	2982	tags=33%, list=19%, signal=41%
1563	GO_CELLULAR_RESPONSE_TO_GLUCAGON_STIMULUS	23	-0.22	-0.74	0.852	0.949	1	4277	tags=48%, list=28%, signal=66%
1564	GO_CARBOHYDRATE_PHOSPHORYLATION	24	-0.22	-0.74	0.838	0.949	1	2830	tags=29%, list=18%, signal=36%
1565	GO_MULTICELLULAR_ORGANISM_AGING	31	-0.2	-0.74	0.888	0.949	1	1108	tags=13%, list=7%, signal=14%
1566	GO_NEGATIVE_REGULATION_OF_CELLULAR_RESPONSE_TO_INSULIN_STIMULUS	30	-0.21	-0.74	0.866	0.948	1	2657	tags=30%, list=17%, signal=36%
1567	GO_INTERACTION_WITH_HOST	188	-0.15	-0.73	1	0.949	1	2637	tags=21%, list=17%, signal=25%
1568	GO_PROTEIN_FOLDING	200	-0.15	-0.73	1	0.95	1	3863	tags=29%, list=25%, signal=38%
1569	GO_CYTOPLASMIC_PATTERN_RECOGNITION_RECEPTOR_SIGNALING_PATHWAY_IN_RESPONSE_TO_VIRUS	31	-0.21	-0.73	0.879	0.95	1	507	tags=6%, list=3%, signal=7%
1570	GO_RESPONSE_TO_GONADOTROPIN	23	-0.22	-0.73	0.861	0.95	1	1933	tags=22%, list=13%, signal=25%
1571	GO_ENDOCARDIAL_CUSHION_FORMATION	22	-0.22	-0.73	0.843	0.952	1	2736	tags=32%, list=18%, signal=39%
1572	GO_NATURAL_KILLER_CELL_DIFFERENTIATION	20	-0.22	-0.73	0.854	0.951	1	3592	tags=30%, list=23%, signal=39%
1573	GO_CARDIAC_MUSCLE_CELL_MEMBRANE_REPOLARIZATION	33	-0.2	-0.73	0.903	0.953	1	2397	tags=21%, list=16%, signal=25%
1574	GO_T_CELL_HOMEOSTASIS	37	-0.19	-0.73	0.918	0.952	1	1561	tags=14%, list=10%, signal=15%
1575	GO_LYMPHOCYTE_APOPTOTIC_PROCESS	66	-0.17	-0.73	0.937	0.952	1	2836	tags=23%, list=18%, signal=28%
1576	GO_CARDIAC_MUSCLE_CELL_ACTION_POTENTIAL	64	-0.17	-0.72	0.951	0.953	1	1689	tags=14%, list=11%, signal=16%
1577	GO_CELL_AGGREGATION	17	-0.24	-0.72	0.845	0.954	1	180	tags=6%, list=1%, signal=6%
1578	GO_SMOOTH_MUSCLE_CELL_APOPTOTIC_PROCESS	21	-0.22	-0.72	0.849	0.955	1	2266	tags=24%, list=15%, signal=28%
1579	GO_POSITIVE_REGULATION_OF_PATHWAY_RESTRICTED_SMAD_PROTEIN_PHOSPHORYLATION	43	-0.19	-0.72	0.937	0.956	1	2373	tags=23%, list=15%, signal=27%
1580	GO_REGULATION_OF_AUTOPHAGOSOME_ASSEMBLY	36	-0.2	-0.72	0.927	0.956	1	3021	tags=28%, list=20%, signal=34%
1581	GO_REGULATION_OF_B_CELL_APOPTOTIC_PROCESS	19	-0.23	-0.72	0.85	0.956	1	2393	tags=21%, list=16%, signal=25%
1582	GO_POSITIVE_REGULATION_OF_CALCINEURIN_MEDIATED_SIGNALING	15	-0.25	-0.72	0.811	0.956	1	3111	tags=40%, list=20%, signal=50%
1583	GO_POSITIVE_REGULATION_OF_PROTEOLYSIS_INVOLVED_IN_CELLULAR_PROTEIN_CATABOLIC_PROCESS	119	-0.15	-0.72	0.979	0.957	1	2796	tags=18%, list=18%, signal=21%
1584	GO_APOPTOTIC_DNA_FRAGMENTATION	21	-0.23	-0.71	0.891	0.958	1	602	tags=10%, list=4%, signal=10%
1585	GO_REGULATION_OF_LEUKOCYTE_MEDIATED_IMMUNITY	180	-0.14	-0.71	0.989	0.958	1	1043	tags=8%, list=7%, signal=8%
1586	GO_RESPONSE_TO_DOPAMINE	60	-0.18	-0.71	0.952	0.96	1	3540	tags=37%, list=23%, signal=47%
1587	GO_NEGATIVE_REGULATION_OF_CD4_POSITIVE_ALPHA_BETA_T_CELL_ACTIVATION	27	-0.2	-0.71	0.893	0.959	1	1680	tags=15%, list=11%, signal=17%
1588	GO_ARF_PROTEIN_SIGNAL_TRANSDUCTION	19	-0.23	-0.71	0.895	0.959	1	3315	tags=42%, list=22%, signal=54%
1589	GO_REGULATION_OF_DOPAMINE_SECRETION	29	-0.2	-0.71	0.907	0.961	1	2041	tags=17%, list=13%, signal=20%
1590	GO_NEGATIVE_REGULATION_OF_ENDOTHELIAL_CELL_APOPTOTIC_PROCESS	24	-0.21	-0.7	0.891	0.962	1	2518	tags=29%, list=16%, signal=35%
1591	GO_RETINA_VASCULATURE_DEVELOPMENT_IN_CAMERA_TYPE_EYE	17	-0.23	-0.7	0.872	0.962	1	2815	tags=24%, list=18%, signal=29%
1592	GO_INTERLEUKIN_5_PRODUCTION	16	-0.23	-0.7	0.855	0.962	1	1490	tags=19%, list=10%, signal=21%
1593	GO_POSITIVE_REGULATION_OF_ACTIVATED_T_CELL_PROLIFERATION	21	-0.22	-0.7	0.887	0.962	1	11994	tags=100%, list=78%, signal=455%
1594	GO_ANAPHASE_PROMOTING_COMPLEX_DEPENDENT_CATABOLIC_PROCESS	81	-0.16	-0.7	0.963	0.963	1	3749	tags=35%, list=24%, signal=45%
1595	GO_COBALAMIN_METABOLIC_PROCESS	19	-0.22	-0.7	0.899	0.963	1	3132	tags=37%, list=20%, signal=46%
1596	GO_NEGATIVE_REGULATION_OF_INTERLEUKIN_10_PRODUCTION	16	-0.23	-0.7	0.888	0.963	1	1546	tags=19%, list=10%, signal=21%
1597	GO_POSITIVE_REGULATION_OF_GLYCOPROTEIN_METABOLIC_PROCESS	23	-0.22	-0.7	0.884	0.962	1	1539	tags=17%, list=10%, signal=19%
1598	GO_REGULATION_OF_FIBROBLAST_MIGRATION	33	-0.19	-0.7	0.936	0.964	1	1930	tags=18%, list=13%, signal=21%
1599	GO_REGULATION_OF_PHOSPHOLIPID_BIOSYNTHETIC_PROCESS	17	-0.23	-0.69	0.86	0.964	1	2792	tags=35%, list=18%, signal=43%
1600	GO_NEUROTRANSMITTER_RECEPTOR_TRANSPORT	41	-0.18	-0.69	0.917	0.964	1	1568	tags=15%, list=10%, signal=16%
1601	GO_LIVER_MORPHOGENESIS	21	-0.22	-0.69	0.915	0.964	1	2332	tags=19%, list=15%, signal=22%
1602	GO_POSITIVE_REGULATION_OF_MYELOID_LEUKOCYTE_MEDIATED_IMMUNITY	30	-0.2	-0.69	0.922	0.964	1	3892	tags=40%, list=25%, signal=53%
1603	GO_CARDIAC_MUSCLE_TISSUE_MORPHOGENESIS	51	-0.17	-0.69	0.969	0.966	1	205	tags=4%, list=1%, signal=4%
1604	GO_REGULATION_OF_MAST_CELL_ACTIVATION_INVOLVED_IN_IMMUNE_RESPONSE	28	-0.2	-0.69	0.943	0.966	1	3513	tags=29%, list=23%, signal=37%
1605	GO_POSITIVE_REGULATION_OF_MAST_CELL_ACTIVATION	17	-0.23	-0.69	0.896	0.966	1	10266	tags=94%, list=67%, signal=283%
1606	GO_MEMBRANE_REPOLARIZATION	41	-0.18	-0.69	0.948	0.966	1	2626	tags=22%, list=17%, signal=26%
1607	GO_POSITIVE_REGULATION_OF_T_CELL_MEDIATED_CYTOTOXICITY	20	-0.21	-0.69	0.907	0.966	1	4412	tags=55%, list=29%, signal=77%
1608	GO_REGULATION_OF_VACUOLE_ORGANIZATION	46	-0.18	-0.68	0.958	0.966	1	3624	tags=33%, list=24%, signal=43%
1609	GO_RESPONSE_TO_GLUCAGON	32	-0.19	-0.68	0.93	0.966	1	4028	tags=38%, list=26%, signal=51%
1610	GO_REGULATION_OF_LIPOPOLYSACCHARIDE_MEDIATED_SIGNALING_PATHWAY	21	-0.21	-0.68	0.899	0.966	1	2690	tags=29%, list=18%, signal=35%
1611	GO_DNA_CATABOLIC_PROCESS	38	-0.19	-0.68	0.916	0.965	1	602	tags=8%, list=4%, signal=8%
1612	GO_POSITIVE_REGULATION_OF_SIGNALING_RECEPTOR_ACTIVITY	32	-0.19	-0.68	0.955	0.965	1	2203	tags=22%, list=14%, signal=25%
1613	GO_PROTEIN_REFOLDING	20	-0.21	-0.68	0.893	0.969	1	2969	tags=30%, list=19%, signal=37%
1614	GO_G_PROTEIN_COUPLED_ACETYLCHOLINE_RECEPTOR_SIGNALING_PATHWAY	15	-0.23	-0.67	0.906	0.971	1	4020	tags=53%, list=26%, signal=72%
1615	GO_TOLL_LIKE_RECEPTOR_3_SIGNALING_PATHWAY	20	-0.2	-0.66	0.919	0.978	1	3411	tags=35%, list=22%, signal=45%
1616	GO_REGULATION_OF_MEMBRANE_PROTEIN_ECTODOMAIN_PROTEOLYSIS	23	-0.2	-0.66	0.937	0.978	1	738	tags=9%, list=5%, signal=9%
1617	GO_ACUTE_INFLAMMATORY_RESPONSE_TO_ANTIGENIC_STIMULUS	21	-0.2	-0.66	0.947	0.978	1	2427	tags=19%, list=16%, signal=23%
1618	GO_REGULATION_OF_RECEPTOR_BINDING	23	-0.2	-0.65	0.939	0.978	1	2619	tags=22%, list=17%, signal=26%
1619	GO_REGULATION_OF_CARDIAC_MUSCLE_CELL_MEMBRANE_REPOLARIZATION	23	-0.2	-0.65	0.947	0.978	1	2397	tags=22%, list=16%, signal=26%
1620	GO_INTEGRIN_ACTIVATION	24	-0.19	-0.65	0.918	0.978	1	2177	tags=25%, list=14%, signal=29%
1621	GO_RESPONSE_TO_VITAMIN_A	16	-0.22	-0.65	0.929	0.977	1	1382	tags=19%, list=9%, signal=21%
1622	GO_POSITIVE_REGULATION_OF_OSTEOCLAST_DIFFERENTIATION	24	-0.19	-0.65	0.951	0.979	1	2246	tags=21%, list=15%, signal=24%
1623	GO_POSITIVE_REGULATION_OF_PHOSPHOLIPID_METABOLIC_PROCESS	46	-0.16	-0.64	0.983	0.98	1	2943	tags=26%, list=19%, signal=32%
1624	GO_CARDIAC_EPITHELIAL_TO_MESENCHYMAL_TRANSITION	28	-0.19	-0.64	0.953	0.98	1	2499	tags=21%, list=16%, signal=26%
1625	GO_POSITIVE_REGULATION_OF_CELL_KILLING	49	-0.16	-0.64	0.97	0.979	1	4116	tags=43%, list=27%, signal=58%
1626	GO_B_CELL_HOMEOSTASIS	28	-0.18	-0.64	0.957	0.981	1	3573	tags=39%, list=23%, signal=51%
1627	GO_MITOCHONDRIAL_TRANSLATIONAL_TERMINATION	89	-0.14	-0.64	0.996	0.98	1	2870	tags=20%, list=19%, signal=25%
1628	GO_ACTIVATION_OF_PROTEIN_KINASE_B_ACTIVITY	30	-0.18	-0.63	0.966	0.981	1	593	tags=7%, list=4%, signal=7%
1629	GO_CELLULAR_RESPONSE_TO_GONADOTROPIN_STIMULUS	15	-0.22	-0.63	0.92	0.98	1	1933	tags=20%, list=13%, signal=23%
1630	GO_POSITIVE_REGULATION_OF_INTERFERON_BETA_PRODUCTION	30	-0.18	-0.63	0.967	0.98	1	24	tags=3%, list=0%, signal=3%
1631	GO_NEUROTRANSMITTER_RECEPTOR_INTERNALIZATION	21	-0.19	-0.63	0.942	0.981	1	10621	tags=95%, list=69%, signal=308%
1632	GO_POTASSIUM_ION_HOMEOSTASIS	24	-0.19	-0.63	0.95	0.981	1	3126	tags=29%, list=20%, signal=37%
1633	GO_CYTOPLASMIC_PATTERN_RECOGNITION_RECEPTOR_SIGNALING_PATHWAY	66	-0.15	-0.62	1	0.984	1	2254	tags=15%, list=15%, signal=18%
1634	GO_POSITIVE_REGULATION_OF_PHOSPHOPROTEIN_PHOSPHATASE_ACTIVITY	18	-0.2	-0.62	0.966	0.984	1	2295	tags=22%, list=15%, signal=26%
1635	GO_UBIQUITIN_DEPENDENT_PROTEIN_CATABOLIC_PROCESS_VIA_THE_MULTIVESICULAR_BODY_SORTING_PATHWAY	22	-0.19	-0.61	0.944	0.984	1	2101	tags=23%, list=14%, signal=26%
1636	GO_CELLULAR_RESPONSE_TO_REACTIVE_NITROGEN_SPECIES	17	-0.2	-0.61	0.956	0.985	1	1562	tags=18%, list=10%, signal=20%
1637	GO_POSITIVE_REGULATION_OF_GLYCOPROTEIN_BIOSYNTHETIC_PROCESS	21	-0.19	-0.61	0.976	0.985	1	1403	tags=14%, list=9%, signal=16%
1638	GO_NEGATIVE_REGULATION_OF_LYMPHOCYTE_APOPTOTIC_PROCESS	29	-0.17	-0.61	0.967	0.985	1	2307	tags=21%, list=15%, signal=24%
1639	GO_SEX_DETERMINATION	19	-0.19	-0.59	0.962	0.989	1	12439	tags=100%, list=81%, signal=524%
1640	GO_MODULATION_BY_HOST_OF_VIRAL_GENOME_REPLICATION	16	-0.2	-0.59	0.971	0.989	1	3910	tags=38%, list=25%, signal=50%
1641	GO_REGULATION_OF_INTRACELLULAR_STEROID_HORMONE_RECEPTOR_SIGNALING_PATHWAY	70	-0.14	-0.59	0.996	0.989	1	3909	tags=33%, list=25%, signal=44%
1642	GO_DENDRITIC_CELL_CHEMOTAXIS	23	-0.18	-0.58	0.979	0.989	1	1842	tags=17%, list=12%, signal=20%
1643	GO_POSTSYNAPTIC_NEUROTRANSMITTER_RECEPTOR_INTERNALIZATION	18	-0.19	-0.58	0.978	0.989	1	10621	tags=94%, list=69%, signal=306%
1644	GO_PROTEIN_NEDDYLATION	16	-0.19	-0.58	0.97	0.99	1	12480	tags=100%, list=81%, signal=532%
1645	GO_COLLAGEN_CATABOLIC_PROCESS	43	-0.15	-0.57	0.992	0.99	1	3600	tags=26%, list=23%, signal=33%
1646	GO_GOLGI_TO_VACUOLE_TRANSPORT	17	-0.18	-0.57	0.978	0.99	1	2331	tags=18%, list=15%, signal=21%
1647	GO_COENZYME_A_METABOLIC_PROCESS	15	-0.19	-0.56	0.967	0.992	1	1585	tags=13%, list=10%, signal=15%
1648	GO_NEGATIVE_REGULATION_OF_POTASSIUM_ION_TRANSPORT	26	-0.16	-0.54	1	0.994	1	1955	tags=15%, list=13%, signal=18%
1649	GO_REGULATION_OF_AMYLOID_BETA_CLEARANCE	15	-0.19	-0.54	0.983	0.994	1	2972	tags=27%, list=19%, signal=33%
1650	GO_TRANSLATIONAL_TERMINATION	104	-0.1	-0.44	1	0.999	1	2911	tags=18%, list=19%, signal=22%

## Sheet: GO_BP_KNeC_vs_KC
Table: Gene sets enriched in phenotype KNeC (3 samples) [plain text format]
	GS	SIZE	ES	NES	NOM p-val	FDR q-val	FWER p-val	RANK AT MAX	LEADING EDGE
	follow link to MSigDB
1	GO_CILIUM_ORGANIZATION	372	0.49	2.22	0	0	0	4240	tags=50%, list=28%, signal=67%
2	GO_CILIARY_BASAL_BODY_PLASMA_MEMBRANE_DOCKING	94	0.57	2.21	0	0	0	4727	tags=66%, list=31%, signal=95%
3	GO_RNA_EXPORT_FROM_NUCLEUS	134	0.53	2.19	0	0	0.001	4475	tags=52%, list=29%, signal=73%
4	GO_DNA_CONFORMATION_CHANGE	285	0.49	2.18	0	0	0.002	4245	tags=49%, list=28%, signal=67%
5	GO_NUCLEAR_EXPORT	194	0.5	2.17	0	0	0.003	4475	tags=49%, list=29%, signal=69%
6	GO_INTRACILIARY_TRANSPORT_INVOLVED_IN_CILIUM_ASSEMBLY	40	0.65	2.16	0	0	0.003	2330	tags=52%, list=15%, signal=62%
7	GO_PROTEIN_LOCALIZATION_TO_CHROMOSOME	84	0.56	2.15	0	0.001	0.005	4430	tags=55%, list=29%, signal=77%
8	GO_PROTEIN_LOCALIZATION_TO_CILIUM	55	0.58	2.13	0	0.001	0.007	2200	tags=44%, list=14%, signal=51%
9	GO_DNA_GEOMETRIC_CHANGE	113	0.53	2.13	0	0.001	0.007	4544	tags=58%, list=30%, signal=82%
10	GO_INTRACILIARY_TRANSPORT	53	0.6	2.12	0	0.001	0.009	4231	tags=64%, list=28%, signal=88%
11	GO_REGULATION_OF_HISTONE_METHYLATION	63	0.57	2.12	0	0.001	0.011	1976	tags=37%, list=13%, signal=42%
12	GO_DNA_REPLICATION	259	0.48	2.11	0	0.001	0.012	5211	tags=56%, list=34%, signal=83%
13	GO_MRNA_3_END_PROCESSING	101	0.53	2.1	0	0.001	0.015	4493	tags=57%, list=29%, signal=81%
14	GO_NEGATIVE_REGULATION_OF_GENE_EXPRESSION_EPIGENETIC	81	0.54	2.1	0	0.001	0.015	4340	tags=56%, list=28%, signal=77%
15	GO_HISTONE_METHYLATION	131	0.51	2.1	0	0.001	0.016	4483	tags=51%, list=29%, signal=72%
16	GO_REGULATION_OF_CHROMOSOME_SEGREGATION	99	0.53	2.09	0	0.001	0.019	4266	tags=52%, list=28%, signal=71%
17	GO_PEPTIDYL_LYSINE_METHYLATION	123	0.51	2.09	0	0.001	0.019	3466	tags=44%, list=23%, signal=56%
18	GO_MRNA_EXPORT_FROM_NUCLEUS	107	0.53	2.09	0	0.001	0.022	4475	tags=52%, list=29%, signal=73%
19	GO_RNA_3_END_PROCESSING	141	0.51	2.09	0	0.001	0.022	4493	tags=52%, list=29%, signal=73%
20	GO_MRNA_PROCESSING	486	0.44	2.07	0	0.001	0.029	4568	tags=50%, list=30%, signal=69%
21	GO_ESTABLISHMENT_OF_PROTEIN_LOCALIZATION_TO_CHROMOSOME	27	0.67	2.07	0	0.001	0.031	3840	tags=63%, list=25%, signal=84%
22	GO_CENTRIOLE_ASSEMBLY	36	0.62	2.06	0	0.001	0.037	2987	tags=58%, list=19%, signal=72%
23	GO_CELL_CYCLE_DNA_REPLICATION	63	0.57	2.05	0	0.002	0.045	4556	tags=56%, list=30%, signal=79%
24	GO_CHROMATIN_REMODELING	186	0.47	2.03	0	0.002	0.052	4418	tags=50%, list=29%, signal=69%
25	GO_TELOMERE_ORGANIZATION	149	0.49	2.03	0	0.002	0.055	6013	tags=66%, list=39%, signal=107%
26	GO_NEGATIVE_REGULATION_OF_CHROMOSOME_ORGANIZATION	138	0.49	2.03	0	0.002	0.061	4342	tags=49%, list=28%, signal=68%
27	GO_REGULATION_OF_MRNA_PROCESSING	144	0.49	2.03	0	0.002	0.064	4976	tags=60%, list=32%, signal=87%
28	GO_CENTROSOME_DUPLICATION	63	0.55	2.02	0	0.002	0.068	3256	tags=52%, list=21%, signal=66%
29	GO_NON_MOTILE_CILIUM_ASSEMBLY	55	0.56	2.02	0	0.002	0.068	4869	tags=65%, list=32%, signal=95%
30	GO_REGULATION_OF_GENE_EXPRESSION_EPIGENETIC	160	0.48	2.02	0	0.002	0.068	3770	tags=47%, list=25%, signal=61%
31	GO_DNA_DEPENDENT_DNA_REPLICATION	145	0.49	2.02	0	0.002	0.068	5211	tags=57%, list=34%, signal=85%
32	GO_PROTEIN_LOCALIZATION_TO_CHROMOSOME_TELOMERIC_REGION	29	0.64	2.02	0	0.002	0.072	4282	tags=62%, list=28%, signal=86%
33	GO_MICROTUBULE_ORGANIZING_CENTER_ORGANIZATION	128	0.49	2.02	0	0.002	0.076	3256	tags=44%, list=21%, signal=55%
34	GO_CHROMOSOME_SEPARATION	87	0.51	2.01	0	0.002	0.081	4131	tags=49%, list=27%, signal=67%
35	GO_DNA_RECOMBINATION	268	0.45	2.01	0	0.002	0.082	5881	tags=60%, list=38%, signal=95%
36	GO_RNA_SPLICING_VIA_TRANSESTERIFICATION_REACTIONS	337	0.44	2.01	0	0.002	0.088	4568	tags=48%, list=30%, signal=67%
37	GO_SISTER_CHROMATID_SEGREGATION	178	0.47	2.01	0	0.002	0.092	4707	tags=53%, list=31%, signal=76%
38	GO_RNA_SPLICING	424	0.44	2.01	0	0.002	0.092	5090	tags=52%, list=33%, signal=76%
39	GO_PEPTIDYL_LYSINE_TRIMETHYLATION	48	0.57	2	0	0.002	0.098	4275	tags=65%, list=28%, signal=89%
40	GO_PROTEIN_TRANSPORT_ALONG_MICROTUBULE	68	0.54	2	0	0.002	0.109	3170	tags=51%, list=21%, signal=65%
41	GO_MRNA_CIS_SPLICING_VIA_SPLICEOSOME	30	0.63	1.99	0	0.002	0.123	4947	tags=80%, list=32%, signal=118%
42	GO_NEGATIVE_REGULATION_OF_DNA_METABOLIC_PROCESS	114	0.5	1.99	0	0.002	0.126	2334	tags=38%, list=15%, signal=44%
43	GO_ALTERNATIVE_MRNA_SPLICING_VIA_SPLICEOSOME	81	0.52	1.99	0	0.003	0.133	4524	tags=58%, list=29%, signal=82%
44	GO_RNA_LOCALIZATION	219	0.45	1.99	0	0.003	0.135	4475	tags=48%, list=29%, signal=67%
45	GO_NEGATIVE_REGULATION_OF_DNA_RECOMBINATION	39	0.61	1.99	0	0.002	0.135	2334	tags=49%, list=15%, signal=57%
46	GO_RECOMBINATIONAL_REPAIR	133	0.48	1.98	0	0.003	0.15	4639	tags=53%, list=30%, signal=75%
47	GO_POSITIVE_REGULATION_OF_HISTONE_METHYLATION	38	0.59	1.97	0	0.003	0.161	5436	tags=71%, list=35%, signal=110%
48	GO_NEGATIVE_REGULATION_OF_TELOMERE_MAINTENANCE	34	0.6	1.97	0	0.003	0.173	4700	tags=71%, list=31%, signal=101%
49	GO_REGULATION_OF_DNA_DEPENDENT_DNA_REPLICATION	50	0.56	1.96	0	0.003	0.19	4556	tags=58%, list=30%, signal=82%
50	GO_TELOMERE_MAINTENANCE_VIA_TELOMERE_LENGTHENING	77	0.51	1.96	0	0.004	0.221	4501	tags=55%, list=29%, signal=77%
51	GO_REGULATION_OF_SISTER_CHROMATID_SEGREGATION	80	0.52	1.95	0	0.004	0.224	4266	tags=50%, list=28%, signal=69%
52	GO_REGULATION_OF_CHROMOSOME_ORGANIZATION	339	0.43	1.95	0	0.004	0.239	4362	tags=45%, list=28%, signal=62%
53	GO_ESTABLISHMENT_OF_RNA_LOCALIZATION	186	0.45	1.95	0	0.004	0.246	4475	tags=47%, list=29%, signal=66%
54	GO_NEGATIVE_REGULATION_OF_DNA_DEPENDENT_DNA_REPLICATION	19	0.69	1.95	0	0.004	0.251	4466	tags=84%, list=29%, signal=119%
55	GO_PROTEIN_DNA_COMPLEX_SUBUNIT_ORGANIZATION	221	0.45	1.94	0	0.004	0.253	4159	tags=43%, list=27%, signal=58%
56	GO_MRNA_TRANSPORT	139	0.47	1.94	0	0.004	0.261	4277	tags=47%, list=28%, signal=64%
57	GO_ATP_DEPENDENT_CHROMATIN_REMODELING	74	0.51	1.94	0	0.004	0.265	4228	tags=51%, list=28%, signal=71%
58	GO_ESTABLISHMENT_OF_PROTEIN_LOCALIZATION_TO_TELOMERE	18	0.69	1.94	0	0.004	0.268	3506	tags=61%, list=23%, signal=79%
59	GO_MITOTIC_SISTER_CHROMATID_SEGREGATION	154	0.46	1.94	0	0.004	0.269	4282	tags=49%, list=28%, signal=68%
60	GO_DNA_PACKAGING	173	0.45	1.94	0	0.004	0.269	4245	tags=46%, list=28%, signal=62%
61	GO_DOUBLE_STRAND_BREAK_REPAIR	239	0.44	1.94	0	0.004	0.274	5355	tags=55%, list=35%, signal=83%
62	GO_SPLICEOSOMAL_COMPLEX_ASSEMBLY	56	0.54	1.94	0	0.004	0.28	3026	tags=45%, list=20%, signal=55%
63	GO_METAPHASE_ANAPHASE_TRANSITION_OF_CELL_CYCLE	58	0.53	1.93	0	0.004	0.287	4131	tags=50%, list=27%, signal=68%
64	GO_NUCLEOSOME_ASSEMBLY	91	0.5	1.93	0	0.004	0.289	3885	tags=45%, list=25%, signal=60%
65	GO_DNA_REPLICATION_INDEPENDENT_NUCLEOSOME_ORGANIZATION	41	0.57	1.93	0.001	0.004	0.299	4158	tags=54%, list=27%, signal=73%
66	GO_MRNA_SPLICE_SITE_SELECTION	31	0.61	1.93	0	0.004	0.299	2875	tags=52%, list=19%, signal=63%
67	GO_PROTEIN_METHYLATION	167	0.45	1.93	0	0.004	0.299	3466	tags=38%, list=23%, signal=49%
68	GO_CHROMATIN_ORGANIZATION_INVOLVED_IN_REGULATION_OF_TRANSCRIPTION	109	0.47	1.92	0	0.005	0.366	4418	tags=52%, list=29%, signal=73%
69	GO_REGULATION_OF_DNA_REPLICATION	104	0.48	1.91	0	0.005	0.374	4653	tags=52%, list=30%, signal=74%
70	GO_PROTEIN_CONTAINING_COMPLEX_LOCALIZATION	274	0.43	1.91	0	0.005	0.375	4316	tags=43%, list=28%, signal=58%
71	GO_HISTONE_H3_K4_METHYLATION	54	0.54	1.91	0	0.005	0.376	4483	tags=54%, list=29%, signal=76%
72	GO_REGULATION_OF_CENTRIOLE_REPLICATION	21	0.67	1.91	0	0.005	0.38	2319	tags=57%, list=15%, signal=67%
73	GO_PEPTIDYL_LYSINE_DIMETHYLATION	20	0.65	1.91	0	0.006	0.396	2900	tags=60%, list=19%, signal=74%
74	GO_NEGATIVE_REGULATION_OF_DNA_REPLICATION	31	0.59	1.9	0	0.006	0.428	4653	tags=71%, list=30%, signal=102%
75	GO_REGULATION_OF_NUCLEOBASE_CONTAINING_COMPOUND_TRANSPORT	19	0.67	1.9	0	0.006	0.442	4225	tags=79%, list=27%, signal=109%
76	GO_COVALENT_CHROMATIN_MODIFICATION	446	0.41	1.9	0	0.007	0.466	4402	tags=43%, list=29%, signal=59%
77	GO_CHROMOSOME_CONDENSATION	40	0.56	1.89	0	0.007	0.474	4233	tags=63%, list=28%, signal=86%
78	GO_CHROMOSOME_SEGREGATION	298	0.42	1.89	0	0.007	0.487	4922	tags=50%, list=32%, signal=72%
79	GO_MITOTIC_NUCLEAR_DIVISION	262	0.43	1.89	0	0.007	0.508	4874	tags=51%, list=32%, signal=73%
80	GO_HISTONE_H3_K9_METHYLATION	35	0.57	1.89	0	0.007	0.509	3415	tags=54%, list=22%, signal=70%
81	GO_NEGATIVE_REGULATION_OF_MRNA_PROCESSING	31	0.59	1.89	0	0.007	0.513	4976	tags=74%, list=32%, signal=110%
82	GO_HISTONE_H4_K5_ACETYLATION	16	0.68	1.88	0	0.007	0.523	3433	tags=63%, list=22%, signal=80%
83	GO_REGULATION_OF_RNA_SPLICING	146	0.45	1.88	0	0.007	0.525	4994	tags=56%, list=33%, signal=82%
84	GO_NUCLEAR_CHROMOSOME_SEGREGATION	240	0.43	1.88	0	0.007	0.528	4282	tags=45%, list=28%, signal=61%
85	GO_BASE_EXCISION_REPAIR	40	0.56	1.88	0.001	0.007	0.536	3311	tags=48%, list=22%, signal=60%
86	GO_NEGATIVE_REGULATION_OF_TELOMERE_MAINTENANCE_VIA_TELOMERE_LENGTHENING	26	0.61	1.88	0	0.007	0.543	4450	tags=69%, list=29%, signal=97%
87	GO_MICROTUBULE_BASED_MOVEMENT	321	0.42	1.88	0	0.007	0.547	3718	tags=37%, list=24%, signal=47%
88	GO_NUCLEAR_TRANSCRIBED_MRNA_CATABOLIC_PROCESS_NONSENSE_MEDIATED_DECAY	118	0.47	1.88	0	0.007	0.563	4382	tags=46%, list=29%, signal=64%
89	GO_PEPTIDYL_LYSINE_MODIFICATION	374	0.41	1.88	0	0.008	0.573	4425	tags=44%, list=29%, signal=60%
90	GO_REGULATION_OF_DNA_RECOMBINATION	100	0.48	1.87	0	0.008	0.582	3925	tags=46%, list=26%, signal=61%
91	GO_REGULATION_OF_CHROMOSOME_SEPARATION	62	0.51	1.87	0	0.008	0.584	4131	tags=50%, list=27%, signal=68%
92	GO_CHROMATIN_REMODELING_AT_CENTROMERE	34	0.57	1.87	0	0.008	0.596	4158	tags=56%, list=27%, signal=76%
93	GO_RESPONSE_TO_UV	132	0.45	1.87	0	0.008	0.598	4779	tags=49%, list=31%, signal=71%
94	GO_MICROTUBULE_BASED_TRANSPORT	187	0.44	1.87	0	0.008	0.604	3699	tags=41%, list=24%, signal=54%
95	GO_REGULATION_OF_MRNA_SPLICING_VIA_SPLICEOSOME	106	0.47	1.87	0	0.008	0.616	4960	tags=58%, list=32%, signal=84%
96	GO_NUCLEAR_TRANSPORT	330	0.41	1.87	0	0.008	0.62	4417	tags=45%, list=29%, signal=61%
97	GO_REGULATION_OF_TELOMERE_MAINTENANCE	78	0.49	1.87	0	0.008	0.635	3165	tags=41%, list=21%, signal=51%
98	GO_NUCLEOSOME_ORGANIZATION	126	0.46	1.86	0	0.008	0.635	4159	tags=44%, list=27%, signal=60%
99	GO_CENTROMERE_COMPLEX_ASSEMBLY	43	0.55	1.86	0.001	0.008	0.639	4158	tags=53%, list=27%, signal=73%
100	GO_NEGATIVE_REGULATION_OF_RESPONSE_TO_DNA_DAMAGE_STIMULUS	80	0.48	1.86	0.001	0.008	0.653	5122	tags=60%, list=33%, signal=90%
101	GO_REGULATION_OF_RNA_EXPORT_FROM_NUCLEUS	16	0.7	1.86	0	0.008	0.654	4225	tags=88%, list=27%, signal=121%
102	GO_NCRNA_PROCESSING	375	0.41	1.86	0	0.008	0.663	4597	tags=46%, list=30%, signal=63%
103	GO_SPINDLE_ORGANIZATION	171	0.44	1.86	0	0.008	0.664	6037	tags=65%, list=39%, signal=107%
104	GO_HISTONE_H3_K4_TRIMETHYLATION	20	0.66	1.86	0	0.008	0.664	4275	tags=85%, list=28%, signal=118%
105	GO_CHROMATIN_SILENCING	55	0.52	1.85	0	0.009	0.677	4673	tags=55%, list=30%, signal=78%
106	GO_CHROMATIN_ASSEMBLY_OR_DISASSEMBLY	162	0.44	1.85	0	0.009	0.704	4418	tags=45%, list=29%, signal=63%
107	GO_REGULATION_OF_HISTONE_H3_K9_METHYLATION	20	0.64	1.85	0	0.009	0.707	1751	tags=45%, list=11%, signal=51%
108	GO_REGULATION_OF_CILIUM_ASSEMBLY	51	0.53	1.85	0	0.009	0.715	4932	tags=59%, list=32%, signal=86%
109	GO_HOMOLOGOUS_RECOMBINATION	46	0.54	1.84	0	0.01	0.734	4913	tags=59%, list=32%, signal=86%
110	GO_MICROTUBULE_BUNDLE_FORMATION	93	0.47	1.84	0	0.01	0.736	3682	tags=42%, list=24%, signal=55%
111	GO_POSTSYNAPTIC_SPECIALIZATION_ASSEMBLY	18	0.64	1.84	0	0.01	0.738	1657	tags=39%, list=11%, signal=44%
112	GO_RNA_POLYADENYLATION	48	0.52	1.84	0	0.01	0.769	5119	tags=67%, list=33%, signal=100%
113	GO_SISTER_CHROMATID_COHESION	53	0.51	1.84	0	0.011	0.776	4913	tags=57%, list=32%, signal=83%
114	GO_MISMATCH_REPAIR	33	0.56	1.83	0	0.012	0.818	5270	tags=73%, list=34%, signal=110%
115	GO_HISTONE_H3_K27_METHYLATION	19	0.65	1.83	0	0.012	0.82	2909	tags=47%, list=19%, signal=58%
116	GO_RIBONUCLEOPROTEIN_COMPLEX_BIOGENESIS	421	0.4	1.82	0	0.013	0.84	4715	tags=45%, list=31%, signal=63%
117	GO_PSEUDOURIDINE_SYNTHESIS	18	0.65	1.82	0.002	0.013	0.847	3928	tags=72%, list=26%, signal=97%
118	GO_POSITIVE_REGULATION_OF_CHROMOSOME_SEGREGATION	33	0.57	1.82	0	0.013	0.847	4131	tags=55%, list=27%, signal=74%
119	GO_SMOOTHENED_SIGNALING_PATHWAY	133	0.44	1.81	0	0.014	0.873	3323	tags=41%, list=22%, signal=52%
120	GO_RIBOSOMAL_SMALL_SUBUNIT_BIOGENESIS	72	0.48	1.81	0.001	0.014	0.878	4269	tags=49%, list=28%, signal=67%
121	GO_POSITIVE_REGULATION_OF_CHROMOSOME_ORGANIZATION	177	0.43	1.81	0	0.015	0.898	5453	tags=56%, list=35%, signal=87%
122	GO_TRANSPORT_ALONG_MICROTUBULE	159	0.43	1.81	0	0.015	0.903	3600	tags=40%, list=23%, signal=51%
123	GO_PROTEIN_LOCALIZATION_TO_CHROMATIN	28	0.58	1.81	0.001	0.015	0.903	4830	tags=61%, list=31%, signal=88%
124	GO_NON_RECOMBINATIONAL_REPAIR	88	0.47	1.8	0	0.015	0.909	4501	tags=48%, list=29%, signal=67%
125	GO_RRNA_METABOLIC_PROCESS	227	0.41	1.8	0	0.016	0.919	4069	tags=43%, list=26%, signal=57%
126	GO_POSITIVE_REGULATION_OF_DNA_TEMPLATED_TRANSCRIPTION_ELONGATION	27	0.58	1.8	0.002	0.016	0.923	3095	tags=52%, list=20%, signal=65%
127	GO_MITOTIC_DNA_REPLICATION	16	0.65	1.8	0.003	0.016	0.924	2144	tags=44%, list=14%, signal=51%
128	GO_REGULATION_OF_TELOMERE_MAINTENANCE_VIA_TELOMERE_LENGTHENING	60	0.5	1.79	0	0.017	0.942	4450	tags=53%, list=29%, signal=75%
129	GO_NCRNA_METABOLIC_PROCESS	462	0.39	1.79	0	0.017	0.944	5778	tags=54%, list=38%, signal=83%
130	GO_CYTOSKELETON_DEPENDENT_INTRACELLULAR_TRANSPORT	196	0.42	1.79	0	0.017	0.944	4532	tags=46%, list=29%, signal=64%
131	GO_RNA_METHYLATION	78	0.47	1.79	0.001	0.017	0.945	4597	tags=53%, list=30%, signal=75%
132	GO_DNA_DEPENDENT_DNA_REPLICATION_MAINTENANCE_OF_FIDELITY	42	0.53	1.79	0.003	0.018	0.948	4639	tags=60%, list=30%, signal=85%
133	GO_NUCLEAR_TRANSCRIBED_MRNA_CATABOLIC_PROCESS	204	0.41	1.79	0	0.018	0.95	4437	tags=41%, list=29%, signal=56%
134	GO_REGULATION_OF_DOUBLE_STRAND_BREAK_REPAIR_VIA_HOMOLOGOUS_RECOMBINATION	44	0.52	1.79	0	0.018	0.952	4342	tags=57%, list=28%, signal=79%
135	GO_REGULATION_OF_CELL_AGING	46	0.52	1.79	0	0.018	0.953	4340	tags=50%, list=28%, signal=69%
136	GO_NCRNA_EXPORT_FROM_NUCLEUS	36	0.54	1.78	0	0.018	0.954	4865	tags=61%, list=32%, signal=89%
137	GO_DNA_TEMPLATED_TRANSCRIPTION_TERMINATION	73	0.48	1.78	0	0.018	0.955	5039	tags=55%, list=33%, signal=81%
138	GO_GENE_SILENCING	217	0.41	1.78	0	0.018	0.955	4418	tags=43%, list=29%, signal=59%
139	GO_KINETOCHORE_ORGANIZATION	21	0.62	1.78	0.003	0.019	0.96	3811	tags=67%, list=25%, signal=89%
140	GO_RNA_DEPENDENT_DNA_BIOSYNTHETIC_PROCESS	69	0.48	1.78	0	0.019	0.962	3165	tags=41%, list=21%, signal=51%
141	GO_HISTONE_EXCHANGE	43	0.52	1.78	0.001	0.019	0.965	4159	tags=51%, list=27%, signal=70%
142	GO_TELOMERE_MAINTENANCE_VIA_SEMI_CONSERVATIVE_REPLICATION	27	0.58	1.78	0.007	0.019	0.965	2853	tags=44%, list=19%, signal=54%
143	GO_METHYLATION	329	0.39	1.78	0	0.019	0.965	3615	tags=36%, list=24%, signal=46%
144	GO_NEGATIVE_REGULATION_OF_DNA_REPAIR	33	0.55	1.77	0.001	0.02	0.966	5122	tags=64%, list=33%, signal=95%
145	GO_CELL_CYCLE_CHECKPOINT	215	0.41	1.77	0	0.02	0.97	4707	tags=44%, list=31%, signal=63%
146	GO_RIBOSOME_BIOGENESIS	293	0.39	1.77	0	0.02	0.972	4077	tags=42%, list=27%, signal=56%
147	GO_REGULATION_OF_HISTONE_H3_K4_METHYLATION	29	0.55	1.77	0.003	0.02	0.972	4362	tags=52%, list=28%, signal=72%
148	GO_PYRIMIDINE_DEOXYRIBONUCLEOTIDE_METABOLIC_PROCESS	18	0.63	1.77	0.001	0.02	0.973	3589	tags=56%, list=23%, signal=72%
149	GO_POSTSYNAPSE_ASSEMBLY	26	0.57	1.77	0.004	0.02	0.973	1657	tags=35%, list=11%, signal=39%
150	GO_NCRNA_TRANSCRIPTION	107	0.44	1.77	0	0.021	0.978	3305	tags=38%, list=22%, signal=48%
151	GO_REGULATION_OF_HIPPO_SIGNALING	15	0.67	1.76	0.003	0.021	0.98	4050	tags=87%, list=26%, signal=118%
152	GO_HISTONE_H3_K9_MODIFICATION	46	0.51	1.76	0	0.021	0.982	3055	tags=46%, list=20%, signal=57%
153	GO_MATURATION_OF_SSU_RRNA_FROM_TRICISTRONIC_RRNA_TRANSCRIPT_SSU_RRNA_5_8S_RRNA_LSU_RRNA	37	0.52	1.76	0.003	0.021	0.982	2801	tags=41%, list=18%, signal=49%
154	GO_NEGATIVE_REGULATION_OF_NUCLEAR_DIVISION	53	0.49	1.76	0.001	0.022	0.985	4266	tags=43%, list=28%, signal=60%
155	GO_POSITIVE_REGULATION_OF_CELL_CYCLE_PHASE_TRANSITION	89	0.45	1.75	0	0.023	0.989	4913	tags=48%, list=32%, signal=71%
156	GO_TRNA_MODIFICATION	85	0.45	1.75	0	0.023	0.989	4597	tags=53%, list=30%, signal=75%
157	GO_RNA_MODIFICATION	150	0.42	1.75	0	0.025	0.995	4597	tags=51%, list=30%, signal=73%
158	GO_RIBONUCLEOPROTEIN_COMPLEX_SUBUNIT_ORGANIZATION	190	0.41	1.75	0	0.025	0.995	4708	tags=44%, list=31%, signal=63%
159	GO_POSITIVE_REGULATION_OF_MITOTIC_SISTER_CHROMATID_SEGREGATION	22	0.58	1.74	0.003	0.027	0.999	4624	tags=59%, list=30%, signal=84%
160	GO_TERMINATION_OF_RNA_POLYMERASE_I_TRANSCRIPTION	30	0.54	1.73	0.003	0.028	0.999	3463	tags=47%, list=23%, signal=60%
161	GO_PEPTIDYL_GLUTAMIC_ACID_MODIFICATION	28	0.55	1.73	0	0.028	0.999	4342	tags=46%, list=28%, signal=65%
162	GO_POLY_A_PLUS_MRNA_EXPORT_FROM_NUCLEUS	17	0.62	1.73	0.008	0.031	0.999	1844	tags=41%, list=12%, signal=47%
163	GO_VIRAL_GENE_EXPRESSION	190	0.4	1.73	0	0.031	0.999	4411	tags=43%, list=29%, signal=59%
164	GO_REGULATION_OF_SIGNAL_TRANSDUCTION_BY_P53_CLASS_MEDIATOR	172	0.41	1.72	0	0.032	0.999	3878	tags=38%, list=25%, signal=51%
165	GO_POSITIVE_REGULATION_OF_ISOTYPE_SWITCHING	26	0.57	1.72	0.001	0.032	0.999	1935	tags=31%, list=13%, signal=35%
166	GO_NEGATIVE_REGULATION_OF_MRNA_SPLICING_VIA_SPLICEOSOME	22	0.58	1.72	0.004	0.032	0.999	4960	tags=73%, list=32%, signal=107%
167	GO_REGULATION_OF_DNA_TEMPLATED_TRANSCRIPTION_ELONGATION	47	0.5	1.72	0.006	0.032	0.999	3095	tags=47%, list=20%, signal=58%
168	GO_MITOTIC_CHROMOSOME_CONDENSATION	16	0.64	1.72	0.006	0.033	1	3314	tags=69%, list=22%, signal=88%
169	GO_REGULATION_OF_MRNA_3_END_PROCESSING	28	0.56	1.72	0.004	0.033	1	5119	tags=71%, list=33%, signal=107%
170	GO_CELLULAR_RESPONSE_TO_UV	77	0.45	1.71	0.001	0.034	1	4779	tags=48%, list=31%, signal=69%
171	GO_MICROTUBULE_CYTOSKELETON_ORGANIZATION_INVOLVED_IN_MITOSIS	140	0.42	1.71	0	0.034	1	4266	tags=45%, list=28%, signal=62%
172	GO_PROTEIN_LOCALIZATION_TO_MICROTUBULE_ORGANIZING_CENTER	33	0.53	1.71	0.007	0.034	1	3683	tags=48%, list=24%, signal=64%
173	GO_POSITIVE_REGULATION_OF_CELL_CYCLE_G2_M_PHASE_TRANSITION	28	0.55	1.71	0.006	0.034	1	4913	tags=68%, list=32%, signal=100%
174	GO_RRNA_TRANSCRIPTION	33	0.53	1.71	0.006	0.034	1	4279	tags=58%, list=28%, signal=80%
175	GO_POSITIVE_REGULATION_OF_GENE_EXPRESSION_EPIGENETIC	58	0.47	1.71	0.004	0.034	1	3745	tags=48%, list=24%, signal=64%
176	GO_SPINDLE_ASSEMBLY	104	0.44	1.71	0.001	0.034	1	6037	tags=66%, list=39%, signal=109%
177	GO_PROTEIN_SUMOYLATION	71	0.46	1.71	0	0.034	1	4425	tags=48%, list=29%, signal=67%
178	GO_REGULATION_OF_DOUBLE_STRAND_BREAK_REPAIR	81	0.44	1.71	0	0.035	1	4431	tags=51%, list=29%, signal=71%
179	GO_REGULATION_OF_B_CELL_DIFFERENTIATION	27	0.56	1.71	0	0.035	1	1566	tags=30%, list=10%, signal=33%
180	GO_DNA_STRAND_ELONGATION	26	0.56	1.71	0.001	0.035	1	3870	tags=50%, list=25%, signal=67%
181	GO_DNA_INTEGRITY_CHECKPOINT	158	0.4	1.7	0	0.036	1	4653	tags=46%, list=30%, signal=66%
182	GO_DNA_TEMPLATED_TRANSCRIPTION_ELONGATION	110	0.42	1.7	0	0.036	1	3715	tags=40%, list=24%, signal=52%
183	GO_NEGATIVE_REGULATION_OF_METAPHASE_ANAPHASE_TRANSITION_OF_CELL_CYCLE	36	0.52	1.7	0.005	0.036	1	4131	tags=42%, list=27%, signal=57%
184	GO_TRANSCRIPTION_BY_RNA_POLYMERASE_III	46	0.49	1.7	0.006	0.036	1	4167	tags=46%, list=27%, signal=62%
185	GO_POSITIVE_REGULATION_OF_DNA_RECOMBINATION	42	0.5	1.7	0.003	0.036	1	1979	tags=31%, list=13%, signal=35%
186	GO_DNA_DOUBLE_STRAND_BREAK_PROCESSING	23	0.57	1.7	0.009	0.038	1	2853	tags=43%, list=19%, signal=53%
187	GO_TRANSCRIPTION_BY_RNA_POLYMERASE_I	63	0.46	1.69	0.005	0.039	1	4068	tags=44%, list=26%, signal=60%
188	GO_NEGATIVE_REGULATION_OF_TELOMERE_MAINTENANCE_VIA_TELOMERASE	20	0.58	1.69	0.004	0.039	1	2257	tags=45%, list=15%, signal=53%
189	GO_REGULATION_OF_MICROTUBULE_CYTOSKELETON_ORGANIZATION	177	0.4	1.69	0	0.039	1	4038	tags=41%, list=26%, signal=55%
190	GO_POSITIVE_REGULATION_OF_TELOMERE_MAINTENANCE	50	0.49	1.69	0.006	0.04	1	6013	tags=68%, list=39%, signal=111%
191	GO_ORGANELLE_FISSION	423	0.37	1.69	0	0.041	1	4877	tags=46%, list=32%, signal=65%
192	GO_NEGATIVE_REGULATION_OF_HISTONE_METHYLATION	20	0.6	1.69	0.001	0.041	1	1831	tags=40%, list=12%, signal=45%
193	GO_MITOTIC_RECOMBINATION	21	0.58	1.69	0.005	0.041	1	2233	tags=48%, list=15%, signal=56%
194	GO_RIBOSOMAL_LARGE_SUBUNIT_BIOGENESIS	70	0.45	1.69	0.003	0.041	1	5187	tags=57%, list=34%, signal=86%
195	GO_MITOTIC_G2_DNA_DAMAGE_CHECKPOINT	23	0.56	1.69	0.004	0.041	1	2339	tags=39%, list=15%, signal=46%
196	GO_SIGNAL_TRANSDUCTION_BY_P53_CLASS_MEDIATOR	257	0.38	1.69	0	0.041	1	3888	tags=38%, list=25%, signal=50%
197	GO_REGULATION_OF_SISTER_CHROMATID_COHESION	22	0.57	1.69	0.005	0.041	1	5233	tags=64%, list=34%, signal=96%
198	GO_REGULATION_OF_RESPONSE_TO_DNA_DAMAGE_STIMULUS	217	0.39	1.68	0	0.042	1	5146	tags=50%, list=33%, signal=74%
199	GO_REGULATION_OF_GENE_SILENCING	111	0.42	1.68	0.001	0.042	1	4411	tags=43%, list=29%, signal=60%
200	GO_REPLICATION_FORK_PROCESSING	33	0.52	1.68	0.004	0.042	1	5691	tags=67%, list=37%, signal=106%
201	GO_REGULATION_OF_CHROMATIN_ORGANIZATION	185	0.39	1.68	0	0.043	1	4362	tags=43%, list=28%, signal=60%
202	GO_G0_TO_G1_TRANSITION	40	0.5	1.68	0.004	0.044	1	4251	tags=50%, list=28%, signal=69%
203	GO_NEGATIVE_REGULATION_OF_SMALL_GTPASE_MEDIATED_SIGNAL_TRANSDUCTION	57	0.46	1.68	0	0.044	1	3121	tags=35%, list=20%, signal=44%
204	GO_B_CELL_DIFFERENTIATION	116	0.42	1.68	0	0.044	1	2777	tags=31%, list=18%, signal=38%
205	GO_TRNA_TRANSPORT	34	0.52	1.68	0.004	0.044	1	4865	tags=56%, list=32%, signal=82%
206	GO_NEURAL_TUBE_FORMATION	101	0.42	1.68	0	0.044	1	4807	tags=52%, list=31%, signal=76%
207	GO_PROTEIN_ACETYLATION	187	0.39	1.68	0	0.044	1	4043	tags=41%, list=26%, signal=55%
208	GO_TETRAHYDROFOLATE_METABOLIC_PROCESS	15	0.63	1.67	0.009	0.045	1	2224	tags=53%, list=14%, signal=62%
209	GO_DNA_DAMAGE_RESPONSE_SIGNAL_TRANSDUCTION_RESULTING_IN_TRANSCRIPTION	17	0.6	1.67	0.011	0.045	1	2061	tags=47%, list=13%, signal=54%
210	GO_REGULATION_OF_MICROTUBULE_BASED_PROCESS	216	0.38	1.67	0	0.046	1	4058	tags=39%, list=26%, signal=53%
211	GO_DNA_STRAND_ELONGATION_INVOLVED_IN_DNA_REPLICATION	19	0.59	1.67	0.006	0.045	1	3870	tags=53%, list=25%, signal=70%
212	GO_PYRIMIDINE_NUCLEOSIDE_TRIPHOSPHATE_BIOSYNTHETIC_PROCESS	16	0.62	1.67	0.011	0.045	1	2796	tags=50%, list=18%, signal=61%
213	GO_TELOMERE_CAPPING	41	0.49	1.67	0.006	0.045	1	6013	tags=68%, list=39%, signal=112%
214	GO_REGULATION_OF_DNA_REPAIR	126	0.4	1.66	0	0.049	1	5146	tags=51%, list=33%, signal=76%
215	GO_MATURATION_OF_SSU_RRNA	50	0.47	1.66	0.007	0.05	1	4269	tags=46%, list=28%, signal=63%
216	GO_TRANSCRIPTION_ELONGATION_FROM_RNA_POLYMERASE_I_PROMOTER	29	0.53	1.66	0.003	0.051	1	3463	tags=45%, list=23%, signal=58%
217	GO_AXONEME_ASSEMBLY	63	0.45	1.66	0.008	0.051	1	2009	tags=27%, list=13%, signal=31%
218	GO_NEGATIVE_REGULATION_OF_EMBRYONIC_DEVELOPMENT	23	0.56	1.66	0.014	0.051	1	5321	tags=70%, list=35%, signal=106%
219	GO_MEIOTIC_CELL_CYCLE_PROCESS	162	0.39	1.65	0	0.051	1	4913	tags=48%, list=32%, signal=69%
220	GO_MICROTUBULE_NUCLEATION	28	0.52	1.65	0.007	0.055	1	5751	tags=75%, list=37%, signal=120%
221	GO_NEGATIVE_REGULATION_OF_CHROMATIN_ORGANIZATION	58	0.46	1.64	0.006	0.057	1	3770	tags=45%, list=25%, signal=59%
222	GO_CILIUM_MOVEMENT	118	0.4	1.64	0	0.059	1	4058	tags=34%, list=26%, signal=46%
223	GO_ATTACHMENT_OF_SPINDLE_MICROTUBULES_TO_KINETOCHORE	33	0.51	1.64	0.013	0.058	1	4131	tags=48%, list=27%, signal=66%
224	GO_REGULATION_OF_CELL_CYCLE_G2_M_PHASE_TRANSITION	208	0.38	1.64	0	0.06	1	4727	tags=42%, list=31%, signal=60%
225	GO_REGULATION_OF_CELL_CYCLE_PHASE_TRANSITION	427	0.35	1.64	0	0.06	1	4843	tags=42%, list=32%, signal=60%
226	GO_ESTABLISHMENT_OF_SPINDLE_ORIENTATION	34	0.5	1.64	0.004	0.06	1	3883	tags=44%, list=25%, signal=59%
227	GO_REGULATION_OF_PROTEIN_EXPORT_FROM_NUCLEUS	41	0.48	1.64	0.013	0.06	1	4038	tags=44%, list=26%, signal=59%
228	GO_MEMBRANE_DOCKING	176	0.38	1.64	0	0.06	1	4204	tags=44%, list=27%, signal=60%
229	GO_POSITIVE_REGULATION_OF_CELL_CYCLE_PROCESS	259	0.37	1.63	0	0.061	1	4251	tags=40%, list=28%, signal=54%
230	GO_SCHWANN_CELL_DEVELOPMENT	30	0.52	1.63	0.006	0.061	1	2882	tags=43%, list=19%, signal=53%
231	GO_EPITHELIAL_TUBE_FORMATION	122	0.4	1.63	0.001	0.061	1	4807	tags=48%, list=31%, signal=70%
232	GO_CELL_CYCLE_G2_M_PHASE_TRANSITION	263	0.37	1.63	0	0.061	1	4821	tags=42%, list=31%, signal=60%
233	GO_HISTONE_H3_DEACETYLATION	20	0.57	1.63	0.012	0.061	1	2694	tags=40%, list=18%, signal=48%
234	GO_MATURATION_OF_5_8S_RRNA_FROM_TRICISTRONIC_RRNA_TRANSCRIPT_SSU_RRNA_5_8S_RRNA_LSU_RRNA	25	0.53	1.63	0.019	0.062	1	1962	tags=32%, list=13%, signal=37%
235	GO_G2_DNA_DAMAGE_CHECKPOINT	34	0.5	1.63	0.008	0.063	1	4501	tags=47%, list=29%, signal=66%
236	GO_ESTABLISHMENT_OF_MITOTIC_SPINDLE_LOCALIZATION	35	0.5	1.63	0.009	0.064	1	3883	tags=46%, list=25%, signal=61%
237	GO_NEGATIVE_REGULATION_OF_CHROMOSOME_SEGREGATION	42	0.48	1.63	0.01	0.064	1	4266	tags=43%, list=28%, signal=59%
238	GO_REGULATION_OF_NUCLEAR_CELL_CYCLE_DNA_REPLICATION	15	0.6	1.62	0.014	0.065	1	2144	tags=47%, list=14%, signal=54%
239	GO_MITOTIC_CELL_CYCLE_CHECKPOINT	165	0.39	1.62	0	0.065	1	5881	tags=52%, list=38%, signal=84%
240	GO_SCHWANN_CELL_DIFFERENTIATION	38	0.49	1.62	0.007	0.065	1	2882	tags=39%, list=19%, signal=48%
241	GO_INTERSTRAND_CROSS_LINK_REPAIR	52	0.46	1.62	0.008	0.065	1	6515	tags=67%, list=42%, signal=116%
242	GO_NUCLEUS_LOCALIZATION	27	0.52	1.62	0.007	0.065	1	5994	tags=63%, list=39%, signal=103%
243	GO_SPLEEN_DEVELOPMENT	31	0.51	1.62	0.003	0.065	1	3060	tags=45%, list=20%, signal=56%
244	GO_HISTONE_H4_K16_ACETYLATION	20	0.57	1.62	0.002	0.066	1	3433	tags=55%, list=22%, signal=71%
245	GO_RRNA_MODIFICATION	35	0.49	1.62	0.01	0.066	1	4575	tags=54%, list=30%, signal=77%
246	GO_HISTONE_H4_ACETYLATION	68	0.45	1.62	0.006	0.068	1	4343	tags=44%, list=28%, signal=61%
247	GO_NEURONAL_STEM_CELL_POPULATION_MAINTENANCE	21	0.55	1.62	0.012	0.068	1	3595	tags=52%, list=23%, signal=68%
248	GO_MITOTIC_SISTER_CHROMATID_COHESION	26	0.53	1.61	0.019	0.07	1	4830	tags=58%, list=31%, signal=84%
249	GO_MALE_MEIOSIS_I	20	0.56	1.61	0.012	0.07	1	1859	tags=30%, list=12%, signal=34%
250	GO_REGULATION_OF_NUCLEOCYTOPLASMIC_TRANSPORT	108	0.41	1.61	0.004	0.073	1	4417	tags=46%, list=29%, signal=65%
251	GO_RESPONSE_TO_UV_B	16	0.6	1.61	0.01	0.073	1	1804	tags=38%, list=12%, signal=42%
252	GO_CENTRAL_NERVOUS_SYSTEM_NEURON_AXONOGENESIS	32	0.5	1.61	0.016	0.073	1	2890	tags=44%, list=19%, signal=54%
253	GO_POSITIVE_REGULATION_OF_CHROMOSOME_SEPARATION	15	0.61	1.61	0.015	0.074	1	4047	tags=60%, list=26%, signal=81%
254	GO_REGULATION_OF_DNA_METABOLIC_PROCESS	340	0.35	1.6	0	0.075	1	4544	tags=40%, list=30%, signal=56%
255	GO_POSITIVE_REGULATION_OF_HISTONE_H3_K4_METHYLATION	18	0.57	1.6	0.012	0.075	1	5436	tags=72%, list=35%, signal=112%
256	GO_SNRNA_METABOLIC_PROCESS	36	0.49	1.6	0.016	0.076	1	7209	tags=81%, list=47%, signal=151%
257	GO_CELLULAR_MODIFIED_AMINO_ACID_CATABOLIC_PROCESS	23	0.54	1.6	0.026	0.077	1	638	tags=26%, list=4%, signal=27%
258	GO_OVARIAN_FOLLICLE_DEVELOPMENT	50	0.45	1.6	0.014	0.079	1	4450	tags=46%, list=29%, signal=65%
259	GO_TRNA_PROCESSING	125	0.39	1.6	0	0.079	1	5456	tags=54%, list=36%, signal=84%
260	GO_PROTEIN_LOCALIZATION_TO_CYTOSKELETON	56	0.44	1.59	0.001	0.081	1	5053	tags=54%, list=33%, signal=80%
261	GO_REGULATION_OF_CENTROSOME_CYCLE	54	0.45	1.59	0.01	0.081	1	3683	tags=43%, list=24%, signal=56%
262	GO_MYOTUBE_CELL_DEVELOPMENT	28	0.5	1.59	0.014	0.081	1	3214	tags=43%, list=21%, signal=54%
263	GO_DNA_MODIFICATION	101	0.4	1.59	0.003	0.081	1	3585	tags=37%, list=23%, signal=47%
264	GO_DNA_UNWINDING_INVOLVED_IN_DNA_REPLICATION	16	0.57	1.59	0.03	0.081	1	4340	tags=63%, list=28%, signal=87%
265	GO_MODIFICATION_OF_SYNAPTIC_STRUCTURE	23	0.53	1.59	0.02	0.081	1	3527	tags=39%, list=23%, signal=51%
266	GO_DNA_REPLICATION_INITIATION	37	0.47	1.59	0.004	0.084	1	3903	tags=46%, list=25%, signal=61%
267	GO_REGULATION_OF_INTRINSIC_APOPTOTIC_SIGNALING_PATHWAY_IN_RESPONSE_TO_DNA_DAMAGE	39	0.48	1.59	0.007	0.084	1	5321	tags=59%, list=35%, signal=90%
268	GO_REGULATION_OF_ISOTYPE_SWITCHING	35	0.49	1.59	0.008	0.084	1	2144	tags=29%, list=14%, signal=33%
269	GO_REGULATION_OF_HISTONE_MODIFICATION	141	0.38	1.59	0.001	0.085	1	4433	tags=42%, list=29%, signal=58%
270	GO_HISTONE_UBIQUITINATION	46	0.46	1.58	0.008	0.086	1	5235	tags=59%, list=34%, signal=89%
271	GO_NEGATIVE_REGULATION_OF_RNA_SPLICING	26	0.52	1.58	0.017	0.087	1	4960	tags=65%, list=32%, signal=96%
272	GO_BRAIN_MORPHOGENESIS	28	0.51	1.58	0.015	0.088	1	3110	tags=39%, list=20%, signal=49%
273	GO_ACTIVATION_OF_JUN_KINASE_ACTIVITY	39	0.47	1.58	0.009	0.089	1	2972	tags=38%, list=19%, signal=48%
274	GO_MATURATION_OF_5_8S_RRNA	36	0.48	1.58	0.016	0.089	1	6434	tags=72%, list=42%, signal=124%
275	GO_NEGATIVE_REGULATION_OF_HISTONE_MODIFICATION	41	0.47	1.58	0.007	0.089	1	3770	tags=41%, list=25%, signal=55%
276	GO_SOMATIC_DIVERSIFICATION_OF_IMMUNE_RECEPTORS	70	0.42	1.58	0.006	0.09	1	5847	tags=57%, list=38%, signal=92%
277	GO_DNA_BIOSYNTHETIC_PROCESS	186	0.37	1.58	0.002	0.09	1	3228	tags=33%, list=21%, signal=41%
278	GO_REGULATION_OF_CENTROSOME_DUPLICATION	40	0.47	1.58	0.01	0.09	1	2319	tags=35%, list=15%, signal=41%
279	GO_MALE_MEIOTIC_NUCLEAR_DIVISION	40	0.47	1.58	0.014	0.091	1	5270	tags=50%, list=34%, signal=76%
280	GO_POSITIVE_REGULATION_OF_CILIUM_ASSEMBLY	23	0.53	1.58	0.022	0.091	1	4932	tags=61%, list=32%, signal=90%
281	GO_NEGATIVE_REGULATION_OF_CELL_AGING	24	0.53	1.57	0.022	0.091	1	4233	tags=50%, list=28%, signal=69%
282	GO_BASIC_AMINO_ACID_TRANSPORT	16	0.58	1.57	0.023	0.091	1	3624	tags=44%, list=24%, signal=57%
283	GO_DNA_TEMPLATED_TRANSCRIPTION_INITIATION	223	0.36	1.57	0	0.091	1	4364	tags=37%, list=28%, signal=51%
284	GO_VIRAL_RNA_GENOME_REPLICATION	27	0.5	1.57	0.019	0.092	1	4409	tags=56%, list=29%, signal=78%
285	GO_REGULATION_OF_DOUBLE_STRAND_BREAK_REPAIR_VIA_NONHOMOLOGOUS_END_JOINING	28	0.51	1.57	0.028	0.093	1	4431	tags=54%, list=29%, signal=75%
286	GO_REGULATION_OF_NUCLEAR_DIVISION	171	0.37	1.57	0	0.094	1	4266	tags=40%, list=28%, signal=55%
287	GO_NEURAL_TUBE_DEVELOPMENT	150	0.37	1.57	0.001	0.095	1	2846	tags=35%, list=19%, signal=42%
288	GO_PEPTIDYL_LYSINE_ACETYLATION	162	0.37	1.57	0	0.095	1	4343	tags=42%, list=28%, signal=58%
289	GO_REGULATION_OF_EMBRYONIC_DEVELOPMENT	118	0.39	1.57	0.004	0.095	1	4167	tags=41%, list=27%, signal=55%
290	GO_SYNAPTIC_MEMBRANE_ADHESION	23	0.53	1.56	0.023	0.097	1	424	tags=22%, list=3%, signal=22%
291	GO_CELLULAR_SENESCENCE	63	0.42	1.56	0.006	0.097	1	4340	tags=41%, list=28%, signal=57%
292	GO_TRNA_METABOLIC_PROCESS	180	0.36	1.56	0.004	0.098	1	4945	tags=47%, list=32%, signal=68%
293	GO_EXTRACELLULAR_TRANSPORT	31	0.49	1.56	0.024	0.098	1	2329	tags=35%, list=15%, signal=42%
294	GO_CALCIUM_DEPENDENT_CELL_CELL_ADHESION_VIA_PLASMA_MEMBRANE_CELL_ADHESION_MOLECULES	36	0.47	1.56	0.013	0.099	1	4969	tags=56%, list=32%, signal=82%
295	GO_NEPHRON_DEVELOPMENT	128	0.38	1.56	0.003	0.099	1	1640	tags=23%, list=11%, signal=25%
296	GO_SERTOLI_CELL_DIFFERENTIATION	19	0.54	1.56	0.031	0.099	1	2610	tags=42%, list=17%, signal=51%
297	GO_NEGATIVE_REGULATION_OF_DOUBLE_STRAND_BREAK_REPAIR_VIA_HOMOLOGOUS_RECOMBINATION	17	0.57	1.56	0.032	0.099	1	3790	tags=47%, list=25%, signal=62%
298	GO_REGULATION_OF_EPITHELIAL_TUBE_FORMATION	17	0.56	1.56	0.029	0.101	1	3952	tags=53%, list=26%, signal=71%
299	GO_ESTABLISHMENT_OF_PLANAR_POLARITY_INVOLVED_IN_NEURAL_TUBE_CLOSURE	15	0.59	1.56	0.022	0.101	1	3812	tags=53%, list=25%, signal=71%
300	GO_MEIOTIC_CELL_CYCLE	212	0.36	1.56	0.002	0.102	1	5492	tags=50%, list=36%, signal=77%
301	GO_HISTONE_MONOUBIQUITINATION	28	0.5	1.56	0.024	0.101	1	5119	tags=57%, list=33%, signal=86%
302	GO_HETEROCHROMATIN_ORGANIZATION	55	0.44	1.55	0.018	0.101	1	4418	tags=51%, list=29%, signal=71%
303	GO_NUCLEOBASE_CONTAINING_COMPOUND_TRANSPORT	238	0.36	1.55	0	0.102	1	4412	tags=41%, list=29%, signal=57%
304	GO_WOUND_HEALING_SPREADING_OF_EPIDERMAL_CELLS	16	0.57	1.55	0.032	0.102	1	5070	tags=63%, list=33%, signal=93%
305	GO_KIDNEY_MORPHOGENESIS	84	0.4	1.55	0.007	0.101	1	1640	tags=25%, list=11%, signal=28%
306	GO_PROTEIN_K48_LINKED_DEUBIQUITINATION	35	0.47	1.55	0.02	0.101	1	4150	tags=40%, list=27%, signal=55%
307	GO_AXONEMAL_DYNEIN_COMPLEX_ASSEMBLY	31	0.49	1.55	0.016	0.103	1	1956	tags=32%, list=13%, signal=37%
308	GO_TRNA_METHYLATION	38	0.46	1.55	0.02	0.103	1	4127	tags=47%, list=27%, signal=65%
309	GO_NCRNA_3_END_PROCESSING	39	0.47	1.55	0.03	0.103	1	7131	tags=74%, list=46%, signal=138%
310	GO_PROTEIN_LOCALIZATION_TO_KINETOCHORE	18	0.56	1.55	0.036	0.103	1	3883	tags=50%, list=25%, signal=67%
311	GO_POSITIVE_REGULATION_OF_CELL_CYCLE	346	0.34	1.55	0.001	0.106	1	4271	tags=38%, list=28%, signal=51%
312	GO_INTRINSIC_APOPTOTIC_SIGNALING_PATHWAY_IN_RESPONSE_TO_DNA_DAMAGE_BY_P53_CLASS_MEDIATOR	44	0.46	1.55	0.018	0.105	1	3623	tags=48%, list=24%, signal=62%
313	GO_MITOTIC_SPINDLE_ORGANIZATION	114	0.38	1.55	0.009	0.105	1	4266	tags=43%, list=28%, signal=59%
314	GO_REGULATION_OF_CELL_CYCLE_CHECKPOINT	31	0.49	1.55	0.016	0.106	1	6018	tags=61%, list=39%, signal=101%
315	GO_TUBE_FORMATION	137	0.38	1.55	0.003	0.106	1	4807	tags=49%, list=31%, signal=71%
316	GO_PRODUCTION_OF_SMALL_RNA_INVOLVED_IN_GENE_SILENCING_BY_RNA	52	0.44	1.55	0.015	0.105	1	3967	tags=40%, list=26%, signal=54%
317	GO_MORPHOGENESIS_OF_EMBRYONIC_EPITHELIUM	139	0.38	1.55	0.005	0.105	1	4807	tags=48%, list=31%, signal=70%
318	GO_RESPONSE_TO_IONIZING_RADIATION	143	0.37	1.54	0	0.105	1	5881	tags=53%, list=38%, signal=85%
319	GO_CHROMOSOME_ORGANIZATION_INVOLVED_IN_MEIOTIC_CELL_CYCLE	57	0.43	1.54	0.02	0.105	1	5436	tags=53%, list=35%, signal=81%
320	GO_CELL_AGING	99	0.4	1.54	0.006	0.106	1	2342	tags=29%, list=15%, signal=34%
321	GO_HISTONE_DEACETYLATION	73	0.41	1.54	0.009	0.106	1	4290	tags=41%, list=28%, signal=57%
322	GO_REGULATION_OF_MRNA_METABOLIC_PROCESS	327	0.34	1.54	0.001	0.107	1	5273	tags=46%, list=34%, signal=69%
323	GO_REGULATION_OF_POSTTRANSCRIPTIONAL_GENE_SILENCING	92	0.39	1.54	0.005	0.107	1	4411	tags=40%, list=29%, signal=56%
324	GO_KINETOCHORE_ASSEMBLY	16	0.56	1.54	0.042	0.108	1	3811	tags=56%, list=25%, signal=75%
325	GO_REGULATION_OF_RAC_PROTEIN_SIGNAL_TRANSDUCTION	17	0.55	1.54	0.023	0.107	1	1760	tags=35%, list=11%, signal=40%
326	GO_NUCLEAR_MIGRATION	23	0.52	1.54	0.025	0.108	1	5994	tags=61%, list=39%, signal=100%
327	GO_MAINTENANCE_OF_CELL_NUMBER	152	0.37	1.54	0.001	0.11	1	3615	tags=36%, list=24%, signal=46%
328	GO_PYRIMIDINE_NUCLEOTIDE_METABOLIC_PROCESS	42	0.45	1.54	0.015	0.11	1	3963	tags=45%, list=26%, signal=61%
329	GO_GLUCOCORTICOID_METABOLIC_PROCESS	19	0.53	1.53	0.03	0.113	1	3545	tags=53%, list=23%, signal=68%
330	GO_PARASYMPATHETIC_NERVOUS_SYSTEM_DEVELOPMENT	15	0.57	1.53	0.047	0.113	1	5368	tags=60%, list=35%, signal=92%
331	GO_CELLULAR_RESPONSE_TO_RADIATION	165	0.36	1.53	0.004	0.113	1	4779	tags=39%, list=31%, signal=57%
332	GO_DNA_METHYLATION	63	0.42	1.53	0.012	0.113	1	3770	tags=38%, list=25%, signal=50%
333	GO_POSITIVE_REGULATION_OF_NEURON_MIGRATION	15	0.57	1.53	0.034	0.114	1	3314	tags=47%, list=22%, signal=59%
334	GO_TRANSCRIPTION_INITIATION_FROM_RNA_POLYMERASE_I_PROMOTER	35	0.47	1.53	0.027	0.115	1	3463	tags=40%, list=23%, signal=52%
335	GO_SOMATIC_DIVERSIFICATION_OF_IMMUNOGLOBULINS	60	0.42	1.53	0.017	0.114	1	5847	tags=57%, list=38%, signal=91%
336	GO_POSITIVE_REGULATION_OF_TELOMERE_MAINTENANCE_VIA_TELOMERE_LENGTHENING	37	0.47	1.53	0.016	0.116	1	6013	tags=68%, list=39%, signal=111%
337	GO_CELLULAR_RESPONSE_TO_LIGHT_STIMULUS	108	0.38	1.53	0.007	0.115	1	4779	tags=40%, list=31%, signal=57%
338	GO_SNRNA_TRANSCRIPTION	73	0.41	1.53	0.005	0.116	1	3305	tags=34%, list=22%, signal=43%
339	GO_EXCITATORY_SYNAPSE_ASSEMBLY	23	0.52	1.53	0.034	0.116	1	1657	tags=35%, list=11%, signal=39%
340	GO_TRANSLATIONAL_INITIATION	182	0.36	1.53	0.004	0.116	1	6734	tags=57%, list=44%, signal=101%
341	GO_REGULATION_OF_CHROMATIN_SILENCING	18	0.53	1.53	0.034	0.118	1	4340	tags=56%, list=28%, signal=77%
342	GO_HIPPO_SIGNALING	41	0.45	1.52	0.033	0.118	1	4999	tags=59%, list=33%, signal=87%
343	GO_ENDONUCLEOLYTIC_CLEAVAGE_INVOLVED_IN_RRNA_PROCESSING	16	0.56	1.52	0.045	0.119	1	2091	tags=38%, list=14%, signal=43%
344	GO_REGULATION_OF_SMOOTHENED_SIGNALING_PATHWAY	80	0.4	1.52	0.013	0.12	1	3323	tags=38%, list=22%, signal=48%
345	GO_MEIOSIS_I_CELL_CYCLE_PROCESS	102	0.39	1.52	0.005	0.125	1	4913	tags=44%, list=32%, signal=64%
346	GO_APPENDAGE_MORPHOGENESIS	124	0.37	1.52	0.005	0.125	1	4415	tags=41%, list=29%, signal=57%
347	GO_POSITIVE_REGULATION_OF_ACTIN_CYTOSKELETON_REORGANIZATION	19	0.53	1.52	0.035	0.126	1	1274	tags=26%, list=8%, signal=29%
348	GO_ESTABLISHMENT_OF_PLANAR_POLARITY_OF_EMBRYONIC_EPITHELIUM	17	0.55	1.51	0.047	0.128	1	3812	tags=47%, list=25%, signal=63%
349	GO_CENTRAL_NERVOUS_SYSTEM_PROJECTION_NEURON_AXONOGENESIS	23	0.5	1.51	0.039	0.128	1	2890	tags=43%, list=19%, signal=53%
350	GO_MITOTIC_CYTOKINESIS	68	0.4	1.51	0.01	0.129	1	3234	tags=41%, list=21%, signal=52%
351	GO_NEGATIVE_REGULATION_OF_CELLULAR_RESPONSE_TO_TRANSFORMING_GROWTH_FACTOR_BETA_STIMULUS	76	0.4	1.51	0.012	0.129	1	4683	tags=46%, list=30%, signal=66%
352	GO_MITOCHONDRIAL_RNA_METABOLIC_PROCESS	45	0.43	1.51	0.027	0.131	1	4133	tags=44%, list=27%, signal=61%
353	GO_PROTEIN_DNA_COMPLEX_DISASSEMBLY	19	0.53	1.51	0.038	0.131	1	5202	tags=63%, list=34%, signal=95%
354	GO_MICROTUBULE_POLYMERIZATION	74	0.4	1.51	0.013	0.131	1	5463	tags=59%, list=36%, signal=92%
355	GO_REGULATION_OF_MONOCYTE_DIFFERENTIATION	20	0.53	1.51	0.049	0.131	1	3387	tags=45%, list=22%, signal=58%
356	GO_NEGATIVE_REGULATION_OF_INTRINSIC_APOPTOTIC_SIGNALING_PATHWAY_IN_RESPONSE_TO_DNA_DAMAGE	31	0.47	1.51	0.024	0.131	1	5321	tags=58%, list=35%, signal=89%
357	GO_LEFT_RIGHT_PATTERN_FORMATION	19	0.53	1.51	0.027	0.131	1	3418	tags=47%, list=22%, signal=61%
358	GO_NEGATIVE_REGULATION_OF_CELL_CYCLE_ARREST	19	0.53	1.51	0.039	0.132	1	4346	tags=53%, list=28%, signal=73%
359	GO_MICROTUBULE_ANCHORING	24	0.5	1.51	0.038	0.132	1	5751	tags=71%, list=37%, signal=113%
360	GO_NEGATIVE_REGULATION_OF_CELLULAR_RESPONSE_TO_GROWTH_FACTOR_STIMULUS	138	0.36	1.5	0.002	0.134	1	4702	tags=41%, list=31%, signal=58%
361	GO_PROTEIN_LOCALIZATION_TO_CHROMOSOME_CENTROMERIC_REGION	22	0.52	1.5	0.031	0.135	1	3883	tags=45%, list=25%, signal=61%
362	GO_NEGATIVE_REGULATION_OF_CELLULAR_SENESCENCE	19	0.52	1.5	0.044	0.135	1	2144	tags=32%, list=14%, signal=37%
363	GO_CLEAVAGE_INVOLVED_IN_RRNA_PROCESSING	28	0.49	1.5	0.039	0.137	1	7005	tags=75%, list=46%, signal=138%
364	GO_MICROTUBULE_POLYMERIZATION_OR_DEPOLYMERIZATION	108	0.37	1.49	0.004	0.144	1	5463	tags=56%, list=36%, signal=86%
365	GO_BETA_CATENIN_TCF_COMPLEX_ASSEMBLY	30	0.48	1.49	0.047	0.145	1	5233	tags=60%, list=34%, signal=91%
366	GO_MITOCHONDRIAL_RNA_PROCESSING	16	0.54	1.49	0.054	0.146	1	4127	tags=56%, list=27%, signal=77%
367	GO_REGULATION_OF_INTRINSIC_APOPTOTIC_SIGNALING_PATHWAY_IN_RESPONSE_TO_DNA_DAMAGE_BY_P53_CLASS_MEDIATOR	18	0.53	1.49	0.041	0.146	1	1666	tags=33%, list=11%, signal=37%
368	GO_INACTIVATION_OF_MAPK_ACTIVITY	25	0.49	1.49	0.046	0.147	1	5510	tags=60%, list=36%, signal=93%
369	GO_REGULATION_OF_CELL_PROJECTION_ASSEMBLY	172	0.35	1.49	0.005	0.148	1	3344	tags=31%, list=22%, signal=39%
370	GO_POSITIVE_REGULATION_OF_DNA_REPLICATION	37	0.45	1.49	0.033	0.148	1	5155	tags=49%, list=34%, signal=73%
371	GO_CELL_SUBSTRATE_JUNCTION_ORGANIZATION	100	0.38	1.49	0.012	0.148	1	6162	tags=57%, list=40%, signal=95%
372	GO_ADENYLATE_CYCLASE_INHIBITING_G_PROTEIN_COUPLED_RECEPTOR_SIGNALING_PATHWAY	66	0.4	1.49	0.023	0.148	1	2540	tags=27%, list=17%, signal=33%
373	GO_NEGATIVE_REGULATION_OF_MRNA_METABOLIC_PROCESS	82	0.39	1.49	0.016	0.149	1	5463	tags=56%, list=36%, signal=87%
374	GO_REGULATION_OF_HISTONE_DEACETYLATION	27	0.48	1.49	0.043	0.15	1	3336	tags=44%, list=22%, signal=57%
375	GO_HISTONE_H2A_MONOUBIQUITINATION	16	0.56	1.49	0.049	0.15	1	3141	tags=44%, list=20%, signal=55%
376	GO_REGULATION_OF_CELLULAR_RESPONSE_TO_TRANSFORMING_GROWTH_FACTOR_BETA_STIMULUS	115	0.36	1.48	0.011	0.151	1	4683	tags=43%, list=30%, signal=61%
377	GO_THYMOCYTE_APOPTOTIC_PROCESS	17	0.56	1.48	0.046	0.151	1	1529	tags=29%, list=10%, signal=33%
378	GO_INNER_DYNEIN_ARM_ASSEMBLY	15	0.55	1.48	0.05	0.151	1	3848	tags=47%, list=25%, signal=62%
379	GO_REGULATION_OF_DNA_TEMPLATED_TRANSCRIPTION_INITIATION	44	0.43	1.48	0.021	0.151	1	5541	tags=59%, list=36%, signal=92%
380	GO_CORTICAL_ACTIN_CYTOSKELETON_ORGANIZATION	39	0.44	1.48	0.033	0.151	1	2067	tags=28%, list=13%, signal=33%
381	GO_MODULATION_OF_EXCITATORY_POSTSYNAPTIC_POTENTIAL	39	0.44	1.48	0.037	0.153	1	3891	tags=44%, list=25%, signal=58%
382	GO_POSITIVE_REGULATION_OF_MITOTIC_CELL_CYCLE	148	0.36	1.48	0.005	0.154	1	4913	tags=45%, list=32%, signal=65%
383	GO_COTRANSLATIONAL_PROTEIN_TARGETING_TO_MEMBRANE	97	0.37	1.48	0.008	0.156	1	6702	tags=59%, list=44%, signal=104%
384	GO_HISTONE_H3_K36_METHYLATION	15	0.55	1.48	0.05	0.156	1	2962	tags=47%, list=19%, signal=58%
385	GO_NEGATIVE_REGULATION_OF_CELLULAR_AMIDE_METABOLIC_PROCESS	147	0.35	1.48	0.005	0.158	1	3772	tags=33%, list=25%, signal=44%
386	GO_MITOTIC_SPINDLE_ASSEMBLY	61	0.4	1.48	0.023	0.159	1	4874	tags=51%, list=32%, signal=74%
387	GO_REGULATION_OF_MRNA_POLYADENYLATION	17	0.53	1.47	0.056	0.16	1	5939	tags=76%, list=39%, signal=125%
388	GO_REGULATION_OF_SMALL_GTPASE_MEDIATED_SIGNAL_TRANSDUCTION	310	0.32	1.47	0	0.169	1	3218	tags=29%, list=21%, signal=36%
389	GO_RAC_PROTEIN_SIGNAL_TRANSDUCTION	39	0.44	1.46	0.023	0.172	1	1760	tags=23%, list=11%, signal=26%
390	GO_HISTONE_DEUBIQUITINATION	23	0.49	1.46	0.056	0.173	1	3566	tags=43%, list=23%, signal=57%
391	GO_MEIOTIC_CHROMOSOME_SEPARATION	21	0.51	1.46	0.056	0.173	1	3727	tags=38%, list=24%, signal=50%
392	GO_TYPE_B_PANCREATIC_CELL_DEVELOPMENT	20	0.51	1.46	0.04	0.174	1	1529	tags=30%, list=10%, signal=33%
393	GO_GLOMERULUS_DEVELOPMENT	59	0.4	1.46	0.031	0.174	1	3565	tags=37%, list=23%, signal=48%
394	GO_POSITIVE_REGULATION_OF_CHROMATIN_ORGANIZATION	103	0.36	1.46	0.02	0.174	1	4433	tags=44%, list=29%, signal=61%
395	GO_EMBRYONIC_APPENDAGE_MORPHOGENESIS	105	0.37	1.46	0.01	0.176	1	3314	tags=32%, list=22%, signal=41%
396	GO_REGULATION_OF_TRANSCRIPTION_INITIATION_FROM_RNA_POLYMERASE_II_PROMOTER	35	0.45	1.46	0.029	0.176	1	5541	tags=57%, list=36%, signal=89%
397	GO_FOLIC_ACID_METABOLIC_PROCESS	17	0.54	1.46	0.041	0.178	1	3585	tags=47%, list=23%, signal=61%
398	GO_POSITIVE_REGULATION_OF_DNA_METABOLIC_PROCESS	193	0.34	1.46	0.004	0.178	1	3176	tags=30%, list=21%, signal=37%
399	GO_RESOLUTION_OF_MEIOTIC_RECOMBINATION_INTERMEDIATES	15	0.55	1.46	0.046	0.181	1	2353	tags=33%, list=15%, signal=39%
400	GO_POSITIVE_REGULATION_OF_NUCLEOCYTOPLASMIC_TRANSPORT	65	0.39	1.45	0.024	0.181	1	4417	tags=46%, list=29%, signal=65%
401	GO_SNRNA_PROCESSING	25	0.48	1.45	0.053	0.181	1	7209	tags=76%, list=47%, signal=143%
402	GO_TELOMERASE_RNA_LOCALIZATION	19	0.51	1.45	0.064	0.181	1	6737	tags=84%, list=44%, signal=150%
403	GO_PROTEIN_MONOUBIQUITINATION	68	0.39	1.45	0.026	0.182	1	4779	tags=40%, list=31%, signal=57%
404	GO_MITOTIC_DNA_INTEGRITY_CHECKPOINT	107	0.36	1.45	0.014	0.183	1	4653	tags=44%, list=30%, signal=63%
405	GO_REGULATION_OF_STEM_CELL_POPULATION_MAINTENANCE	29	0.46	1.45	0.055	0.184	1	2880	tags=38%, list=19%, signal=47%
406	GO_CELLULAR_PROCESS_INVOLVED_IN_REPRODUCTION_IN_MULTICELLULAR_ORGANISM	291	0.32	1.45	0.003	0.187	1	4235	tags=34%, list=28%, signal=46%
407	GO_PROTEIN_ACYLATION	229	0.33	1.45	0.002	0.188	1	4043	tags=37%, list=26%, signal=50%
408	GO_RENAL_SYSTEM_VASCULATURE_DEVELOPMENT	26	0.47	1.45	0.042	0.19	1	1640	tags=27%, list=11%, signal=30%
409	GO_REGULATION_OF_EXIT_FROM_MITOSIS	15	0.55	1.45	0.057	0.191	1	4830	tags=67%, list=31%, signal=97%
410	GO_MITOTIC_G2_M_TRANSITION_CHECKPOINT	31	0.45	1.44	0.045	0.193	1	5507	tags=58%, list=36%, signal=90%
411	GO_SIGNAL_TRANSDUCTION_IN_RESPONSE_TO_DNA_DAMAGE	130	0.35	1.44	0.006	0.193	1	4334	tags=39%, list=28%, signal=54%
412	GO_CELLULAR_RESPONSE_TO_AMYLOID_BETA	38	0.43	1.44	0.051	0.193	1	4741	tags=47%, list=31%, signal=68%
413	GO_MODIFICATION_OF_POSTSYNAPTIC_STRUCTURE	17	0.53	1.44	0.061	0.193	1	3527	tags=41%, list=23%, signal=53%
414	GO_CELLULAR_RESPONSE_TO_DEXAMETHASONE_STIMULUS	27	0.47	1.44	0.045	0.194	1	4637	tags=56%, list=30%, signal=79%
415	GO_NEUROMUSCULAR_JUNCTION_DEVELOPMENT	47	0.41	1.44	0.038	0.194	1	2484	tags=28%, list=16%, signal=33%
416	GO_CIRCADIAN_REGULATION_OF_GENE_EXPRESSION	62	0.39	1.44	0.032	0.194	1	2552	tags=29%, list=17%, signal=35%
417	GO_NEGATIVE_REGULATION_OF_MORPHOGENESIS_OF_AN_EPITHELIUM	16	0.53	1.44	0.071	0.193	1	5233	tags=75%, list=34%, signal=114%
418	GO_SOMATIC_RECOMBINATION_OF_IMMUNOGLOBULIN_GENE_SEGMENTS	53	0.4	1.44	0.041	0.196	1	2144	tags=25%, list=14%, signal=28%
419	GO_DENDRITIC_SPINE_DEVELOPMENT	99	0.37	1.44	0.027	0.198	1	4167	tags=44%, list=27%, signal=61%
420	GO_REGULATION_OF_TELOMERE_CAPPING	26	0.46	1.44	0.059	0.201	1	2179	tags=31%, list=14%, signal=36%
421	GO_INTRA_S_DNA_DAMAGE_CHECKPOINT	16	0.54	1.43	0.056	0.201	1	4501	tags=56%, list=29%, signal=79%
422	GO_RESPONSE_TO_RADIATION	402	0.31	1.43	0	0.201	1	4346	tags=35%, list=28%, signal=47%
423	GO_EMBRYONIC_DIGIT_MORPHOGENESIS	56	0.4	1.43	0.05	0.203	1	3113	tags=36%, list=20%, signal=45%
424	GO_POST_EMBRYONIC_DEVELOPMENT	82	0.38	1.43	0.024	0.203	1	3244	tags=34%, list=21%, signal=43%
425	GO_NEGATIVE_REGULATION_OF_CYCLIN_DEPENDENT_PROTEIN_KINASE_ACTIVITY	30	0.46	1.43	0.05	0.203	1	4299	tags=43%, list=28%, signal=60%
426	GO_RNA_CATABOLIC_PROCESS	398	0.31	1.43	0.001	0.204	1	4387	tags=36%, list=29%, signal=49%
427	GO_POSITIVE_REGULATION_OF_MUSCLE_CELL_DIFFERENTIATION	78	0.38	1.43	0.021	0.204	1	1897	tags=26%, list=12%, signal=29%
428	GO_AORTA_MORPHOGENESIS	26	0.47	1.43	0.067	0.206	1	5565	tags=58%, list=36%, signal=90%
429	GO_GLOMERULAR_EPITHELIAL_CELL_DIFFERENTIATION	19	0.5	1.43	0.074	0.207	1	3565	tags=47%, list=23%, signal=62%
430	GO_SUBSTRATE_DEPENDENT_CELL_MIGRATION	27	0.47	1.43	0.043	0.207	1	5740	tags=63%, list=37%, signal=100%
431	GO_ESTABLISHMENT_OR_MAINTENANCE_OF_MONOPOLAR_CELL_POLARITY	21	0.49	1.43	0.072	0.206	1	5641	tags=62%, list=37%, signal=98%
432	GO_MALE_GAMETE_GENERATION	423	0.31	1.43	0.001	0.206	1	3653	tags=28%, list=24%, signal=36%
433	GO_FOLIC_ACID_CONTAINING_COMPOUND_METABOLIC_PROCESS	24	0.47	1.43	0.07	0.207	1	2741	tags=42%, list=18%, signal=51%
434	GO_MIRNA_METABOLIC_PROCESS	29	0.46	1.43	0.065	0.207	1	4142	tags=45%, list=27%, signal=61%
435	GO_NUCLEIC_ACID_PHOSPHODIESTER_BOND_HYDROLYSIS	283	0.32	1.43	0.002	0.209	1	5638	tags=49%, list=37%, signal=76%
436	GO_UROGENITAL_SYSTEM_DEVELOPMENT	305	0.32	1.43	0.003	0.209	1	1640	tags=20%, list=11%, signal=22%
437	GO_MRNA_TRANSCRIPTION	15	0.53	1.42	0.082	0.213	1	3927	tags=47%, list=26%, signal=63%
438	GO_FOCAL_ADHESION_ASSEMBLY	82	0.37	1.42	0.033	0.214	1	4689	tags=44%, list=31%, signal=63%
439	GO_DEVELOPMENTAL_CELL_GROWTH	208	0.33	1.42	0.006	0.214	1	5121	tags=42%, list=33%, signal=62%
440	GO_POSITIVE_REGULATION_OF_TELOMERASE_RNA_LOCALIZATION_TO_CAJAL_BODY	15	0.54	1.42	0.079	0.214	1	6737	tags=87%, list=44%, signal=154%
441	GO_DNA_METHYLATION_OR_DEMETHYLATION	80	0.37	1.42	0.03	0.214	1	3770	tags=36%, list=25%, signal=48%
442	GO_PYRIMIDINE_NUCLEOTIDE_BIOSYNTHETIC_PROCESS	27	0.46	1.42	0.054	0.213	1	2796	tags=41%, list=18%, signal=50%
443	GO_REGULATION_OF_FILOPODIUM_ASSEMBLY	45	0.41	1.42	0.041	0.215	1	3736	tags=33%, list=24%, signal=44%
444	GO_EMBRYONIC_CRANIAL_SKELETON_MORPHOGENESIS	43	0.42	1.42	0.051	0.216	1	2139	tags=26%, list=14%, signal=30%
445	GO_REGULATION_OF_EPITHELIAL_TO_MESENCHYMAL_TRANSITION	86	0.37	1.42	0.024	0.216	1	4068	tags=38%, list=26%, signal=52%
446	GO_NEURON_PROJECTION_EXTENSION	160	0.33	1.42	0.014	0.216	1	3853	tags=33%, list=25%, signal=43%
447	GO_CRANIAL_SKELETAL_SYSTEM_DEVELOPMENT	58	0.39	1.42	0.035	0.216	1	2139	tags=26%, list=14%, signal=30%
448	GO_PYRIMIDINE_NUCLEOSIDE_TRIPHOSPHATE_METABOLIC_PROCESS	19	0.5	1.42	0.067	0.216	1	2796	tags=42%, list=18%, signal=51%
449	GO_REGULATION_OF_CYCLIN_DEPENDENT_PROTEIN_KINASE_ACTIVITY	94	0.36	1.42	0.026	0.216	1	4999	tags=39%, list=33%, signal=58%
450	GO_NEGATIVE_REGULATION_OF_DEVELOPMENTAL_GROWTH	97	0.36	1.42	0.032	0.216	1	2376	tags=28%, list=15%, signal=33%
451	GO_HINDBRAIN_MORPHOGENESIS	39	0.43	1.42	0.058	0.216	1	3521	tags=36%, list=23%, signal=46%
452	GO_POSITIVE_REGULATION_BY_HOST_OF_VIRAL_TRANSCRIPTION	17	0.52	1.42	0.063	0.217	1	5110	tags=65%, list=33%, signal=97%
453	GO_INTRINSIC_APOPTOTIC_SIGNALING_PATHWAY_BY_P53_CLASS_MEDIATOR	74	0.38	1.42	0.022	0.216	1	4364	tags=49%, list=28%, signal=68%
454	GO_NEGATIVE_REGULATION_OF_AXON_EXTENSION	40	0.42	1.42	0.053	0.216	1	2608	tags=33%, list=17%, signal=39%
455	GO_APPENDAGE_DEVELOPMENT	152	0.34	1.41	0.016	0.221	1	4561	tags=39%, list=30%, signal=56%
456	GO_SPERM_MOTILITY	65	0.38	1.41	0.045	0.221	1	3848	tags=29%, list=25%, signal=39%
457	GO_RIBOSOME_ASSEMBLY	60	0.38	1.41	0.038	0.229	1	4697	tags=45%, list=31%, signal=65%
458	GO_POSITIVE_REGULATION_OF_PROTEIN_EXPORT_FROM_NUCLEUS	21	0.48	1.41	0.08	0.229	1	4376	tags=48%, list=28%, signal=66%
459	GO_REGULATION_OF_ORGANELLE_ASSEMBLY	179	0.33	1.41	0.014	0.23	1	2455	tags=22%, list=16%, signal=26%
460	GO_OUTER_DYNEIN_ARM_ASSEMBLY	17	0.51	1.41	0.078	0.231	1	1956	tags=29%, list=13%, signal=34%
461	GO_CHROMATIN_DISASSEMBLY	19	0.5	1.4	0.085	0.232	1	5202	tags=58%, list=34%, signal=87%
462	GO_CELL_CELL_ADHESION_VIA_PLASMA_MEMBRANE_ADHESION_MOLECULES	229	0.32	1.4	0.008	0.234	1	3488	tags=31%, list=23%, signal=39%
463	GO_POSITIVE_REGULATION_OF_RESPONSE_TO_DNA_DAMAGE_STIMULUS	102	0.35	1.4	0.021	0.234	1	4342	tags=44%, list=28%, signal=61%
464	GO_CYTOPLASMIC_TRANSLATION	96	0.35	1.4	0.033	0.234	1	7364	tags=64%, list=48%, signal=121%
465	GO_NEGATIVE_REGULATION_OF_TRANSMEMBRANE_RECEPTOR_PROTEIN_SERINE_THREONINE_KINASE_SIGNALING_PATHWAY	110	0.35	1.4	0.032	0.234	1	4683	tags=40%, list=30%, signal=57%
466	GO_CILIUM_OR_FLAGELLUM_DEPENDENT_CELL_MOTILITY	87	0.36	1.4	0.025	0.235	1	3340	tags=28%, list=22%, signal=35%
467	GO_POSITIVE_REGULATION_OF_B_CELL_MEDIATED_IMMUNITY	38	0.42	1.4	0.06	0.236	1	1171	tags=18%, list=8%, signal=20%
468	GO_GENETIC_IMPRINTING	24	0.46	1.4	0.077	0.236	1	3615	tags=38%, list=24%, signal=49%
469	GO_NEGATIVE_REGULATION_OF_DENDRITE_DEVELOPMENT	25	0.46	1.4	0.073	0.237	1	3988	tags=44%, list=26%, signal=59%
470	GO_NEGATIVE_REGULATION_OF_RHO_PROTEIN_SIGNAL_TRANSDUCTION	21	0.48	1.4	0.07	0.238	1	3121	tags=38%, list=20%, signal=48%
471	GO_DEVELOPMENTAL_GROWTH_INVOLVED_IN_MORPHOGENESIS	219	0.32	1.4	0.013	0.24	1	3872	tags=33%, list=25%, signal=44%
472	GO_NEPHRON_EPITHELIUM_DEVELOPMENT	97	0.36	1.4	0.03	0.241	1	1640	tags=22%, list=11%, signal=24%
473	GO_REGULATION_OF_RAS_PROTEIN_SIGNAL_TRANSDUCTION	183	0.33	1.4	0.013	0.241	1	3167	tags=28%, list=21%, signal=35%
474	GO_RESPONSE_TO_LIGHT_STIMULUS	276	0.31	1.4	0.008	0.241	1	4346	tags=36%, list=28%, signal=49%
475	GO_DNA_DAMAGE_RESPONSE_SIGNAL_TRANSDUCTION_BY_P53_CLASS_MEDIATOR	106	0.35	1.39	0.029	0.242	1	4334	tags=41%, list=28%, signal=56%
476	GO_POSITIVE_REGULATION_OF_FILOPODIUM_ASSEMBLY	30	0.45	1.39	0.083	0.243	1	2555	tags=27%, list=17%, signal=32%
477	GO_NEGATIVE_REGULATION_OF_CELL_DIVISION	16	0.52	1.39	0.081	0.246	1	3864	tags=50%, list=25%, signal=67%
478	GO_TERMINATION_OF_RNA_POLYMERASE_II_TRANSCRIPTION	35	0.43	1.39	0.056	0.245	1	5362	tags=51%, list=35%, signal=79%
479	GO_CEREBELLAR_PURKINJE_CELL_LAYER_MORPHOGENESIS	17	0.51	1.39	0.08	0.245	1	1127	tags=24%, list=7%, signal=25%
480	GO_CELLULAR_RESPONSE_TO_IONIZING_RADIATION	67	0.38	1.39	0.037	0.244	1	4556	tags=43%, list=30%, signal=61%
481	GO_RIBONUCLEOSIDE_MONOPHOSPHATE_BIOSYNTHETIC_PROCESS	33	0.43	1.39	0.06	0.244	1	3985	tags=58%, list=26%, signal=78%
482	GO_SPECIFICATION_OF_SYMMETRY	113	0.34	1.39	0.03	0.244	1	2330	tags=27%, list=15%, signal=31%
483	GO_ESTABLISHMENT_OF_CELL_POLARITY	135	0.34	1.39	0.021	0.243	1	5751	tags=55%, list=37%, signal=87%
484	GO_REGULATION_OF_PROTEIN_DEACETYLATION	43	0.41	1.39	0.061	0.246	1	3366	tags=40%, list=22%, signal=50%
485	GO_POSITIVE_REGULATION_OF_STEM_CELL_PROLIFERATION	40	0.42	1.39	0.062	0.248	1	2268	tags=33%, list=15%, signal=38%
486	GO_NEGATIVE_REGULATION_OF_LIPASE_ACTIVITY	15	0.52	1.39	0.095	0.249	1	1688	tags=33%, list=11%, signal=37%
487	GO_NEURON_MIGRATION	144	0.34	1.39	0.014	0.251	1	5505	tags=48%, list=36%, signal=74%
488	GO_KIDNEY_EPITHELIUM_DEVELOPMENT	128	0.34	1.39	0.026	0.252	1	1640	tags=21%, list=11%, signal=23%
489	GO_MULTI_ORGANISM_LOCALIZATION	62	0.38	1.39	0.043	0.252	1	4663	tags=47%, list=30%, signal=67%
490	GO_REGULATION_OF_TRANSLATIONAL_ELONGATION	19	0.48	1.39	0.082	0.252	1	1849	tags=26%, list=12%, signal=30%
491	GO_DNA_METHYLATION_DEPENDENT_HETEROCHROMATIN_ASSEMBLY	18	0.49	1.38	0.086	0.251	1	2348	tags=50%, list=15%, signal=59%
492	GO_MITOTIC_CELL_CYCLE_ARREST	15	0.52	1.38	0.086	0.251	1	4240	tags=53%, list=28%, signal=74%
493	GO_REGULATION_OF_DNA_BIOSYNTHETIC_PROCESS	107	0.34	1.38	0.026	0.255	1	3228	tags=33%, list=21%, signal=41%
494	GO_NEGATIVE_REGULATION_OF_NEURON_PROJECTION_REGENERATION	15	0.52	1.38	0.103	0.257	1	2498	tags=33%, list=16%, signal=40%
495	GO_NEURAL_TUBE_PATTERNING	36	0.42	1.38	0.08	0.257	1	1640	tags=31%, list=11%, signal=34%
496	GO_EMBRYONIC_SKELETAL_SYSTEM_MORPHOGENESIS	83	0.36	1.38	0.043	0.257	1	5926	tags=46%, list=39%, signal=74%
497	GO_RAS_PROTEIN_SIGNAL_TRANSDUCTION	328	0.3	1.38	0.008	0.258	1	3167	tags=25%, list=21%, signal=31%
498	GO_MEMBRANE_DISASSEMBLY	16	0.51	1.38	0.11	0.258	1	4131	tags=50%, list=27%, signal=68%
499	GO_REGULATION_OF_MICROTUBULE_BASED_MOVEMENT	36	0.43	1.38	0.058	0.258	1	4816	tags=44%, list=31%, signal=65%
500	GO_ATTACHMENT_OF_MITOTIC_SPINDLE_MICROTUBULES_TO_KINETOCHORE	15	0.51	1.38	0.103	0.259	1	2371	tags=40%, list=15%, signal=47%
501	GO_ONE_CARBON_METABOLIC_PROCESS	33	0.43	1.38	0.083	0.259	1	2741	tags=30%, list=18%, signal=37%
502	GO_NUCLEOTIDE_EXCISION_REPAIR	104	0.35	1.38	0.034	0.259	1	2720	tags=24%, list=18%, signal=29%
503	GO_SECRETORY_GRANULE_ORGANIZATION	31	0.43	1.38	0.085	0.259	1	3526	tags=35%, list=23%, signal=46%
504	GO_NEGATIVE_REGULATION_OF_DNA_BIOSYNTHETIC_PROCESS	37	0.41	1.38	0.06	0.259	1	4538	tags=46%, list=30%, signal=65%
505	GO_MACROMOLECULE_DEACYLATION	104	0.35	1.38	0.033	0.261	1	4290	tags=38%, list=28%, signal=52%
506	GO_HISTONE_H2A_ACETYLATION	16	0.5	1.38	0.101	0.262	1	5334	tags=69%, list=35%, signal=105%
507	GO_POSITIVE_REGULATION_OF_TRANSCRIPTION_FROM_RNA_POLYMERASE_II_PROMOTER_INVOLVED_IN_CELLULAR_RESPONSE_TO_CHEMICAL_STIMULUS	21	0.48	1.37	0.081	0.264	1	920	tags=24%, list=6%, signal=25%
508	GO_REGULATION_OF_HAIR_FOLLICLE_DEVELOPMENT	18	0.48	1.37	0.097	0.269	1	1980	tags=33%, list=13%, signal=38%
509	GO_STEM_CELL_PROLIFERATION	111	0.34	1.37	0.033	0.269	1	2623	tags=28%, list=17%, signal=33%
510	GO_CEREBELLAR_CORTEX_DEVELOPMENT	47	0.39	1.37	0.069	0.268	1	3577	tags=32%, list=23%, signal=41%
511	GO_REGULATION_OF_CYTOKINESIS	77	0.36	1.37	0.053	0.268	1	3345	tags=32%, list=22%, signal=41%
512	GO_POSITIVE_REGULATION_OF_COLLAGEN_METABOLIC_PROCESS	23	0.46	1.37	0.091	0.268	1	1947	tags=26%, list=13%, signal=30%
513	GO_AORTA_DEVELOPMENT	50	0.39	1.37	0.066	0.267	1	5619	tags=52%, list=37%, signal=82%
514	GO_CELL_DIFFERENTIATION_IN_HINDBRAIN	19	0.48	1.37	0.092	0.267	1	1127	tags=21%, list=7%, signal=23%
515	GO_METAPHASE_PLATE_CONGRESSION	59	0.38	1.37	0.054	0.267	1	5613	tags=58%, list=37%, signal=90%
516	GO_SYNCYTIUM_FORMATION	47	0.39	1.37	0.076	0.266	1	3838	tags=43%, list=25%, signal=57%
517	GO_AXON_EXTENSION	116	0.34	1.37	0.026	0.267	1	4760	tags=41%, list=31%, signal=58%
518	GO_NEGATIVE_REGULATION_OF_CELL_MATRIX_ADHESION	38	0.41	1.37	0.083	0.267	1	4646	tags=53%, list=30%, signal=75%
519	GO_RHO_PROTEIN_SIGNAL_TRANSDUCTION	130	0.34	1.37	0.03	0.267	1	3121	tags=27%, list=20%, signal=33%
520	GO_POSITIVE_REGULATION_OF_SMOOTHENED_SIGNALING_PATHWAY	38	0.41	1.37	0.076	0.268	1	2141	tags=32%, list=14%, signal=37%
521	GO_TELENCEPHALON_GLIAL_CELL_MIGRATION	21	0.47	1.37	0.107	0.271	1	2351	tags=29%, list=15%, signal=34%
522	GO_RENAL_TUBULE_DEVELOPMENT	83	0.36	1.37	0.051	0.271	1	1640	tags=22%, list=11%, signal=24%
523	GO_REGULATION_OF_CELLULAR_AMIDE_METABOLIC_PROCESS	400	0.3	1.37	0.003	0.27	1	4225	tags=34%, list=27%, signal=46%
524	GO_NEGATIVE_REGULATION_OF_ORGANELLE_ORGANIZATION	379	0.3	1.36	0.007	0.277	1	3770	tags=32%, list=25%, signal=41%
525	GO_MUSCLE_FIBER_DEVELOPMENT	50	0.39	1.36	0.06	0.277	1	3214	tags=36%, list=21%, signal=45%
526	GO_RNA_INTERFERENCE	16	0.5	1.36	0.118	0.277	1	4225	tags=44%, list=27%, signal=60%
527	GO_SMALL_GTPASE_MEDIATED_SIGNAL_TRANSDUCTION	483	0.29	1.36	0.003	0.28	1	3218	tags=26%, list=21%, signal=31%
528	GO_REGULATION_OF_MICROTUBULE_POLYMERIZATION_OR_DEPOLYMERIZATION	78	0.36	1.36	0.051	0.282	1	5199	tags=54%, list=34%, signal=81%
529	GO_METANEPHRIC_NEPHRON_EPITHELIUM_DEVELOPMENT	20	0.48	1.36	0.104	0.282	1	1640	tags=30%, list=11%, signal=34%
530	GO_LONG_TERM_SYNAPTIC_POTENTIATION	76	0.36	1.36	0.054	0.281	1	4207	tags=36%, list=27%, signal=49%
531	GO_DOSAGE_COMPENSATION	17	0.48	1.36	0.112	0.284	1	3060	tags=35%, list=20%, signal=44%
532	GO_REGULATION_OF_CELL_SUBSTRATE_JUNCTION_ORGANIZATION	65	0.36	1.36	0.071	0.284	1	4646	tags=46%, list=30%, signal=66%
533	GO_MATURATION_OF_LSU_RRNA	28	0.44	1.35	0.081	0.287	1	6434	tags=75%, list=42%, signal=129%
534	GO_GLOMERULAR_EPITHELIUM_DEVELOPMENT	22	0.45	1.35	0.112	0.286	1	3565	tags=45%, list=23%, signal=59%
535	GO_NEGATIVE_REGULATION_OF_CELL_CYCLE_PROCESS	312	0.3	1.35	0.01	0.286	1	4282	tags=34%, list=28%, signal=47%
536	GO_REGULATION_OF_TRANSCRIPTION_ELONGATION_FROM_RNA_POLYMERASE_II_PROMOTER	27	0.43	1.35	0.094	0.287	1	3095	tags=48%, list=20%, signal=60%
537	GO_CORONARY_VASCULATURE_DEVELOPMENT	45	0.4	1.35	0.072	0.29	1	3564	tags=36%, list=23%, signal=46%
538	GO_CELLULAR_RESPONSE_TO_GAMMA_RADIATION	30	0.42	1.35	0.102	0.29	1	3814	tags=43%, list=25%, signal=58%
539	GO_PROTEIN_O_LINKED_MANNOSYLATION	19	0.48	1.35	0.103	0.292	1	214	tags=16%, list=1%, signal=16%
540	GO_MEMBRANE_BIOGENESIS	39	0.4	1.35	0.091	0.294	1	1657	tags=23%, list=11%, signal=26%
541	GO_MRNA_METHYLATION	15	0.51	1.35	0.11	0.294	1	6302	tags=80%, list=41%, signal=135%
542	GO_REGULATION_OF_MICROTUBULE_DEPOLYMERIZATION	29	0.43	1.35	0.101	0.294	1	5070	tags=66%, list=33%, signal=98%
543	GO_REGULATION_OF_MAMMARY_GLAND_EPITHELIAL_CELL_PROLIFERATION	16	0.49	1.35	0.109	0.298	1	4346	tags=50%, list=28%, signal=70%
544	GO_MICROTUBULE_DEPOLYMERIZATION	41	0.4	1.34	0.068	0.301	1	5070	tags=56%, list=33%, signal=84%
545	GO_INTRINSIC_APOPTOTIC_SIGNALING_PATHWAY_IN_RESPONSE_TO_DNA_DAMAGE	102	0.34	1.34	0.054	0.302	1	4362	tags=39%, list=28%, signal=54%
546	GO_PULMONARY_VALVE_MORPHOGENESIS	17	0.49	1.34	0.125	0.302	1	2835	tags=41%, list=18%, signal=50%
547	GO_CELLULAR_RESPONSE_TO_CALCIUM_ION	75	0.36	1.34	0.069	0.302	1	3582	tags=32%, list=23%, signal=42%
548	GO_POSITIVE_REGULATION_OF_TRANSLATION	121	0.33	1.34	0.046	0.308	1	4225	tags=36%, list=27%, signal=50%
549	GO_POSITIVE_REGULATION_OF_FIBROBLAST_PROLIFERATION	47	0.38	1.34	0.079	0.308	1	1305	tags=19%, list=8%, signal=21%
550	GO_POSTSYNAPTIC_SPECIALIZATION_ORGANIZATION	30	0.42	1.34	0.089	0.308	1	1657	tags=27%, list=11%, signal=30%
551	GO_ERYTHROCYTE_DEVELOPMENT	30	0.43	1.34	0.089	0.308	1	2938	tags=30%, list=19%, signal=37%
552	GO_REPLACEMENT_OSSIFICATION	27	0.43	1.34	0.109	0.307	1	1585	tags=26%, list=10%, signal=29%
553	GO_REGULATION_OF_AXON_GUIDANCE	40	0.39	1.34	0.099	0.307	1	3230	tags=40%, list=21%, signal=51%
554	GO_TRANSCRIPTION_ELONGATION_FROM_RNA_POLYMERASE_II_PROMOTER	81	0.35	1.34	0.06	0.307	1	5235	tags=47%, list=34%, signal=71%
555	GO_REGULATION_OF_HAIR_CYCLE	26	0.44	1.34	0.1	0.307	1	1980	tags=31%, list=13%, signal=35%
556	GO_POSITIVE_REGULATION_OF_DNA_TEMPLATED_TRANSCRIPTION_INITIATION	36	0.41	1.34	0.093	0.308	1	5541	tags=56%, list=36%, signal=87%
557	GO_MEIOTIC_CHROMOSOME_SEGREGATION	74	0.35	1.34	0.064	0.308	1	3871	tags=35%, list=25%, signal=47%
558	GO_NUCLEOSIDE_MONOPHOSPHATE_BIOSYNTHETIC_PROCESS	42	0.4	1.34	0.08	0.308	1	3985	tags=52%, list=26%, signal=71%
559	GO_POSITIVE_REGULATION_OF_CELLULAR_AMIDE_METABOLIC_PROCESS	149	0.32	1.34	0.037	0.31	1	4225	tags=37%, list=27%, signal=50%
560	GO_NEGATIVE_REGULATION_OF_GENE_SILENCING	33	0.42	1.34	0.102	0.31	1	3185	tags=33%, list=21%, signal=42%
561	GO_N_TERMINAL_PROTEIN_AMINO_ACID_ACETYLATION	17	0.49	1.34	0.112	0.311	1	3617	tags=35%, list=24%, signal=46%
562	GO_DNA_SYNTHESIS_INVOLVED_IN_DNA_REPAIR	53	0.38	1.34	0.078	0.311	1	4751	tags=42%, list=31%, signal=60%
563	GO_NEGATIVE_REGULATION_OF_G_PROTEIN_COUPLED_RECEPTOR_SIGNALING_PATHWAY	42	0.39	1.33	0.09	0.311	1	1132	tags=19%, list=7%, signal=21%
564	GO_POSITIVE_REGULATION_OF_NEURAL_PRECURSOR_CELL_PROLIFERATION	45	0.38	1.33	0.082	0.312	1	1666	tags=20%, list=11%, signal=22%
565	GO_EMBRYONIC_CAMERA_TYPE_EYE_DEVELOPMENT	36	0.4	1.33	0.083	0.312	1	4792	tags=56%, list=31%, signal=81%
566	GO_MOTILE_CILIUM_ASSEMBLY	19	0.47	1.33	0.114	0.312	1	4357	tags=63%, list=28%, signal=88%
567	GO_P_BODY_ASSEMBLY	21	0.45	1.33	0.13	0.312	1	7008	tags=71%, list=46%, signal=131%
568	GO_RESPONSE_TO_AMYLOID_BETA	47	0.39	1.33	0.075	0.312	1	4741	tags=43%, list=31%, signal=61%
569	GO_RESPONSE_TO_X_RAY	31	0.42	1.33	0.117	0.311	1	1151	tags=23%, list=7%, signal=24%
570	GO_POSITIVE_REGULATION_OF_ORGANELLE_ASSEMBLY	69	0.36	1.33	0.069	0.312	1	5973	tags=55%, list=39%, signal=90%
571	GO_COCHLEA_MORPHOGENESIS	19	0.48	1.33	0.12	0.314	1	1503	tags=21%, list=10%, signal=23%
572	GO_NEGATIVE_REGULATION_OF_MICROTUBULE_POLYMERIZATION_OR_DEPOLYMERIZATION	36	0.4	1.33	0.103	0.314	1	5463	tags=61%, list=36%, signal=95%
573	GO_N_TERMINAL_PROTEIN_AMINO_ACID_MODIFICATION	28	0.43	1.33	0.104	0.314	1	3617	tags=39%, list=24%, signal=51%
574	GO_ACTIVATION_OF_MAPKK_ACTIVITY	50	0.38	1.33	0.077	0.314	1	3587	tags=44%, list=23%, signal=57%
575	GO_HINDBRAIN_DEVELOPMENT	141	0.32	1.33	0.042	0.314	1	2467	tags=24%, list=16%, signal=28%
576	GO_RNA_PHOSPHODIESTER_BOND_HYDROLYSIS	147	0.32	1.33	0.04	0.315	1	5638	tags=49%, list=37%, signal=77%
577	GO_REGULATION_OF_CELLULAR_RESPONSE_TO_HEAT	76	0.35	1.33	0.064	0.314	1	4865	tags=41%, list=32%, signal=59%
578	GO_NUCLEUS_ORGANIZATION	122	0.33	1.33	0.057	0.316	1	6195	tags=55%, list=40%, signal=91%
579	GO_RNA_PHOSPHODIESTER_BOND_HYDROLYSIS_EXONUCLEOLYTIC	44	0.39	1.33	0.084	0.316	1	7131	tags=70%, list=46%, signal=131%
580	GO_SKIN_EPIDERMIS_DEVELOPMENT	77	0.35	1.33	0.076	0.317	1	1980	tags=25%, list=13%, signal=28%
581	GO_TRANSCRIPTION_INITIATION_FROM_RNA_POLYMERASE_II_PROMOTER	178	0.31	1.33	0.036	0.317	1	5009	tags=38%, list=33%, signal=55%
582	GO_ENDOCHONDRAL_BONE_MORPHOGENESIS	50	0.37	1.33	0.087	0.317	1	1923	tags=22%, list=13%, signal=25%
583	GO_PEPTIDYL_SERINE_MODIFICATION	293	0.3	1.33	0.015	0.316	1	4803	tags=39%, list=31%, signal=56%
584	GO_AXO_DENDRITIC_TRANSPORT	69	0.36	1.33	0.066	0.316	1	4532	tags=45%, list=29%, signal=63%
585	GO_TRANSLESION_SYNTHESIS	42	0.39	1.33	0.098	0.319	1	5921	tags=57%, list=39%, signal=93%
586	GO_METANEPHRIC_EPITHELIUM_DEVELOPMENT	23	0.44	1.33	0.13	0.319	1	1640	tags=26%, list=11%, signal=29%
587	GO_HISTONE_H3_ACETYLATION	59	0.37	1.32	0.087	0.324	1	4343	tags=41%, list=28%, signal=56%
588	GO_POSITIVE_REGULATION_OF_CELL_CYCLE_G1_S_PHASE_TRANSITION	44	0.38	1.32	0.108	0.323	1	2058	tags=20%, list=13%, signal=24%
589	GO_CELL_CYCLE_ARREST	219	0.31	1.32	0.024	0.326	1	4417	tags=38%, list=29%, signal=52%
590	GO_REGULATION_OF_NEURON_MIGRATION	40	0.39	1.32	0.098	0.326	1	3314	tags=35%, list=22%, signal=45%
591	GO_REGULATION_OF_INTRINSIC_APOPTOTIC_SIGNALING_PATHWAY_BY_P53_CLASS_MEDIATOR	29	0.42	1.32	0.115	0.327	1	4268	tags=52%, list=28%, signal=71%
592	GO_HOMOPHILIC_CELL_ADHESION_VIA_PLASMA_MEMBRANE_ADHESION_MOLECULES	136	0.32	1.32	0.049	0.327	1	3488	tags=30%, list=23%, signal=39%
593	GO_POSITIVE_REGULATION_OF_EPITHELIAL_TO_MESENCHYMAL_TRANSITION	45	0.38	1.32	0.088	0.327	1	5659	tags=58%, list=37%, signal=91%
594	GO_DENDRITE_MORPHOGENESIS	139	0.32	1.32	0.039	0.329	1	3953	tags=34%, list=26%, signal=45%
595	GO_REGULATION_OF_KERATINOCYTE_PROLIFERATION	33	0.41	1.32	0.129	0.332	1	1361	tags=24%, list=9%, signal=27%
596	GO_SPERMATID_DIFFERENTIATION	122	0.32	1.32	0.054	0.333	1	3313	tags=26%, list=22%, signal=33%
597	GO_EMBRYONIC_ORGAN_DEVELOPMENT	399	0.29	1.32	0.012	0.333	1	2602	tags=23%, list=17%, signal=27%
598	GO_MUSCLE_CELL_CELLULAR_HOMEOSTASIS	19	0.46	1.32	0.132	0.335	1	627	tags=16%, list=4%, signal=16%
599	GO_CORTICAL_CYTOSKELETON_ORGANIZATION	60	0.36	1.31	0.082	0.337	1	2105	tags=27%, list=14%, signal=31%
600	GO_POSITIVE_REGULATION_OF_B_CELL_ACTIVATION	71	0.35	1.31	0.078	0.337	1	2144	tags=23%, list=14%, signal=26%
601	GO_PURINE_NUCLEOSIDE_MONOPHOSPHATE_BIOSYNTHETIC_PROCESS	21	0.46	1.31	0.138	0.336	1	3985	tags=62%, list=26%, signal=83%
602	GO_BRANCHING_MORPHOGENESIS_OF_AN_EPITHELIAL_TUBE	138	0.32	1.31	0.055	0.337	1	1529	tags=17%, list=10%, signal=18%
603	GO_REGULATION_OF_CELL_MATRIX_ADHESION	117	0.33	1.31	0.063	0.337	1	4646	tags=39%, list=30%, signal=56%
604	GO_ERROR_PRONE_TRANSLESION_SYNTHESIS	21	0.46	1.31	0.127	0.338	1	2928	tags=38%, list=19%, signal=47%
605	GO_POSITIVE_REGULATION_OF_DOUBLE_STRAND_BREAK_REPAIR	35	0.4	1.31	0.11	0.339	1	3666	tags=46%, list=24%, signal=60%
606	GO_NEURAL_PRECURSOR_CELL_PROLIFERATION	132	0.32	1.31	0.048	0.339	1	3449	tags=29%, list=22%, signal=37%
607	GO_REGULATION_OF_PEPTIDYL_SERINE_PHOSPHORYLATION	118	0.32	1.31	0.06	0.339	1	4803	tags=39%, list=31%, signal=56%
608	GO_CYTOPLASMIC_MICROTUBULE_ORGANIZATION	63	0.36	1.31	0.087	0.339	1	5402	tags=56%, list=35%, signal=85%
609	GO_DENDRITE_DEVELOPMENT	234	0.3	1.31	0.03	0.34	1	4236	tags=36%, list=28%, signal=49%
610	GO_NEURON_PROJECTION_ORGANIZATION	87	0.34	1.31	0.07	0.34	1	5066	tags=48%, list=33%, signal=72%
611	GO_CHONDROCYTE_DIFFERENTIATION	98	0.33	1.31	0.08	0.341	1	5321	tags=44%, list=35%, signal=67%
612	GO_REGULATION_OF_NEURONAL_SYNAPTIC_PLASTICITY	49	0.37	1.31	0.095	0.341	1	4213	tags=39%, list=27%, signal=53%
613	GO_RIBOSOMAL_LARGE_SUBUNIT_ASSEMBLY	27	0.42	1.31	0.12	0.342	1	4697	tags=44%, list=31%, signal=64%
614	GO_VIRAL_TRANSLATION	15	0.49	1.31	0.144	0.342	1	7121	tags=80%, list=46%, signal=149%
615	GO_DNA_REPLICATION_CHECKPOINT	17	0.48	1.31	0.141	0.346	1	5881	tags=71%, list=38%, signal=114%
616	GO_CEREBELLAR_PURKINJE_CELL_LAYER_DEVELOPMENT	28	0.42	1.3	0.122	0.349	1	2315	tags=25%, list=15%, signal=29%
617	GO_RETROGRADE_TRANSPORT_ENDOSOME_TO_PLASMA_MEMBRANE	29	0.41	1.3	0.13	0.35	1	1329	tags=21%, list=9%, signal=23%
618	GO_PHOTORECEPTOR_CELL_DEVELOPMENT	40	0.39	1.3	0.107	0.35	1	1413	tags=18%, list=9%, signal=19%
619	GO_ANATOMICAL_STRUCTURE_ARRANGEMENT	15	0.48	1.3	0.131	0.353	1	5509	tags=53%, list=36%, signal=83%
620	GO_EPITHELIAL_TUBE_MORPHOGENESIS	298	0.29	1.3	0.02	0.355	1	2417	tags=21%, list=16%, signal=25%
621	GO_REGULATION_OF_EPIDERMAL_GROWTH_FACTOR_ACTIVATED_RECEPTOR_ACTIVITY	29	0.41	1.3	0.121	0.356	1	3676	tags=41%, list=24%, signal=54%
622	GO_PYRIMIDINE_CONTAINING_COMPOUND_BIOSYNTHETIC_PROCESS	35	0.4	1.3	0.125	0.355	1	4262	tags=43%, list=28%, signal=59%
623	GO_CHEMICAL_SYNAPTIC_TRANSMISSION_POSTSYNAPTIC	91	0.33	1.3	0.069	0.355	1	3891	tags=33%, list=25%, signal=44%
624	GO_REGULATION_OF_MICROTUBULE_POLYMERIZATION	49	0.37	1.3	0.096	0.354	1	5070	tags=53%, list=33%, signal=79%
625	GO_CEREBRAL_CORTEX_RADIALLY_ORIENTED_CELL_MIGRATION	26	0.42	1.3	0.129	0.354	1	5233	tags=42%, list=34%, signal=64%
626	GO_REGULATION_OF_INTRACELLULAR_TRANSPORT	336	0.29	1.3	0.024	0.355	1	3424	tags=28%, list=22%, signal=35%
627	GO_POSITIVE_CHEMOTAXIS	53	0.37	1.3	0.105	0.356	1	4745	tags=43%, list=31%, signal=63%
628	GO_GERM_CELL_DEVELOPMENT	211	0.3	1.3	0.041	0.355	1	4486	tags=33%, list=29%, signal=46%
629	GO_DNA_LIGATION	17	0.47	1.3	0.135	0.359	1	4744	tags=53%, list=31%, signal=77%
630	GO_POSITIVE_REGULATION_OF_DOUBLE_STRAND_BREAK_REPAIR_VIA_NONHOMOLOGOUS_END_JOINING	15	0.49	1.3	0.142	0.359	1	3036	tags=40%, list=20%, signal=50%
631	GO_CENTRAL_NERVOUS_SYSTEM_NEURON_DEVELOPMENT	70	0.35	1.3	0.082	0.359	1	3027	tags=29%, list=20%, signal=35%
632	GO_MOLTING_CYCLE	91	0.33	1.3	0.09	0.359	1	1980	tags=24%, list=13%, signal=28%
633	GO_NEGATIVE_REGULATION_OF_EPIDERMIS_DEVELOPMENT	15	0.49	1.3	0.159	0.359	1	1640	tags=33%, list=11%, signal=37%
634	GO_POSITIVE_REGULATION_OF_BONE_RESORPTION	17	0.47	1.29	0.156	0.361	1	1400	tags=29%, list=9%, signal=32%
635	GO_GASTRULATION_WITH_MOUTH_FORMING_SECOND	23	0.44	1.29	0.138	0.361	1	3141	tags=39%, list=20%, signal=49%
636	GO_NEGATIVE_REGULATION_OF_AXONOGENESIS	65	0.35	1.29	0.099	0.364	1	2883	tags=29%, list=19%, signal=36%
637	GO_STEM_CELL_DIVISION	41	0.39	1.29	0.118	0.363	1	2631	tags=29%, list=17%, signal=35%
638	GO_BONE_GROWTH	27	0.42	1.29	0.153	0.363	1	1585	tags=22%, list=10%, signal=25%
639	GO_PHOTORECEPTOR_CELL_DIFFERENTIATION	54	0.36	1.29	0.098	0.363	1	4807	tags=33%, list=31%, signal=48%
640	GO_NEGATIVE_REGULATION_OF_LIPID_STORAGE	21	0.44	1.29	0.15	0.363	1	579	tags=19%, list=4%, signal=20%
641	GO_POSITIVE_REGULATION_OF_MITOTIC_NUCLEAR_DIVISION	53	0.36	1.29	0.104	0.366	1	4830	tags=49%, list=31%, signal=71%
642	GO_KERATINOCYTE_PROLIFERATION	42	0.38	1.29	0.11	0.365	1	1361	tags=21%, list=9%, signal=23%
643	GO_POSITIVE_REGULATION_OF_MORPHOGENESIS_OF_AN_EPITHELIUM	32	0.41	1.29	0.118	0.365	1	1529	tags=22%, list=10%, signal=24%
644	GO_SYNAPTIC_VESICLE_CYTOSKELETAL_TRANSPORT	19	0.46	1.29	0.146	0.366	1	5126	tags=53%, list=33%, signal=79%
645	GO_REGULATION_OF_B_CELL_MEDIATED_IMMUNITY	52	0.36	1.29	0.109	0.365	1	2144	tags=21%, list=14%, signal=25%
646	GO_POSITIVE_REGULATION_OF_CELL_JUNCTION_ASSEMBLY	85	0.33	1.29	0.075	0.366	1	3054	tags=32%, list=20%, signal=39%
647	GO_IMPORT_INTO_NUCLEUS	150	0.31	1.29	0.077	0.369	1	5264	tags=45%, list=34%, signal=68%
648	GO_PYRIMIDINE_NUCLEOSIDE_MONOPHOSPHATE_METABOLIC_PROCESS	15	0.49	1.29	0.162	0.37	1	1750	tags=40%, list=11%, signal=45%
649	GO_B_CELL_ACTIVATION_INVOLVED_IN_IMMUNE_RESPONSE	74	0.34	1.29	0.08	0.37	1	2144	tags=22%, list=14%, signal=25%
650	GO_CELL_CYCLE_G1_S_PHASE_TRANSITION	261	0.29	1.29	0.029	0.37	1	4251	tags=33%, list=28%, signal=44%
651	GO_PATTERN_SPECIFICATION_PROCESS	363	0.28	1.29	0.026	0.371	1	2846	tags=23%, list=19%, signal=28%
652	GO_POSITIVE_REGULATION_OF_TRANSCRIPTION_INITIATION_FROM_RNA_POLYMERASE_II_PROMOTER	29	0.41	1.29	0.142	0.373	1	5541	tags=52%, list=36%, signal=81%
653	GO_REGULATION_OF_DENDRITIC_SPINE_DEVELOPMENT	76	0.34	1.29	0.1	0.372	1	4167	tags=42%, list=27%, signal=57%
654	GO_DEOXYRIBONUCLEOTIDE_METABOLIC_PROCESS	33	0.39	1.28	0.126	0.373	1	4853	tags=52%, list=32%, signal=75%
655	GO_NEGATIVE_REGULATION_OF_MITOTIC_CELL_CYCLE	305	0.28	1.28	0.03	0.378	1	4745	tags=36%, list=31%, signal=51%
656	GO_NUCLEOTIDE_EXCISION_REPAIR_DNA_INCISION	38	0.39	1.28	0.132	0.378	1	6425	tags=58%, list=42%, signal=99%
657	GO_MORPHOGENESIS_OF_AN_EPITHELIAL_SHEET	56	0.36	1.28	0.112	0.378	1	5801	tags=57%, list=38%, signal=91%
658	GO_POSITIVE_REGULATION_OF_DNA_REPAIR	70	0.34	1.28	0.11	0.379	1	2405	tags=27%, list=16%, signal=32%
659	GO_RRNA_METHYLATION	23	0.43	1.28	0.143	0.38	1	3282	tags=39%, list=21%, signal=50%
660	GO_POSITIVE_REGULATION_OF_TRANSCRIPTION_FROM_RNA_POLYMERASE_II_PROMOTER_IN_RESPONSE_TO_STRESS	23	0.43	1.28	0.169	0.381	1	1144	tags=22%, list=7%, signal=23%
661	GO_POSITIVE_REGULATION_OF_POSTTRANSCRIPTIONAL_GENE_SILENCING	24	0.43	1.28	0.144	0.381	1	4225	tags=50%, list=27%, signal=69%
662	GO_REGULATION_OF_LONG_TERM_SYNAPTIC_POTENTIATION	43	0.38	1.28	0.138	0.381	1	4207	tags=42%, list=27%, signal=57%
663	GO_STRESS_GRANULE_ASSEMBLY	23	0.43	1.28	0.163	0.382	1	3877	tags=35%, list=25%, signal=46%
664	GO_GLIAL_CELL_PROLIFERATION	45	0.37	1.28	0.132	0.384	1	4068	tags=38%, list=26%, signal=51%
665	GO_NEGATIVE_REGULATION_OF_INTRINSIC_APOPTOTIC_SIGNALING_PATHWAY_BY_P53_CLASS_MEDIATOR	22	0.44	1.28	0.158	0.383	1	4268	tags=55%, list=28%, signal=75%
666	GO_NOTCH_SIGNALING_PATHWAY	173	0.3	1.28	0.054	0.383	1	3125	tags=26%, list=20%, signal=32%
667	GO_DORSAL_VENTRAL_PATTERN_FORMATION	68	0.35	1.28	0.122	0.383	1	1674	tags=21%, list=11%, signal=23%
668	GO_VENTRICULAR_SYSTEM_DEVELOPMENT	31	0.4	1.28	0.142	0.385	1	1554	tags=26%, list=10%, signal=29%
669	GO_TRANSCRIPTION_PREINITIATION_COMPLEX_ASSEMBLY	34	0.39	1.28	0.139	0.388	1	3526	tags=35%, list=23%, signal=46%
670	GO_ORGANELLE_TRANSPORT_ALONG_MICROTUBULE	83	0.34	1.27	0.102	0.389	1	5546	tags=47%, list=36%, signal=73%
671	GO_NEGATIVE_REGULATION_OF_VASCULATURE_DEVELOPMENT	120	0.31	1.27	0.072	0.389	1	3079	tags=30%, list=20%, signal=37%
672	GO_POSITIVE_REGULATION_OF_TRANSCRIPTION_BY_RNA_POLYMERASE_I	21	0.44	1.27	0.186	0.391	1	4618	tags=52%, list=30%, signal=75%
673	GO_ENDOTHELIAL_CELL_DEVELOPMENT	60	0.35	1.27	0.12	0.391	1	1858	tags=23%, list=12%, signal=26%
674	GO_REGULATION_OF_MUSCLE_ORGAN_DEVELOPMENT	118	0.31	1.27	0.085	0.392	1	4422	tags=36%, list=29%, signal=51%
675	GO_REGULATION_OF_CELL_CYCLE_G1_S_PHASE_TRANSITION	162	0.3	1.27	0.057	0.393	1	2487	tags=24%, list=16%, signal=28%
676	GO_POSITIVE_REGULATION_OF_VASCULAR_ASSOCIATED_SMOOTH_MUSCLE_CELL_PROLIFERATION	34	0.39	1.27	0.137	0.394	1	1077	tags=21%, list=7%, signal=22%
677	GO_OOCYTE_DIFFERENTIATION	44	0.37	1.27	0.142	0.395	1	4384	tags=41%, list=29%, signal=57%
678	GO_REGULATION_OF_CIRCADIAN_RHYTHM	105	0.32	1.27	0.09	0.396	1	5661	tags=49%, list=37%, signal=76%
679	GO_CELLULAR_RESPONSE_TO_CAMP	46	0.36	1.27	0.136	0.399	1	3371	tags=30%, list=22%, signal=39%
680	GO_B_CELL_ACTIVATION	228	0.29	1.27	0.059	0.403	1	5916	tags=47%, list=39%, signal=75%
681	GO_REGULATION_OF_STEM_CELL_PROLIFERATION	64	0.34	1.27	0.122	0.406	1	2268	tags=28%, list=15%, signal=33%
682	GO_CELL_MIGRATION_INVOLVED_IN_SPROUTING_ANGIOGENESIS	53	0.35	1.26	0.142	0.408	1	3200	tags=32%, list=21%, signal=40%
683	GO_NEGATIVE_REGULATION_OF_CELL_PROJECTION_ORGANIZATION	167	0.3	1.26	0.074	0.41	1	4324	tags=34%, list=28%, signal=47%
684	GO_POSITIVE_REGULATION_OF_CELL_SUBSTRATE_JUNCTION_ORGANIZATION	28	0.4	1.26	0.149	0.41	1	4417	tags=46%, list=29%, signal=65%
685	GO_ARTERY_MORPHOGENESIS	59	0.36	1.26	0.127	0.41	1	2455	tags=27%, list=16%, signal=32%
686	GO_SPINDLE_LOCALIZATION	47	0.36	1.26	0.124	0.409	1	3883	tags=40%, list=25%, signal=54%
687	GO_MODULATION_BY_HOST_OF_SYMBIONT_PROCESS	58	0.35	1.26	0.133	0.41	1	5110	tags=41%, list=33%, signal=62%
688	GO_ENDODERM_DEVELOPMENT	72	0.34	1.26	0.128	0.411	1	5679	tags=56%, list=37%, signal=88%
689	GO_ACTIN_CYTOSKELETON_REORGANIZATION	103	0.32	1.26	0.087	0.41	1	3371	tags=28%, list=22%, signal=36%
690	GO_NEURON_PROJECTION_ARBORIZATION	24	0.42	1.26	0.166	0.41	1	4236	tags=50%, list=28%, signal=69%
691	GO_NUCLEAR_TRANSCRIBED_MRNA_CATABOLIC_PROCESS_DEADENYLATION_DEPENDENT_DECAY	74	0.34	1.26	0.103	0.41	1	5499	tags=45%, list=36%, signal=69%
692	GO_NEGATIVE_REGULATION_OF_EPITHELIAL_CELL_PROLIFERATION	119	0.31	1.26	0.083	0.411	1	3838	tags=35%, list=25%, signal=47%
693	GO_SENSORY_ORGAN_MORPHOGENESIS	227	0.29	1.26	0.07	0.413	1	4818	tags=38%, list=31%, signal=54%
694	GO_CELLULAR_RESPONSE_TO_LOW_DENSITY_LIPOPROTEIN_PARTICLE_STIMULUS	18	0.45	1.26	0.202	0.416	1	3304	tags=44%, list=22%, signal=57%
695	GO_POSITIVE_REGULATION_OF_LONG_TERM_SYNAPTIC_POTENTIATION	21	0.43	1.26	0.165	0.416	1	3972	tags=48%, list=26%, signal=64%
696	GO_NEGATIVE_REGULATION_OF_BINDING	148	0.3	1.26	0.074	0.418	1	4431	tags=39%, list=29%, signal=54%
697	GO_FILOPODIUM_ASSEMBLY	60	0.35	1.26	0.123	0.421	1	3451	tags=27%, list=22%, signal=34%
698	GO_POSITIVE_REGULATION_OF_DNA_BIOSYNTHETIC_PROCESS	69	0.34	1.26	0.12	0.421	1	3176	tags=33%, list=21%, signal=42%
699	GO_MONONUCLEAR_CELL_DIFFERENTIATION	35	0.38	1.25	0.158	0.421	1	1566	tags=23%, list=10%, signal=25%
700	GO_REGULATION_OF_PRESYNAPSE_ORGANIZATION	22	0.43	1.25	0.159	0.421	1	346	tags=14%, list=2%, signal=14%
701	GO_METENCEPHALON_DEVELOPMENT	105	0.32	1.25	0.103	0.422	1	2351	tags=23%, list=15%, signal=27%
702	GO_BONE_MORPHOGENESIS	80	0.33	1.25	0.103	0.422	1	2392	tags=24%, list=16%, signal=28%
703	GO_CIRCADIAN_RHYTHM	198	0.29	1.25	0.066	0.421	1	4246	tags=33%, list=28%, signal=45%
704	GO_POSITIVE_REGULATION_OF_INTRACELLULAR_TRANSPORT	213	0.29	1.25	0.068	0.421	1	3388	tags=30%, list=22%, signal=37%
705	GO_ESTABLISHMENT_OF_EPITHELIAL_CELL_POLARITY	28	0.4	1.25	0.167	0.422	1	5641	tags=61%, list=37%, signal=96%
706	GO_ESTABLISHMENT_OF_PROTEIN_LOCALIZATION_TO_ENDOPLASMIC_RETICULUM	111	0.31	1.25	0.104	0.424	1	6702	tags=54%, list=44%, signal=95%
707	GO_SYNAPSE_ASSEMBLY	153	0.3	1.25	0.077	0.424	1	1405	tags=18%, list=9%, signal=20%
708	GO_POSITIVE_REGULATION_OF_CELL_MIGRATION_INVOLVED_IN_SPROUTING_ANGIOGENESIS	21	0.43	1.25	0.179	0.424	1	1274	tags=24%, list=8%, signal=26%
709	GO_REGULATION_OF_CELL_JUNCTION_ASSEMBLY	174	0.29	1.25	0.084	0.424	1	3140	tags=28%, list=20%, signal=35%
710	GO_SIGNAL_TRANSDUCTION_INVOLVED_IN_CELL_CYCLE_CHECKPOINT	73	0.33	1.25	0.121	0.428	1	4240	tags=38%, list=28%, signal=53%
711	GO_REGULATION_OF_RHO_PROTEIN_SIGNAL_TRANSDUCTION	79	0.33	1.25	0.125	0.43	1	3121	tags=27%, list=20%, signal=33%
712	GO_POSITIVE_REGULATION_OF_MRNA_METABOLIC_PROCESS	79	0.32	1.25	0.131	0.432	1	5354	tags=49%, list=35%, signal=75%
713	GO_IRON_ION_TRANSMEMBRANE_TRANSPORT	16	0.45	1.25	0.201	0.433	1	352	tags=13%, list=2%, signal=13%
714	GO_ENDOTHELIUM_DEVELOPMENT	113	0.31	1.25	0.104	0.433	1	1555	tags=19%, list=10%, signal=21%
715	GO_RESPONSE_TO_TRANSFORMING_GROWTH_FACTOR_BETA	228	0.28	1.25	0.069	0.434	1	4683	tags=39%, list=30%, signal=55%
716	GO_AXONAL_FASCICULATION	21	0.43	1.25	0.172	0.433	1	5610	tags=57%, list=37%, signal=90%
717	GO_ANATOMICAL_STRUCTURE_HOMEOSTASIS	418	0.27	1.25	0.034	0.433	1	3094	tags=26%, list=20%, signal=31%
718	GO_REGULATION_OF_TRANSCRIPTION_BY_RNA_POLYMERASE_III	22	0.42	1.25	0.174	0.433	1	2000	tags=23%, list=13%, signal=26%
719	GO_PROTEIN_MANNOSYLATION	23	0.42	1.25	0.182	0.434	1	961	tags=17%, list=6%, signal=19%
720	GO_EMBRYONIC_ORGAN_MORPHOGENESIS	260	0.28	1.24	0.063	0.435	1	1869	tags=18%, list=12%, signal=21%
721	GO_GLANDULAR_EPITHELIAL_CELL_DEVELOPMENT	26	0.41	1.24	0.181	0.436	1	1529	tags=23%, list=10%, signal=26%
722	GO_REGULATION_OF_INTRACELLULAR_PROTEIN_TRANSPORT	253	0.28	1.24	0.063	0.436	1	3424	tags=28%, list=22%, signal=36%
723	GO_SOMATIC_STEM_CELL_POPULATION_MAINTENANCE	66	0.33	1.24	0.137	0.437	1	2815	tags=26%, list=18%, signal=31%
724	GO_POSITIVE_REGULATION_OF_HISTONE_DEACETYLATION	17	0.45	1.24	0.192	0.439	1	3336	tags=41%, list=22%, signal=53%
725	GO_REGULATION_OF_MEMBRANE_LIPID_DISTRIBUTION	50	0.35	1.24	0.151	0.439	1	1784	tags=28%, list=12%, signal=32%
726	GO_NUCLEOLAR_LARGE_RRNA_TRANSCRIPTION_BY_RNA_POLYMERASE_I	17	0.45	1.24	0.189	0.441	1	4068	tags=41%, list=26%, signal=56%
727	GO_POSITIVE_REGULATION_OF_CARDIAC_MUSCLE_CELL_DIFFERENTIATION	17	0.45	1.24	0.202	0.442	1	1529	tags=24%, list=10%, signal=26%
728	GO_CELLULAR_RESPONSE_TO_PROSTAGLANDIN_STIMULUS	20	0.43	1.24	0.18	0.445	1	1374	tags=25%, list=9%, signal=27%
729	GO_DENDRITIC_SPINE_MORPHOGENESIS	60	0.34	1.24	0.143	0.445	1	5066	tags=50%, list=33%, signal=74%
730	GO_ERYTHROCYTE_HOMEOSTASIS	117	0.31	1.24	0.103	0.447	1	2938	tags=23%, list=19%, signal=28%
731	GO_NEGATIVE_REGULATION_OF_UBIQUITIN_PROTEIN_TRANSFERASE_ACTIVITY	16	0.45	1.24	0.195	0.448	1	3866	tags=38%, list=25%, signal=50%
732	GO_CELL_PROLIFERATION_IN_FOREBRAIN	23	0.41	1.24	0.184	0.448	1	5509	tags=52%, list=36%, signal=81%
733	GO_SYMPATHETIC_NERVOUS_SYSTEM_DEVELOPMENT	18	0.44	1.24	0.208	0.448	1	5368	tags=56%, list=35%, signal=85%
734	GO_REGULATION_OF_B_CELL_ACTIVATION	113	0.31	1.24	0.091	0.448	1	4168	tags=32%, list=27%, signal=43%
735	GO_RIBOSOMAL_SMALL_SUBUNIT_ASSEMBLY	18	0.44	1.23	0.225	0.454	1	3904	tags=44%, list=25%, signal=60%
736	GO_LIPID_TRANSLOCATION	44	0.37	1.23	0.171	0.454	1	1784	tags=32%, list=12%, signal=36%
737	GO_REGULATION_OF_EPIDERMIS_DEVELOPMENT	76	0.32	1.23	0.137	0.457	1	2529	tags=26%, list=16%, signal=31%
738	GO_REGULATION_OF_DNA_METHYLATION	22	0.42	1.23	0.201	0.461	1	3055	tags=32%, list=20%, signal=40%
739	GO_NUCLEOTIDE_EXCISION_REPAIR_PREINCISION_COMPLEX_STABILIZATION	20	0.43	1.23	0.19	0.461	1	4779	tags=50%, list=31%, signal=72%
740	GO_HISTONE_H2A_UBIQUITINATION	25	0.41	1.23	0.184	0.462	1	3141	tags=36%, list=20%, signal=45%
741	GO_CEREBRAL_CORTEX_DEVELOPMENT	104	0.31	1.23	0.117	0.461	1	2467	tags=23%, list=16%, signal=27%
742	GO_PROTEIN_LOCALIZATION_TO_NUCLEUS	253	0.28	1.23	0.084	0.462	1	4450	tags=35%, list=29%, signal=49%
743	GO_REGULATION_OF_EPITHELIAL_CELL_DIFFERENTIATION	133	0.3	1.23	0.111	0.462	1	2529	tags=23%, list=16%, signal=27%
744	GO_POSITIVE_REGULATION_OF_STRESS_ACTIVATED_PROTEIN_KINASE_SIGNALING_CASCADE	157	0.29	1.23	0.106	0.462	1	3094	tags=25%, list=20%, signal=32%
745	GO_ORGAN_GROWTH	148	0.29	1.23	0.087	0.462	1	2251	tags=21%, list=15%, signal=24%
746	GO_PEPTIDYL_THREONINE_MODIFICATION	117	0.3	1.23	0.112	0.462	1	5749	tags=49%, list=37%, signal=77%
747	GO_EMBRYONIC_HEART_TUBE_DEVELOPMENT	69	0.33	1.23	0.147	0.461	1	2559	tags=29%, list=17%, signal=35%
748	GO_FORMATION_OF_CYTOPLASMIC_TRANSLATION_INITIATION_COMPLEX	15	0.46	1.23	0.202	0.461	1	7121	tags=67%, list=46%, signal=124%
749	GO_CEREBELLAR_CORTEX_MORPHOGENESIS	31	0.39	1.23	0.192	0.461	1	1231	tags=19%, list=8%, signal=21%
750	GO_ESTABLISHMENT_OF_ENDOTHELIAL_BARRIER	46	0.35	1.23	0.171	0.461	1	1858	tags=22%, list=12%, signal=25%
751	GO_ARTERY_DEVELOPMENT	85	0.32	1.23	0.138	0.46	1	2559	tags=27%, list=17%, signal=32%
752	GO_MUSCLE_ORGAN_DEVELOPMENT	330	0.27	1.23	0.057	0.461	1	4481	tags=32%, list=29%, signal=44%
753	GO_EPITHELIAL_CELL_DEVELOPMENT	205	0.28	1.23	0.091	0.46	1	3565	tags=30%, list=23%, signal=39%
754	GO_POSITIVE_REGULATION_OF_NEURON_DEATH	89	0.32	1.23	0.136	0.463	1	4342	tags=36%, list=28%, signal=50%
755	GO_NEGATIVE_REGULATION_OF_NEURON_DIFFERENTIATION	195	0.28	1.23	0.095	0.462	1	3988	tags=32%, list=26%, signal=42%
756	GO_REGULATION_OF_CELL_MORPHOGENESIS	468	0.27	1.23	0.046	0.462	1	5102	tags=39%, list=33%, signal=57%
757	GO_UBIQUINONE_METABOLIC_PROCESS	20	0.42	1.23	0.186	0.463	1	2425	tags=30%, list=16%, signal=36%
758	GO_PROTEIN_DEMETHYLATION	31	0.38	1.23	0.183	0.463	1	7361	tags=68%, list=48%, signal=130%
759	GO_REGULATION_OF_POSTSYNAPTIC_NEUROTRANSMITTER_RECEPTOR_ACTIVITY	15	0.46	1.23	0.213	0.463	1	4989	tags=67%, list=32%, signal=99%
760	GO_CHROMOSOME_LOCALIZATION	74	0.32	1.23	0.148	0.463	1	5648	tags=51%, list=37%, signal=81%
761	GO_NCRNA_CATABOLIC_PROCESS	36	0.37	1.22	0.18	0.463	1	4979	tags=44%, list=32%, signal=66%
762	GO_POSTREPLICATION_REPAIR	51	0.35	1.22	0.168	0.463	1	2988	tags=31%, list=19%, signal=39%
763	GO_REGULATION_OF_DENDRITE_EXTENSION	22	0.42	1.22	0.211	0.463	1	2983	tags=27%, list=19%, signal=34%
764	GO_POSITIVE_REGULATION_OF_CELLULAR_PROTEIN_LOCALIZATION	325	0.27	1.22	0.049	0.463	1	3586	tags=29%, list=23%, signal=37%
765	GO_LYMPHANGIOGENESIS	15	0.46	1.22	0.224	0.464	1	1190	tags=20%, list=8%, signal=22%
766	GO_POSITIVE_REGULATION_OF_NUCLEAR_DIVISION	64	0.34	1.22	0.146	0.464	1	4110	tags=41%, list=27%, signal=55%
767	GO_REGULATION_OF_MONOCYTE_CHEMOTAXIS	24	0.41	1.22	0.199	0.464	1	409	tags=13%, list=3%, signal=13%
768	GO_REGULATION_OF_MESONEPHROS_DEVELOPMENT	22	0.41	1.22	0.206	0.465	1	1529	tags=23%, list=10%, signal=25%
769	GO_POSITIVE_REGULATION_OF_SMAD_PROTEIN_SIGNAL_TRANSDUCTION	15	0.46	1.22	0.203	0.468	1	5095	tags=53%, list=33%, signal=80%
770	GO_PYRIMIDINE_CONTAINING_COMPOUND_METABOLIC_PROCESS	71	0.32	1.22	0.147	0.468	1	4068	tags=39%, list=26%, signal=53%
771	GO_REGULATION_OF_TELOMERASE_ACTIVITY	47	0.35	1.22	0.174	0.469	1	6013	tags=66%, list=39%, signal=108%
772	GO_CYTOPLASMIC_TRANSLATIONAL_INITIATION	33	0.38	1.22	0.169	0.468	1	7337	tags=64%, list=48%, signal=122%
773	GO_REGULATION_OF_DENDRITE_DEVELOPMENT	149	0.29	1.22	0.12	0.469	1	4196	tags=34%, list=27%, signal=47%
774	GO_REGULATION_OF_DEVELOPMENTAL_PIGMENTATION	15	0.45	1.22	0.217	0.469	1	4883	tags=40%, list=32%, signal=59%
775	GO_POSITIVE_REGULATION_OF_JNK_CASCADE	130	0.29	1.22	0.129	0.47	1	3094	tags=26%, list=20%, signal=32%
776	GO_MESONEPHROS_DEVELOPMENT	93	0.31	1.22	0.133	0.471	1	1640	tags=19%, list=11%, signal=22%
777	GO_POSITIVE_REGULATION_OF_PEPTIDYL_SERINE_PHOSPHORYLATION	86	0.32	1.22	0.137	0.474	1	4915	tags=37%, list=32%, signal=54%
778	GO_VESICLE_TRANSPORT_ALONG_MICROTUBULE	49	0.35	1.22	0.165	0.473	1	5468	tags=47%, list=36%, signal=73%
779	GO_POSITIVE_REGULATION_OF_MRNA_CATABOLIC_PROCESS	48	0.34	1.22	0.18	0.474	1	5499	tags=50%, list=36%, signal=78%
780	GO_EXIT_FROM_MITOSIS	26	0.4	1.22	0.215	0.474	1	5070	tags=58%, list=33%, signal=86%
781	GO_BODY_MORPHOGENESIS	45	0.36	1.22	0.172	0.474	1	3994	tags=36%, list=26%, signal=48%
782	GO_POSITIVE_REGULATION_OF_MONONUCLEAR_CELL_MIGRATION	23	0.42	1.22	0.2	0.474	1	6462	tags=65%, list=42%, signal=112%
783	GO_IN_UTERO_EMBRYONIC_DEVELOPMENT	359	0.27	1.21	0.064	0.478	1	2540	tags=22%, list=17%, signal=26%
784	GO_REGULATION_OF_CHROMATIN_BINDING	22	0.41	1.21	0.211	0.48	1	5336	tags=50%, list=35%, signal=76%
785	GO_POSITIVE_REGULATION_OF_MITOCHONDRIAL_TRANSLATION	17	0.44	1.21	0.218	0.48	1	4030	tags=53%, list=26%, signal=72%
786	GO_CELL_JUNCTION_DISASSEMBLY	18	0.43	1.21	0.225	0.48	1	3451	tags=39%, list=22%, signal=50%
787	GO_REGULATION_OF_SYNAPSE_ASSEMBLY	83	0.32	1.21	0.148	0.479	1	2982	tags=29%, list=19%, signal=36%
788	GO_POSITIVE_REGULATION_OF_CREB_TRANSCRIPTION_FACTOR_ACTIVITY	18	0.43	1.21	0.214	0.479	1	6407	tags=56%, list=42%, signal=95%
789	GO_POSITIVE_REGULATION_OF_NEURON_APOPTOTIC_PROCESS	53	0.34	1.21	0.154	0.481	1	2912	tags=28%, list=19%, signal=35%
790	GO_FOREBRAIN_DEVELOPMENT	331	0.27	1.21	0.075	0.481	1	2940	tags=24%, list=19%, signal=30%
791	GO_RNA_SURVEILLANCE	15	0.45	1.21	0.235	0.482	1	7005	tags=60%, list=46%, signal=110%
792	GO_CARDIAC_MUSCLE_CELL_PROLIFERATION	48	0.35	1.21	0.179	0.482	1	2251	tags=27%, list=15%, signal=32%
793	GO_REGULATION_OF_NEUTROPHIL_MIGRATION	36	0.37	1.21	0.183	0.481	1	2869	tags=36%, list=19%, signal=44%
794	GO_NEGATIVE_REGULATION_OF_SIGNAL_TRANSDUCTION_BY_P53_CLASS_MEDIATOR	32	0.38	1.21	0.216	0.483	1	4268	tags=44%, list=28%, signal=60%
795	GO_NUCLEAR_BODY_ORGANIZATION	16	0.44	1.21	0.211	0.483	1	6181	tags=81%, list=40%, signal=136%
796	GO_NUCLEOTIDE_EXCISION_REPAIR_DNA_GAP_FILLING	23	0.41	1.21	0.21	0.485	1	2720	tags=30%, list=18%, signal=37%
797	GO_MYOBLAST_FUSION	34	0.37	1.21	0.201	0.485	1	3597	tags=38%, list=23%, signal=50%
798	GO_PALLIUM_DEVELOPMENT	148	0.29	1.21	0.134	0.485	1	2467	tags=22%, list=16%, signal=26%
799	GO_RRNA_CONTAINING_RIBONUCLEOPROTEIN_COMPLEX_EXPORT_FROM_NUCLEUS	15	0.45	1.21	0.215	0.485	1	6486	tags=60%, list=42%, signal=104%
800	GO_REGULATION_OF_NEURAL_PRECURSOR_CELL_PROLIFERATION	77	0.32	1.21	0.176	0.485	1	1666	tags=18%, list=11%, signal=20%
801	GO_POSITIVE_REGULATION_OF_IMMUNOGLOBULIN_PRODUCTION	42	0.35	1.21	0.183	0.488	1	1171	tags=17%, list=8%, signal=18%
802	GO_PTERIDINE_CONTAINING_COMPOUND_METABOLIC_PROCESS	30	0.37	1.21	0.206	0.488	1	2741	tags=33%, list=18%, signal=40%
803	GO_NEGATIVE_REGULATION_OF_EPITHELIAL_CELL_DIFFERENTIATION	41	0.36	1.21	0.186	0.488	1	5495	tags=51%, list=36%, signal=80%
804	GO_CENTRAL_NERVOUS_SYSTEM_NEURON_DIFFERENTIATION	151	0.29	1.21	0.126	0.487	1	2890	tags=24%, list=19%, signal=29%
805	GO_PROSTANOID_BIOSYNTHETIC_PROCESS	24	0.4	1.21	0.212	0.488	1	1970	tags=25%, list=13%, signal=29%
806	GO_REGULATION_OF_PRODUCTION_OF_SMALL_RNA_INVOLVED_IN_GENE_SILENCING_BY_RNA	24	0.4	1.21	0.209	0.487	1	1529	tags=21%, list=10%, signal=23%
807	GO_REGULATION_OF_GENE_EXPRESSION_BY_GENETIC_IMPRINTING	16	0.45	1.21	0.214	0.487	1	5161	tags=50%, list=34%, signal=75%
808	GO_POSITIVE_REGULATION_OF_CARTILAGE_DEVELOPMENT	28	0.39	1.2	0.221	0.496	1	4538	tags=43%, list=30%, signal=61%
809	GO_PANCREAS_DEVELOPMENT	78	0.32	1.2	0.157	0.496	1	1640	tags=22%, list=11%, signal=24%
810	GO_EMBRYONIC_AXIS_SPECIFICATION	33	0.37	1.2	0.215	0.496	1	2829	tags=33%, list=18%, signal=41%
811	GO_RESPONSE_TO_AMINO_ACID_STARVATION	47	0.34	1.2	0.189	0.496	1	4661	tags=43%, list=30%, signal=61%
812	GO_CARDIAC_SEPTUM_DEVELOPMENT	106	0.3	1.2	0.141	0.498	1	3206	tags=32%, list=21%, signal=40%
813	GO_REGULATION_OF_SKELETAL_MUSCLE_CELL_DIFFERENTIATION	16	0.45	1.2	0.239	0.498	1	3878	tags=38%, list=25%, signal=50%
814	GO_NEGATIVE_REGULATION_OF_CELL_SUBSTRATE_ADHESION	59	0.33	1.2	0.181	0.499	1	4646	tags=44%, list=30%, signal=63%
815	GO_SKELETAL_SYSTEM_MORPHOGENESIS	193	0.28	1.2	0.136	0.501	1	2907	tags=22%, list=19%, signal=27%
816	GO_RESPONSE_TO_PROSTAGLANDIN	29	0.39	1.2	0.213	0.501	1	1374	tags=21%, list=9%, signal=23%
817	GO_POSITIVE_REGULATION_OF_JUN_KINASE_ACTIVITY	70	0.32	1.2	0.177	0.501	1	3094	tags=27%, list=20%, signal=34%
818	GO_RESPONSE_TO_GAMMA_RADIATION	56	0.33	1.2	0.203	0.501	1	3481	tags=34%, list=23%, signal=44%
819	GO_NUCLEAR_TRANSCRIBED_MRNA_CATABOLIC_PROCESS_EXONUCLEOLYTIC	35	0.37	1.2	0.209	0.501	1	4437	tags=40%, list=29%, signal=56%
820	GO_POSITIVE_REGULATION_OF_EXCITATORY_POSTSYNAPTIC_POTENTIAL	26	0.39	1.2	0.223	0.501	1	3812	tags=38%, list=25%, signal=51%
821	GO_NEGATIVE_REGULATION_OF_GLUCONEOGENESIS	16	0.45	1.2	0.221	0.502	1	1455	tags=25%, list=9%, signal=28%
822	GO_AXIS_ELONGATION	27	0.38	1.2	0.219	0.502	1	1958	tags=37%, list=13%, signal=42%
823	GO_CHAPERONE_MEDIATED_PROTEIN_COMPLEX_ASSEMBLY	19	0.42	1.2	0.239	0.501	1	2448	tags=26%, list=16%, signal=31%
824	GO_CEREBELLAR_CORTEX_FORMATION	22	0.4	1.2	0.216	0.501	1	1127	tags=18%, list=7%, signal=20%
825	GO_PHOTOPERIODISM	29	0.38	1.2	0.218	0.5	1	5216	tags=41%, list=34%, signal=63%
826	GO_HISTONE_PHOSPHORYLATION	38	0.35	1.2	0.199	0.501	1	4402	tags=39%, list=29%, signal=55%
827	GO_POSITIVE_REGULATION_OF_ENDOTHELIAL_CELL_DIFFERENTIATION	15	0.45	1.2	0.224	0.505	1	1529	tags=27%, list=10%, signal=30%
828	GO_CELLULAR_RESPONSE_TO_ABIOTIC_STIMULUS	296	0.27	1.2	0.092	0.506	1	4779	tags=36%, list=31%, signal=52%
829	GO_FOREBRAIN_CELL_MIGRATION	48	0.34	1.2	0.203	0.505	1	2351	tags=21%, list=15%, signal=25%
830	GO_MATING_BEHAVIOR	17	0.43	1.19	0.227	0.506	1	3739	tags=41%, list=24%, signal=54%
831	GO_PHASIC_SMOOTH_MUSCLE_CONTRACTION	16	0.44	1.19	0.221	0.506	1	1687	tags=31%, list=11%, signal=35%
832	GO_REGULATION_OF_UBIQUITIN_PROTEIN_LIGASE_ACTIVITY	23	0.4	1.19	0.222	0.507	1	6189	tags=52%, list=40%, signal=87%
833	GO_REGULATION_OF_DNA_DAMAGE_RESPONSE_SIGNAL_TRANSDUCTION_BY_P53_CLASS_MEDIATOR	33	0.37	1.19	0.227	0.507	1	4334	tags=52%, list=28%, signal=72%
834	GO_REGULATION_OF_DEVELOPMENTAL_GROWTH	298	0.27	1.19	0.093	0.506	1	4807	tags=36%, list=31%, signal=52%
835	GO_VESICLE_CYTOSKELETAL_TRAFFICKING	73	0.32	1.19	0.187	0.507	1	5468	tags=45%, list=36%, signal=70%
836	GO_POSITIVE_REGULATION_OF_MRNA_PROCESSING	32	0.37	1.19	0.229	0.507	1	5348	tags=53%, list=35%, signal=81%
837	GO_SPERMATID_NUCLEUS_DIFFERENTIATION	17	0.43	1.19	0.254	0.51	1	2207	tags=18%, list=14%, signal=21%
838	GO_NEPHRON_MORPHOGENESIS	67	0.32	1.19	0.169	0.509	1	1640	tags=19%, list=11%, signal=22%
839	GO_CHONDROCYTE_PROLIFERATION	18	0.43	1.19	0.271	0.509	1	5158	tags=56%, list=34%, signal=84%
840	GO_NEGATIVE_REGULATION_OF_NEURON_PROJECTION_DEVELOPMENT	141	0.28	1.19	0.14	0.51	1	4283	tags=33%, list=28%, signal=46%
841	GO_NEGATIVE_REGULATION_OF_GTPASE_ACTIVITY	45	0.35	1.19	0.193	0.512	1	3565	tags=33%, list=23%, signal=43%
842	GO_POSITIVE_REGULATION_OF_GTPASE_ACTIVITY	360	0.26	1.19	0.09	0.513	1	4401	tags=33%, list=29%, signal=44%
843	GO_NEGATIVE_REGULATION_OF_TRANSLATIONAL_INITIATION	18	0.43	1.19	0.233	0.513	1	5339	tags=50%, list=35%, signal=77%
844	GO_REGULATION_OF_PROTEIN_BINDING	197	0.27	1.19	0.133	0.515	1	4900	tags=37%, list=32%, signal=53%
845	GO_CORONARY_VASCULATURE_MORPHOGENESIS	15	0.44	1.19	0.253	0.516	1	3564	tags=40%, list=23%, signal=52%
846	GO_POTASSIUM_ION_EXPORT_ACROSS_PLASMA_MEMBRANE	15	0.45	1.19	0.263	0.516	1	7367	tags=67%, list=48%, signal=128%
847	GO_RESPONSE_TO_MUSCLE_STRETCH	15	0.45	1.19	0.236	0.518	1	5605	tags=53%, list=36%, signal=84%
848	GO_POSITIVE_REGULATION_OF_SYNAPSE_ASSEMBLY	51	0.34	1.19	0.188	0.518	1	2982	tags=31%, list=19%, signal=39%
849	GO_MESENCHYME_DEVELOPMENT	250	0.27	1.19	0.105	0.519	1	2608	tags=24%, list=17%, signal=28%
850	GO_REGULATION_OF_CHROMATIN_ASSEMBLY_OR_DISASSEMBLY	24	0.39	1.19	0.228	0.52	1	5717	tags=63%, list=37%, signal=99%
851	GO_FIBROBLAST_PROLIFERATION	77	0.31	1.19	0.202	0.521	1	1379	tags=18%, list=9%, signal=20%
852	GO_PROTEIN_INSERTION_INTO_MITOCHONDRIAL_MEMBRANE_INVOLVED_IN_APOPTOTIC_SIGNALING_PATHWAY	29	0.38	1.18	0.234	0.526	1	3381	tags=31%, list=22%, signal=40%
853	GO_EMBRYONIC_EYE_MORPHOGENESIS	33	0.36	1.18	0.242	0.526	1	4792	tags=52%, list=31%, signal=75%
854	GO_REGULATION_OF_GTPASE_ACTIVITY	429	0.26	1.18	0.078	0.526	1	4820	tags=36%, list=31%, signal=51%
855	GO_NEGATIVE_REGULATION_OF_PEPTIDYL_SERINE_PHOSPHORYLATION	26	0.38	1.18	0.228	0.526	1	4268	tags=46%, list=28%, signal=64%
856	GO_MACROPHAGE_MIGRATION	48	0.34	1.18	0.207	0.527	1	3512	tags=29%, list=23%, signal=38%
857	GO_PERICARDIUM_DEVELOPMENT	18	0.42	1.18	0.26	0.528	1	5575	tags=61%, list=36%, signal=96%
858	GO_BONE_DEVELOPMENT	182	0.27	1.18	0.142	0.529	1	2392	tags=20%, list=16%, signal=24%
859	GO_REGULATION_OF_CHONDROCYTE_DIFFERENTIATION	46	0.34	1.18	0.226	0.529	1	5233	tags=43%, list=34%, signal=66%
860	GO_INNER_EAR_MORPHOGENESIS	86	0.3	1.18	0.195	0.532	1	1806	tags=20%, list=12%, signal=22%
861	GO_POSITIVE_REGULATION_OF_DENDRITE_MORPHOGENESIS	37	0.36	1.18	0.227	0.533	1	5284	tags=54%, list=34%, signal=82%
862	GO_NEGATIVE_REGULATION_OF_CELL_MORPHOGENESIS_INVOLVED_IN_DIFFERENTIATION	91	0.3	1.18	0.185	0.533	1	3567	tags=30%, list=23%, signal=38%
863	GO_REGULATION_OF_CELL_SIZE	171	0.28	1.18	0.149	0.534	1	3230	tags=26%, list=21%, signal=32%
864	GO_EPITHELIAL_TO_MESENCHYMAL_TRANSITION	133	0.28	1.18	0.152	0.535	1	4233	tags=37%, list=28%, signal=50%
865	GO_RHYTHMIC_PROCESS	275	0.26	1.18	0.123	0.534	1	4246	tags=32%, list=28%, signal=43%
866	GO_REGULATION_OF_CELL_CYCLE_ARREST	99	0.3	1.18	0.199	0.533	1	4346	tags=36%, list=28%, signal=50%
867	GO_POSITIVE_REGULATION_OF_VIRAL_TRANSCRIPTION	41	0.35	1.18	0.219	0.533	1	5110	tags=44%, list=33%, signal=66%
868	GO_CARTILAGE_DEVELOPMENT_INVOLVED_IN_ENDOCHONDRAL_BONE_MORPHOGENESIS	26	0.38	1.18	0.238	0.535	1	3988	tags=35%, list=26%, signal=47%
869	GO_RESPONSE_TO_DEXAMETHASONE	35	0.36	1.18	0.228	0.537	1	4194	tags=43%, list=27%, signal=59%
870	GO_NEGATIVE_REGULATION_OF_ACTIN_FILAMENT_BUNDLE_ASSEMBLY	29	0.38	1.18	0.256	0.537	1	3140	tags=28%, list=20%, signal=35%
871	GO_NEGATIVE_REGULATION_OF_RNA_CATABOLIC_PROCESS	62	0.32	1.18	0.188	0.536	1	5504	tags=52%, list=36%, signal=80%
872	GO_REGULATION_OF_CALCIUM_ION_IMPORT	34	0.37	1.18	0.216	0.537	1	1225	tags=18%, list=8%, signal=19%
873	GO_REGULATION_OF_VIRAL_TRANSCRIPTION	64	0.32	1.17	0.206	0.537	1	5755	tags=48%, list=37%, signal=77%
874	GO_MULTICELLULAR_ORGANISM_GROWTH	139	0.29	1.17	0.176	0.537	1	2179	tags=22%, list=14%, signal=25%
875	GO_RENAL_SYSTEM_PROCESS_INVOLVED_IN_REGULATION_OF_SYSTEMIC_ARTERIAL_BLOOD_PRESSURE	22	0.4	1.17	0.247	0.537	1	1446	tags=23%, list=9%, signal=25%
876	GO_SENSORY_SYSTEM_DEVELOPMENT	332	0.26	1.17	0.118	0.538	1	2881	tags=24%, list=19%, signal=29%
877	GO_BODY_FLUID_SECRETION	82	0.31	1.17	0.201	0.54	1	1500	tags=20%, list=10%, signal=22%
878	GO_RESPONSE_TO_MAGNESIUM_ION	15	0.44	1.17	0.273	0.54	1	2264	tags=33%, list=15%, signal=39%
879	GO_GASTRULATION	160	0.28	1.17	0.16	0.54	1	5801	tags=50%, list=38%, signal=79%
880	GO_NEGATIVE_REGULATION_OF_GROWTH	218	0.27	1.17	0.135	0.541	1	2700	tags=23%, list=18%, signal=27%
881	GO_REGULATION_OF_TRANSLATIONAL_INITIATION	73	0.31	1.17	0.209	0.545	1	5394	tags=42%, list=35%, signal=65%
882	GO_CELL_JUNCTION_ASSEMBLY	386	0.25	1.17	0.106	0.547	1	3061	tags=24%, list=20%, signal=30%
883	GO_HEART_GROWTH	81	0.3	1.17	0.205	0.546	1	2251	tags=21%, list=15%, signal=24%
884	GO_POSITIVE_REGULATION_OF_SMOOTH_MUSCLE_CELL_PROLIFERATION	84	0.3	1.17	0.195	0.549	1	1077	tags=17%, list=7%, signal=18%
885	GO_NEGATIVE_REGULATION_OF_PEPTIDYL_THREONINE_PHOSPHORYLATION	17	0.42	1.17	0.277	0.551	1	3741	tags=41%, list=24%, signal=54%
886	GO_POSITIVE_REGULATION_OF_STRIATED_MUSCLE_CELL_DIFFERENTIATION	50	0.33	1.17	0.213	0.552	1	1806	tags=22%, list=12%, signal=25%
887	GO_DEVELOPMENT_OF_PRIMARY_SEXUAL_CHARACTERISTICS	194	0.27	1.17	0.155	0.551	1	4377	tags=32%, list=28%, signal=45%
888	GO_RNA_PHOSPHODIESTER_BOND_HYDROLYSIS_ENDONUCLEOLYTIC	77	0.31	1.17	0.207	0.551	1	4902	tags=43%, list=32%, signal=63%
889	GO_AXON_DEVELOPMENT	480	0.25	1.17	0.092	0.554	1	4916	tags=38%, list=32%, signal=54%
890	GO_MODULATION_OF_PROCESS_OF_OTHER_ORGANISM	98	0.3	1.17	0.2	0.554	1	5110	tags=38%, list=33%, signal=56%
891	GO_NEGATIVE_REGULATION_OF_EPITHELIAL_TO_MESENCHYMAL_TRANSITION	32	0.37	1.17	0.235	0.554	1	3890	tags=41%, list=25%, signal=54%
892	GO_CAMERA_TYPE_EYE_DEVELOPMENT	279	0.26	1.16	0.132	0.555	1	2881	tags=24%, list=19%, signal=29%
893	GO_HEPATICOBILIARY_SYSTEM_DEVELOPMENT	138	0.28	1.16	0.177	0.557	1	3958	tags=29%, list=26%, signal=39%
894	GO_EMBRYONIC_HEART_TUBE_MORPHOGENESIS	61	0.32	1.16	0.234	0.56	1	2559	tags=30%, list=17%, signal=35%
895	GO_AXIS_SPECIFICATION	73	0.31	1.16	0.22	0.56	1	3141	tags=32%, list=20%, signal=39%
896	GO_TELENCEPHALON_DEVELOPMENT	222	0.27	1.16	0.164	0.561	1	2498	tags=23%, list=16%, signal=27%
897	GO_REGULATION_OF_AXONOGENESIS	174	0.27	1.16	0.16	0.561	1	4896	tags=39%, list=32%, signal=56%
898	GO_REGIONALIZATION	276	0.26	1.16	0.144	0.562	1	2846	tags=22%, list=19%, signal=27%
899	GO_DEVELOPMENT_OF_PRIMARY_FEMALE_SEXUAL_CHARACTERISTICS	93	0.3	1.16	0.208	0.564	1	1033	tags=15%, list=7%, signal=16%
900	GO_POSTSYNAPSE_ORGANIZATION	157	0.28	1.16	0.18	0.564	1	4324	tags=36%, list=28%, signal=49%
901	GO_NEGATIVE_REGULATION_OF_ANIMAL_ORGAN_MORPHOGENESIS	33	0.36	1.16	0.247	0.57	1	2347	tags=27%, list=15%, signal=32%
902	GO_ENTRAINMENT_OF_CIRCADIAN_CLOCK	30	0.37	1.16	0.257	0.57	1	5216	tags=43%, list=34%, signal=65%
903	GO_CALCIUM_MEDIATED_SIGNALING_USING_INTRACELLULAR_CALCIUM_SOURCE	20	0.39	1.16	0.28	0.57	1	1651	tags=20%, list=11%, signal=22%
904	GO_DNA_DAMAGE_RESPONSE_DETECTION_OF_DNA_DAMAGE	38	0.35	1.16	0.248	0.573	1	6677	tags=58%, list=43%, signal=102%
905	GO_REGULATION_OF_CHROMATIN_ASSEMBLY	19	0.41	1.16	0.282	0.572	1	2348	tags=37%, list=15%, signal=43%
906	GO_REGULATION_OF_CELL_MORPHOGENESIS_INVOLVED_IN_DIFFERENTIATION	291	0.26	1.16	0.149	0.572	1	5102	tags=40%, list=33%, signal=58%
907	GO_SPLICEOSOMAL_SNRNP_ASSEMBLY	38	0.35	1.15	0.253	0.576	1	5264	tags=53%, list=34%, signal=80%
908	GO_CELLULAR_RESPONSE_TO_HEAT	115	0.28	1.15	0.202	0.575	1	4277	tags=33%, list=28%, signal=45%
909	GO_MESONEPHRIC_TUBULE_MORPHOGENESIS	57	0.32	1.15	0.239	0.578	1	1640	tags=21%, list=11%, signal=23%
910	GO_NEGATIVE_REGULATION_OF_NERVOUS_SYSTEM_DEVELOPMENT	276	0.26	1.15	0.145	0.577	1	2883	tags=23%, list=19%, signal=28%
911	GO_POSITIVE_REGULATION_OF_NATURAL_KILLER_CELL_MEDIATED_IMMUNITY	20	0.4	1.15	0.259	0.581	1	2732	tags=30%, list=18%, signal=36%
912	GO_TRANSFORMING_GROWTH_FACTOR_BETA_RECEPTOR_SIGNALING_PATHWAY	175	0.27	1.15	0.196	0.58	1	4683	tags=37%, list=30%, signal=53%
913	GO_METANEPHROS_DEVELOPMENT	79	0.31	1.15	0.216	0.58	1	1640	tags=18%, list=11%, signal=20%
914	GO_TRANSPOSITION	17	0.42	1.15	0.283	0.581	1	2944	tags=35%, list=19%, signal=44%
915	GO_REGULATION_OF_SYNAPTIC_PLASTICITY	171	0.27	1.15	0.176	0.58	1	4213	tags=32%, list=27%, signal=43%
916	GO_SYNAPSE_ORGANIZATION	387	0.25	1.15	0.136	0.579	1	5289	tags=41%, list=34%, signal=60%
917	GO_EYE_MORPHOGENESIS	134	0.28	1.15	0.192	0.579	1	4818	tags=40%, list=31%, signal=57%
918	GO_DORSAL_VENTRAL_NEURAL_TUBE_PATTERNING	22	0.39	1.15	0.288	0.581	1	1529	tags=27%, list=10%, signal=30%
919	GO_RIBONUCLEOSIDE_MONOPHOSPHATE_METABOLIC_PROCESS	49	0.33	1.15	0.26	0.582	1	4012	tags=49%, list=26%, signal=66%
920	GO_EAR_MORPHOGENESIS	103	0.29	1.15	0.211	0.583	1	1806	tags=18%, list=12%, signal=21%
921	GO_STRIATED_MUSCLE_CELL_PROLIFERATION	58	0.32	1.15	0.253	0.583	1	2309	tags=28%, list=15%, signal=32%
922	GO_RESPONSE_TO_AMINE	39	0.34	1.15	0.254	0.583	1	1649	tags=21%, list=11%, signal=23%
923	GO_ENDOCRINE_PANCREAS_DEVELOPMENT	45	0.34	1.15	0.256	0.586	1	1640	tags=22%, list=11%, signal=25%
924	GO_RESPONSE_TO_INTERFERON_ALPHA	19	0.4	1.15	0.28	0.586	1	4376	tags=42%, list=28%, signal=59%
925	GO_LUNG_MORPHOGENESIS	50	0.33	1.15	0.257	0.585	1	1529	tags=20%, list=10%, signal=22%
926	GO_NEGATIVE_REGULATION_OF_PROTEIN_SERINE_THREONINE_KINASE_ACTIVITY	129	0.28	1.15	0.205	0.585	1	4792	tags=36%, list=31%, signal=51%
927	GO_POSITIVE_REGULATION_OF_EPIDERMIS_DEVELOPMENT	34	0.35	1.15	0.285	0.584	1	2320	tags=26%, list=15%, signal=31%
928	GO_REGULATION_OF_SYNCYTIUM_FORMATION_BY_PLASMA_MEMBRANE_FUSION	24	0.38	1.15	0.278	0.586	1	3387	tags=42%, list=22%, signal=53%
929	GO_LUNG_ALVEOLUS_DEVELOPMENT	40	0.34	1.15	0.259	0.587	1	3534	tags=33%, list=23%, signal=42%
930	GO_POSITIVE_REGULATION_OF_P38MAPK_CASCADE	26	0.37	1.15	0.273	0.587	1	1902	tags=23%, list=12%, signal=26%
931	GO_REGULATION_OF_CELL_MIGRATION_INVOLVED_IN_SPROUTING_ANGIOGENESIS	37	0.35	1.15	0.27	0.587	1	3200	tags=38%, list=21%, signal=48%
932	GO_TRANSEPITHELIAL_TRANSPORT	24	0.38	1.15	0.282	0.589	1	2804	tags=33%, list=18%, signal=41%
933	GO_NEGATIVE_REGULATION_OF_PLASMA_MEMBRANE_BOUNDED_CELL_PROJECTION_ASSEMBLY	22	0.4	1.14	0.291	0.591	1	2319	tags=27%, list=15%, signal=32%
934	GO_CELL_MATRIX_ADHESION	216	0.26	1.14	0.182	0.59	1	4702	tags=35%, list=31%, signal=50%
935	GO_LONG_TERM_SYNAPTIC_DEPRESSION	25	0.38	1.14	0.283	0.591	1	3739	tags=40%, list=24%, signal=53%
936	GO_REGULATION_OF_SKELETAL_MUSCLE_TISSUE_DEVELOPMENT	39	0.33	1.14	0.271	0.592	1	3878	tags=36%, list=25%, signal=48%
937	GO_PROTEIN_AUTOPHOSPHORYLATION	228	0.26	1.14	0.168	0.591	1	3587	tags=26%, list=23%, signal=34%
938	GO_NEGATIVE_REGULATION_OF_INTRACELLULAR_SIGNAL_TRANSDUCTION	479	0.25	1.14	0.128	0.592	1	3920	tags=29%, list=26%, signal=37%
939	GO_REGULATION_OF_POSTSYNAPTIC_MEMBRANE_POTENTIAL	116	0.28	1.14	0.212	0.593	1	3891	tags=28%, list=25%, signal=37%
940	GO_NEGATIVE_CHEMOTAXIS	46	0.33	1.14	0.25	0.592	1	2643	tags=28%, list=17%, signal=34%
941	GO_RNA_STABILIZATION	52	0.32	1.14	0.254	0.593	1	5348	tags=52%, list=35%, signal=79%
942	GO_NEGATIVE_REGULATION_OF_ORGAN_GROWTH	31	0.36	1.14	0.291	0.594	1	2232	tags=26%, list=15%, signal=30%
943	GO_SENSORY_ORGAN_DEVELOPMENT	482	0.24	1.14	0.137	0.597	1	2835	tags=21%, list=18%, signal=25%
944	GO_REGULATION_OF_EXTENT_OF_CELL_GROWTH	105	0.29	1.14	0.243	0.597	1	4760	tags=38%, list=31%, signal=55%
945	GO_ARGININE_METABOLIC_PROCESS	19	0.41	1.14	0.272	0.597	1	2745	tags=32%, list=18%, signal=38%
946	GO_POLARIZED_EPITHELIAL_CELL_DIFFERENTIATION	20	0.4	1.14	0.296	0.596	1	4884	tags=50%, list=32%, signal=73%
947	GO_NEGATIVE_REGULATION_OF_CELL_CYCLE_G1_S_PHASE_TRANSITION	104	0.28	1.14	0.215	0.596	1	2294	tags=23%, list=15%, signal=27%
948	GO_POSITIVE_REGULATION_OF_MYOTUBE_DIFFERENTIATION	28	0.37	1.14	0.276	0.596	1	1806	tags=21%, list=12%, signal=24%
949	GO_ANTERIOR_POSTERIOR_PATTERN_SPECIFICATION	168	0.27	1.14	0.21	0.595	1	3206	tags=25%, list=21%, signal=31%
950	GO_REGULATION_OF_RUFFLE_ASSEMBLY	30	0.37	1.14	0.293	0.595	1	3217	tags=30%, list=21%, signal=38%
951	GO_REGULATION_OF_MUSCLE_CELL_DIFFERENTIATION	138	0.28	1.14	0.211	0.595	1	4308	tags=36%, list=28%, signal=49%
952	GO_REGULATION_OF_MONONUCLEAR_CELL_MIGRATION	46	0.33	1.14	0.263	0.594	1	2264	tags=20%, list=15%, signal=23%
953	GO_RESPONSE_TO_INTERLEUKIN_4	35	0.35	1.14	0.249	0.594	1	4426	tags=34%, list=29%, signal=48%
954	GO_POSITIVE_REGULATION_OF_CELL_CYCLE_ARREST	77	0.3	1.14	0.232	0.594	1	4233	tags=36%, list=28%, signal=50%
955	GO_VENTRICULAR_SEPTUM_DEVELOPMENT	71	0.31	1.14	0.263	0.594	1	3163	tags=31%, list=21%, signal=39%
956	GO_POSITIVE_REGULATION_OF_EMBRYONIC_DEVELOPMENT	35	0.35	1.14	0.267	0.594	1	5233	tags=49%, list=34%, signal=73%
957	GO_RDNA_HETEROCHROMATIN_ASSEMBLY	18	0.41	1.14	0.311	0.594	1	4226	tags=39%, list=28%, signal=54%
958	GO_SKELETAL_MUSCLE_ORGAN_DEVELOPMENT	140	0.27	1.14	0.238	0.594	1	3287	tags=26%, list=21%, signal=33%
959	GO_NEGATIVE_REGULATION_OF_FIBROBLAST_GROWTH_FACTOR_RECEPTOR_SIGNALING_PATHWAY	17	0.41	1.14	0.293	0.594	1	4656	tags=41%, list=30%, signal=59%
960	GO_METANEPHROS_MORPHOGENESIS	29	0.36	1.14	0.284	0.596	1	1640	tags=21%, list=11%, signal=23%
961	GO_REGULATION_OF_PROTEIN_SERINE_THREONINE_KINASE_ACTIVITY	476	0.24	1.14	0.156	0.596	1	4800	tags=33%, list=31%, signal=47%
962	GO_CYTOKINESIS	151	0.27	1.14	0.215	0.597	1	3345	tags=29%, list=22%, signal=37%
963	GO_REGULATION_OF_DNA_DAMAGE_CHECKPOINT	16	0.42	1.14	0.307	0.596	1	6018	tags=56%, list=39%, signal=92%
964	GO_NEGATIVE_REGULATION_OF_VIRAL_TRANSCRIPTION	26	0.37	1.14	0.281	0.596	1	615	tags=19%, list=4%, signal=20%
965	GO_PLATELET_DERIVED_GROWTH_FACTOR_RECEPTOR_SIGNALING_PATHWAY	55	0.32	1.14	0.266	0.596	1	3920	tags=33%, list=26%, signal=44%
966	GO_VITAMIN_TRANSMEMBRANE_TRANSPORT	16	0.42	1.14	0.306	0.597	1	1164	tags=19%, list=8%, signal=20%
967	GO_REGULATION_OF_GLIAL_CELL_PROLIFERATION	30	0.36	1.14	0.275	0.597	1	4068	tags=37%, list=26%, signal=50%
968	GO_NEGATIVE_REGULATION_OF_BMP_SIGNALING_PATHWAY	39	0.33	1.14	0.278	0.597	1	5617	tags=44%, list=37%, signal=69%
969	GO_NEGATIVE_REGULATION_OF_CELL_CYCLE_PHASE_TRANSITION	237	0.26	1.13	0.185	0.597	1	2487	tags=20%, list=16%, signal=24%
970	GO_REGULATION_OF_ENDOTHELIAL_CELL_DEVELOPMENT	15	0.42	1.13	0.311	0.597	1	1858	tags=27%, list=12%, signal=30%
971	GO_REGULATION_OF_MEGAKARYOCYTE_DIFFERENTIATION	56	0.31	1.13	0.282	0.599	1	2569	tags=30%, list=17%, signal=36%
972	GO_POSITIVE_REGULATION_OF_NERVOUS_SYSTEM_DEVELOPMENT	489	0.24	1.13	0.135	0.599	1	4167	tags=31%, list=27%, signal=41%
973	GO_OOCYTE_MATURATION	25	0.38	1.13	0.294	0.6	1	4384	tags=40%, list=29%, signal=56%
974	GO_NEGATIVE_REGULATION_OF_CHONDROCYTE_DIFFERENTIATION	19	0.4	1.13	0.313	0.6	1	3451	tags=37%, list=22%, signal=47%
975	GO_CYCLIC_NUCLEOTIDE_BIOSYNTHETIC_PROCESS	18	0.41	1.13	0.305	0.6	1	3628	tags=33%, list=24%, signal=44%
976	GO_REGULATION_OF_CYTOPLASMIC_TRANSLATION	28	0.36	1.13	0.291	0.602	1	4225	tags=39%, list=27%, signal=54%
977	GO_RENAL_SODIUM_EXCRETION	17	0.41	1.13	0.303	0.602	1	3005	tags=35%, list=20%, signal=44%
978	GO_POSITIVE_REGULATION_OF_PROTEIN_AUTOPHOSPHORYLATION	26	0.37	1.13	0.284	0.603	1	1822	tags=23%, list=12%, signal=26%
979	GO_AUTONOMIC_NERVOUS_SYSTEM_DEVELOPMENT	38	0.34	1.13	0.281	0.604	1	2139	tags=21%, list=14%, signal=24%
980	GO_NEGATIVE_REGULATION_OF_CELL_SUBSTRATE_JUNCTION_ORGANIZATION	18	0.4	1.13	0.303	0.603	1	4646	tags=56%, list=30%, signal=80%
981	GO_REGULATION_OF_PROTEIN_LOCALIZATION_TO_NUCLEUS	122	0.28	1.13	0.243	0.604	1	4450	tags=38%, list=29%, signal=53%
982	GO_NEGATIVE_REGULATION_OF_CELL_DEVELOPMENT	292	0.25	1.13	0.179	0.604	1	4076	tags=30%, list=27%, signal=40%
983	GO_LACTATION	44	0.33	1.13	0.258	0.604	1	1402	tags=18%, list=9%, signal=20%
984	GO_BASEMENT_MEMBRANE_ORGANIZATION	29	0.36	1.13	0.282	0.605	1	5188	tags=52%, list=34%, signal=78%
985	GO_RESPONSE_TO_EPIDERMAL_GROWTH_FACTOR	46	0.32	1.13	0.278	0.609	1	2109	tags=26%, list=14%, signal=30%
986	GO_ESTABLISHMENT_OF_PROTEIN_LOCALIZATION_TO_POSTSYNAPTIC_MEMBRANE	17	0.41	1.13	0.296	0.609	1	822	tags=12%, list=5%, signal=12%
987	GO_NEGATIVE_REGULATION_OF_TRANSFERASE_ACTIVITY	268	0.26	1.13	0.192	0.609	1	4792	tags=37%, list=31%, signal=52%
988	GO_REGULATION_OF_ADENYLATE_CYCLASE_ACTIVITY	27	0.36	1.13	0.29	0.609	1	2479	tags=26%, list=16%, signal=31%
989	GO_MESENCHYMAL_CELL_DIFFERENTIATION	207	0.26	1.13	0.215	0.612	1	4736	tags=39%, list=31%, signal=56%
990	GO_NEUROMUSCULAR_SYNAPTIC_TRANSMISSION	22	0.38	1.13	0.291	0.613	1	4478	tags=41%, list=29%, signal=58%
991	GO_CELL_DIFFERENTIATION_INVOLVED_IN_METANEPHROS_DEVELOPMENT	23	0.38	1.13	0.291	0.613	1	1529	tags=22%, list=10%, signal=24%
992	GO_MYELOID_CELL_HOMEOSTASIS	141	0.27	1.12	0.236	0.613	1	2938	tags=23%, list=19%, signal=28%
993	GO_MITOTIC_G1_S_TRANSITION_CHECKPOINT	64	0.3	1.12	0.259	0.613	1	4625	tags=39%, list=30%, signal=56%
994	GO_REGULATION_OF_POSTSYNAPSE_ORGANIZATION	97	0.28	1.12	0.248	0.614	1	4019	tags=35%, list=26%, signal=47%
995	GO_MUSCLE_HYPERTROPHY_IN_RESPONSE_TO_STRESS	18	0.4	1.12	0.324	0.617	1	5222	tags=56%, list=34%, signal=84%
996	GO_REGULATION_OF_TRANSMEMBRANE_RECEPTOR_PROTEIN_SERINE_THREONINE_KINASE_SIGNALING_PATHWAY	219	0.26	1.12	0.214	0.616	1	4722	tags=37%, list=31%, signal=53%
997	GO_HIPPOCAMPUS_DEVELOPMENT	69	0.3	1.12	0.269	0.622	1	4999	tags=36%, list=33%, signal=53%
998	GO_EXCRETION	50	0.32	1.12	0.263	0.624	1	2592	tags=26%, list=17%, signal=31%
999	GO_EMBRYO_IMPLANTATION	49	0.32	1.12	0.302	0.625	1	3289	tags=31%, list=21%, signal=39%
1000	GO_DNA_DEALKYLATION	26	0.37	1.12	0.303	0.624	1	3368	tags=38%, list=22%, signal=49%
1001	GO_LENS_DEVELOPMENT_IN_CAMERA_TYPE_EYE	68	0.3	1.12	0.275	0.625	1	5690	tags=49%, list=37%, signal=77%
1002	GO_SPINAL_CORD_DEVELOPMENT	87	0.29	1.12	0.262	0.625	1	1953	tags=20%, list=13%, signal=22%
1003	GO_REGULATION_OF_RIBOSOME_BIOGENESIS	16	0.42	1.12	0.317	0.625	1	4269	tags=50%, list=28%, signal=69%
1004	GO_REGULATION_OF_EXCRETION	17	0.4	1.12	0.322	0.624	1	2310	tags=29%, list=15%, signal=35%
1005	GO_POSITIVE_REGULATION_OF_TELOMERASE_ACTIVITY	36	0.34	1.12	0.299	0.624	1	6013	tags=67%, list=39%, signal=109%
1006	GO_REGULATION_OF_MITOCHONDRIAL_GENE_EXPRESSION	30	0.35	1.12	0.294	0.625	1	3456	tags=37%, list=22%, signal=47%
1007	GO_SNORNA_METABOLIC_PROCESS	15	0.42	1.12	0.316	0.629	1	6210	tags=60%, list=40%, signal=101%
1008	GO_PRESYNAPTIC_MODULATION_OF_CHEMICAL_SYNAPTIC_TRANSMISSION	15	0.42	1.12	0.312	0.629	1	3471	tags=53%, list=23%, signal=69%
1009	GO_WALKING_BEHAVIOR	24	0.36	1.12	0.303	0.628	1	2125	tags=25%, list=14%, signal=29%
1010	GO_POSITIVE_REGULATION_OF_SIGNAL_TRANSDUCTION_BY_P53_CLASS_MEDIATOR	21	0.38	1.12	0.308	0.628	1	4334	tags=48%, list=28%, signal=66%
1011	GO_REGULATION_OF_CARBOHYDRATE_CATABOLIC_PROCESS	85	0.29	1.12	0.276	0.628	1	4699	tags=38%, list=31%, signal=54%
1012	GO_KETONE_BIOSYNTHETIC_PROCESS	37	0.33	1.12	0.292	0.628	1	3545	tags=35%, list=23%, signal=46%
1013	GO_TRANSCRIPTION_COUPLED_NUCLEOTIDE_EXCISION_REPAIR	71	0.29	1.12	0.275	0.628	1	2720	tags=21%, list=18%, signal=26%
1014	GO_INTERLEUKIN_7_MEDIATED_SIGNALING_PATHWAY	20	0.39	1.12	0.333	0.628	1	1414	tags=20%, list=9%, signal=22%
1015	GO_INTERACTION_WITH_SYMBIONT	75	0.29	1.12	0.269	0.628	1	5541	tags=43%, list=36%, signal=66%
1016	GO_NEURON_MATURATION	42	0.33	1.12	0.287	0.629	1	4491	tags=45%, list=29%, signal=64%
1017	GO_POSITIVE_REGULATION_OF_SMALL_GTPASE_MEDIATED_SIGNAL_TRANSDUCTION	71	0.3	1.11	0.28	0.629	1	1748	tags=18%, list=11%, signal=21%
1018	GO_NEGATIVE_REGULATION_OF_OSSIFICATION	65	0.3	1.11	0.278	0.63	1	3228	tags=25%, list=21%, signal=31%
1019	GO_NEURON_PROJECTION_REGENERATION	55	0.31	1.11	0.292	0.63	1	2103	tags=22%, list=14%, signal=25%
1020	GO_HOMEOSTASIS_OF_NUMBER_OF_CELLS_WITHIN_A_TISSUE	26	0.36	1.11	0.308	0.631	1	1231	tags=15%, list=8%, signal=17%
1021	GO_REGULATION_OF_NEUTROPHIL_CHEMOTAXIS	30	0.35	1.11	0.301	0.63	1	2869	tags=37%, list=19%, signal=45%
1022	GO_PHYSIOLOGICAL_CARDIAC_MUSCLE_HYPERTROPHY	23	0.37	1.11	0.33	0.63	1	1077	tags=17%, list=7%, signal=19%
1023	GO_RUFFLE_ORGANIZATION	56	0.31	1.11	0.262	0.63	1	2081	tags=20%, list=14%, signal=23%
1024	GO_EYE_PHOTORECEPTOR_CELL_DEVELOPMENT	29	0.36	1.11	0.318	0.63	1	1413	tags=17%, list=9%, signal=19%
1025	GO_REGULATION_OF_MAP_KINASE_ACTIVITY	316	0.25	1.11	0.212	0.631	1	3587	tags=26%, list=23%, signal=34%
1026	GO_POSITIVE_REGULATION_OF_MONOCYTE_CHEMOTAXIS	18	0.4	1.11	0.32	0.63	1	6462	tags=61%, list=42%, signal=105%
1027	GO_REGULATION_OF_SYNAPSE_STRUCTURE_OR_ACTIVITY	206	0.26	1.11	0.23	0.631	1	3020	tags=24%, list=20%, signal=30%
1028	GO_DOPAMINE_METABOLIC_PROCESS	26	0.36	1.11	0.326	0.631	1	2663	tags=27%, list=17%, signal=33%
1029	GO_HISTONE_MRNA_METABOLIC_PROCESS	25	0.37	1.11	0.301	0.632	1	8171	tags=76%, list=53%, signal=162%
1030	GO_REGULATION_OF_TRANSCRIPTION_BY_RNA_POLYMERASE_I	31	0.35	1.11	0.297	0.632	1	4068	tags=35%, list=26%, signal=48%
1031	GO_RESPONSE_TO_FIBROBLAST_GROWTH_FACTOR	127	0.27	1.11	0.24	0.634	1	4521	tags=33%, list=29%, signal=46%
1032	GO_NEGATIVE_REGULATION_OF_RESPONSE_TO_WOUNDING	81	0.29	1.11	0.294	0.634	1	3838	tags=33%, list=25%, signal=44%
1033	GO_REGULATION_OF_CELL_GROWTH_INVOLVED_IN_CARDIAC_MUSCLE_CELL_DEVELOPMENT	17	0.4	1.11	0.324	0.633	1	4759	tags=47%, list=31%, signal=68%
1034	GO_MORPHOGENESIS_OF_A_BRANCHING_STRUCTURE	179	0.26	1.11	0.242	0.633	1	2037	tags=17%, list=13%, signal=20%
1035	GO_CELLULAR_RESPONSE_TO_ESTRADIOL_STIMULUS	32	0.35	1.11	0.293	0.633	1	5871	tags=53%, list=38%, signal=86%
1036	GO_NEGATIVE_REGULATION_OF_ANION_TRANSPORT	27	0.36	1.11	0.329	0.634	1	2264	tags=22%, list=15%, signal=26%
1037	GO_REGULATION_OF_BEHAVIOR	56	0.31	1.11	0.293	0.634	1	1623	tags=18%, list=11%, signal=20%
1038	GO_ATRIAL_SEPTUM_DEVELOPMENT	21	0.38	1.11	0.317	0.635	1	1980	tags=43%, list=13%, signal=49%
1039	GO_POSITIVE_REGULATION_OF_MUSCLE_HYPERTROPHY	25	0.37	1.11	0.309	0.635	1	5726	tags=48%, list=37%, signal=76%
1040	GO_MITOTIC_METAPHASE_PLATE_CONGRESSION	46	0.32	1.11	0.295	0.638	1	5613	tags=54%, list=37%, signal=85%
1041	GO_NUCLEOSIDE_MONOPHOSPHATE_METABOLIC_PROCESS	69	0.29	1.11	0.298	0.638	1	4012	tags=42%, list=26%, signal=57%
1042	GO_REGULATION_OF_METANEPHROS_DEVELOPMENT	20	0.39	1.11	0.318	0.638	1	1529	tags=20%, list=10%, signal=22%
1043	GO_CELLULAR_RESPONSE_TO_ALCOHOL	80	0.29	1.11	0.286	0.637	1	1374	tags=18%, list=9%, signal=19%
1044	GO_PURINE_NUCLEOBASE_METABOLIC_PROCESS	19	0.39	1.11	0.332	0.637	1	4510	tags=58%, list=29%, signal=82%
1045	GO_EMBRYONIC_SKELETAL_SYSTEM_DEVELOPMENT	111	0.28	1.11	0.269	0.637	1	3810	tags=29%, list=25%, signal=38%
1046	GO_RESPONSE_TO_AXON_INJURY	73	0.29	1.11	0.294	0.637	1	1570	tags=18%, list=10%, signal=20%
1047	GO_PERIPHERAL_NERVOUS_SYSTEM_DEVELOPMENT	73	0.29	1.11	0.283	0.637	1	2901	tags=27%, list=19%, signal=34%
1048	GO_NUCLEOBASE_METABOLIC_PROCESS	34	0.34	1.11	0.323	0.637	1	4087	tags=44%, list=27%, signal=60%
1049	GO_MACROPHAGE_CHEMOTAXIS	35	0.33	1.11	0.305	0.637	1	3512	tags=29%, list=23%, signal=37%
1050	GO_REGULATION_OF_MEIOTIC_NUCLEAR_DIVISION	26	0.36	1.11	0.314	0.638	1	1479	tags=15%, list=10%, signal=17%
1051	GO_EPITHELIAL_CELL_DIFFERENTIATION_INVOLVED_IN_KIDNEY_DEVELOPMENT	44	0.32	1.1	0.303	0.639	1	3565	tags=30%, list=23%, signal=38%
1052	GO_NEGATIVE_REGULATION_OF_INTERLEUKIN_12_PRODUCTION	15	0.42	1.1	0.34	0.639	1	2381	tags=33%, list=15%, signal=39%
1053	GO_NEGATIVE_REGULATION_OF_DNA_BINDING	46	0.32	1.1	0.315	0.64	1	5788	tags=61%, list=38%, signal=97%
1054	GO_CALCIUM_ION_IMPORT_INTO_CYTOSOL	19	0.38	1.1	0.32	0.64	1	1923	tags=21%, list=13%, signal=24%
1055	GO_PROTEIN_K63_LINKED_DEUBIQUITINATION	35	0.34	1.1	0.311	0.64	1	4504	tags=29%, list=29%, signal=40%
1056	GO_MUSCLE_TISSUE_DEVELOPMENT	332	0.24	1.1	0.224	0.639	1	3287	tags=23%, list=21%, signal=28%
1057	GO_REGULATION_OF_ACTIN_CYTOSKELETON_REORGANIZATION	39	0.33	1.1	0.319	0.64	1	3371	tags=26%, list=22%, signal=33%
1058	GO_VOCALIZATION_BEHAVIOR	15	0.42	1.1	0.344	0.641	1	2828	tags=33%, list=18%, signal=41%
1059	GO_POSITIVE_REGULATION_OF_EPIDERMAL_CELL_DIFFERENTIATION	21	0.38	1.1	0.334	0.642	1	2320	tags=33%, list=15%, signal=39%
1060	GO_MICROTUBULE_ORGANIZING_CENTER_LOCALIZATION	31	0.34	1.1	0.31	0.642	1	5913	tags=52%, list=38%, signal=84%
1061	GO_ICOSANOID_BIOSYNTHETIC_PROCESS	45	0.32	1.1	0.315	0.641	1	2164	tags=27%, list=14%, signal=31%
1062	GO_AXONAL_TRANSPORT	58	0.31	1.1	0.287	0.645	1	4532	tags=40%, list=29%, signal=56%
1063	GO_PORE_COMPLEX_ASSEMBLY	20	0.39	1.1	0.318	0.644	1	3652	tags=35%, list=24%, signal=46%
1064	GO_RNA_5_END_PROCESSING	23	0.37	1.1	0.33	0.647	1	4710	tags=65%, list=31%, signal=94%
1065	GO_SKELETAL_SYSTEM_DEVELOPMENT	450	0.24	1.1	0.218	0.647	1	3323	tags=24%, list=22%, signal=29%
1066	GO_REGULATION_OF_RETINOIC_ACID_RECEPTOR_SIGNALING_PATHWAY	15	0.41	1.1	0.353	0.647	1	853	tags=20%, list=6%, signal=21%
1067	GO_POSITIVE_REGULATION_OF_PROTEIN_BINDING	84	0.29	1.1	0.286	0.646	1	3336	tags=29%, list=22%, signal=36%
1068	GO_RESPIRATORY_SYSTEM_DEVELOPMENT	191	0.26	1.1	0.272	0.646	1	1947	tags=17%, list=13%, signal=20%
1069	GO_NEGATIVE_REGULATION_OF_FAT_CELL_DIFFERENTIATION	44	0.32	1.1	0.297	0.646	1	1305	tags=18%, list=8%, signal=20%
1070	GO_REGULATION_OF_NEURON_PROJECTION_DEVELOPMENT	481	0.24	1.1	0.221	0.646	1	4943	tags=36%, list=32%, signal=52%
1071	GO_POSITIVE_REGULATION_OF_PLASMA_MEMBRANE_BOUNDED_CELL_PROJECTION_ASSEMBLY	101	0.28	1.1	0.281	0.646	1	3740	tags=30%, list=24%, signal=39%
1072	GO_REPRODUCTIVE_SYSTEM_DEVELOPMENT	389	0.24	1.1	0.224	0.647	1	4377	tags=34%, list=28%, signal=46%
1073	GO_CHOLESTEROL_STORAGE	18	0.4	1.1	0.339	0.648	1	579	tags=17%, list=4%, signal=17%
1074	GO_FEMALE_GAMETE_GENERATION	122	0.27	1.1	0.285	0.649	1	5476	tags=46%, list=36%, signal=71%
1075	GO_PROTEIN_TARGETING_TO_MEMBRANE	186	0.26	1.1	0.272	0.648	1	4211	tags=31%, list=27%, signal=42%
1076	GO_POSITIVE_REGULATION_OF_CALCIUM_ION_IMPORT	18	0.39	1.1	0.328	0.65	1	1972	tags=22%, list=13%, signal=25%
1077	GO_APOPTOTIC_PROCESS_INVOLVED_IN_DEVELOPMENT	34	0.34	1.1	0.322	0.65	1	1980	tags=26%, list=13%, signal=30%
1078	GO_NEGATIVE_REGULATION_OF_LYASE_ACTIVITY	23	0.37	1.1	0.328	0.649	1	3585	tags=30%, list=23%, signal=40%
1079	GO_POSITIVE_REGULATION_OF_STEM_CELL_DIFFERENTIATION	18	0.39	1.1	0.349	0.649	1	2604	tags=28%, list=17%, signal=33%
1080	GO_REGENERATION	175	0.25	1.1	0.25	0.648	1	2741	tags=22%, list=18%, signal=26%
1081	GO_GROWTH_PLATE_CARTILAGE_DEVELOPMENT	17	0.39	1.09	0.312	0.652	1	1585	tags=18%, list=10%, signal=20%
1082	GO_COLUMNAR_CUBOIDAL_EPITHELIAL_CELL_DEVELOPMENT	60	0.3	1.09	0.306	0.653	1	1806	tags=20%, list=12%, signal=23%
1083	GO_ATP_TRANSPORT	25	0.36	1.09	0.341	0.653	1	968	tags=20%, list=6%, signal=21%
1084	GO_REGULATION_OF_BINDING	336	0.24	1.09	0.251	0.652	1	4919	tags=36%, list=32%, signal=51%
1085	GO_NEGATIVE_REGULATION_OF_CAMP_MEDIATED_SIGNALING	23	0.37	1.09	0.338	0.653	1	1761	tags=22%, list=11%, signal=25%
1086	GO_EXTRACELLULAR_STRUCTURE_ORGANIZATION	358	0.24	1.09	0.252	0.655	1	4818	tags=34%, list=31%, signal=48%
1087	GO_REGULATION_OF_OSSIFICATION	182	0.26	1.09	0.266	0.655	1	2846	tags=21%, list=19%, signal=25%
1088	GO_INNER_EAR_RECEPTOR_CELL_STEREOCILIUM_ORGANIZATION	27	0.36	1.09	0.347	0.655	1	1806	tags=22%, list=12%, signal=25%
1089	GO_UNSATURATED_FATTY_ACID_BIOSYNTHETIC_PROCESS	50	0.31	1.09	0.337	0.656	1	2164	tags=24%, list=14%, signal=28%
1090	GO_SEX_DIFFERENTIATION	236	0.25	1.09	0.281	0.656	1	4377	tags=32%, list=28%, signal=44%
1091	GO_NUCLEOBASE_BIOSYNTHETIC_PROCESS	18	0.39	1.09	0.341	0.656	1	4068	tags=50%, list=26%, signal=68%
1092	GO_PIGMENT_GRANULE_ORGANIZATION	25	0.36	1.09	0.357	0.656	1	5126	tags=44%, list=33%, signal=66%
1093	GO_RESPONSE_TO_PLATELET_DERIVED_GROWTH_FACTOR	21	0.37	1.09	0.38	0.656	1	6044	tags=57%, list=39%, signal=94%
1094	GO_NEUROBLAST_PROLIFERATION	55	0.3	1.09	0.322	0.655	1	1666	tags=20%, list=11%, signal=22%
1095	GO_REGULATION_OF_AMYLOID_PRECURSOR_PROTEIN_CATABOLIC_PROCESS	37	0.33	1.09	0.327	0.655	1	6093	tags=57%, list=40%, signal=94%
1096	GO_PHOSPHATIDYLINOSITOL_DEPHOSPHORYLATION	28	0.35	1.09	0.35	0.659	1	2422	tags=25%, list=16%, signal=30%
1097	GO_POSITIVE_REGULATION_OF_SYNAPTIC_TRANSMISSION	150	0.26	1.09	0.297	0.659	1	3526	tags=26%, list=23%, signal=33%
1098	GO_RETINAL_GANGLION_CELL_AXON_GUIDANCE	16	0.4	1.09	0.36	0.662	1	2881	tags=38%, list=19%, signal=46%
1099	GO_APOPTOTIC_PROCESS_INVOLVED_IN_MORPHOGENESIS	23	0.36	1.09	0.32	0.665	1	1980	tags=26%, list=13%, signal=30%
1100	GO_ENDOPLASMIC_RETICULUM_CALCIUM_ION_HOMEOSTASIS	24	0.35	1.09	0.342	0.664	1	2755	tags=25%, list=18%, signal=30%
1101	GO_SKELETAL_MUSCLE_TISSUE_REGENERATION	32	0.34	1.09	0.331	0.664	1	3287	tags=28%, list=21%, signal=36%
1102	GO_POSITIVE_REGULATION_OF_NERVOUS_SYSTEM_PROCESS	59	0.3	1.09	0.329	0.665	1	3812	tags=36%, list=25%, signal=47%
1103	GO_REGULATION_OF_CELL_SUBSTRATE_ADHESION	202	0.25	1.09	0.273	0.665	1	4689	tags=36%, list=31%, signal=51%
1104	GO_EMBRYONIC_PLACENTA_MORPHOGENESIS	24	0.36	1.09	0.331	0.665	1	1830	tags=29%, list=12%, signal=33%
1105	GO_REGULATION_OF_DENDRITIC_SPINE_MORPHOGENESIS	47	0.31	1.09	0.339	0.666	1	6250	tags=62%, list=41%, signal=104%
1106	GO_SEROTONIN_TRANSPORT	15	0.4	1.08	0.374	0.669	1	808	tags=13%, list=5%, signal=14%
1107	GO_OSTEOBLAST_PROLIFERATION	28	0.35	1.08	0.342	0.669	1	1993	tags=25%, list=13%, signal=29%
1108	GO_SMOOTH_MUSCLE_CONTRACTION	90	0.28	1.08	0.316	0.67	1	1687	tags=17%, list=11%, signal=19%
1109	GO_REGULATION_OF_SMAD_PROTEIN_SIGNAL_TRANSDUCTION	25	0.36	1.08	0.334	0.671	1	1529	tags=24%, list=10%, signal=27%
1110	GO_NEGATIVE_REGULATION_OF_PROTEIN_BINDING	95	0.28	1.08	0.31	0.671	1	4431	tags=35%, list=29%, signal=49%
1111	GO_EYE_PHOTORECEPTOR_CELL_DIFFERENTIATION	40	0.33	1.08	0.347	0.671	1	4807	tags=33%, list=31%, signal=47%
1112	GO_REGULATION_OF_DENDRITE_MORPHOGENESIS	91	0.28	1.08	0.328	0.673	1	4196	tags=33%, list=27%, signal=45%
1113	GO_MITOCHONDRIAL_CALCIUM_ION_HOMEOSTASIS	24	0.37	1.08	0.357	0.674	1	2140	tags=29%, list=14%, signal=34%
1114	GO_INOSITOL_PHOSPHATE_MEDIATED_SIGNALING	52	0.3	1.08	0.34	0.675	1	1863	tags=21%, list=12%, signal=24%
1115	GO_POSITIVE_REGULATION_OF_INTRACELLULAR_PROTEIN_TRANSPORT	175	0.26	1.08	0.313	0.675	1	3388	tags=28%, list=22%, signal=36%
1116	GO_PROTEIN_STABILIZATION	174	0.25	1.08	0.292	0.677	1	4150	tags=33%, list=27%, signal=45%
1117	GO_CARDIAC_ATRIUM_MORPHOGENESIS	25	0.36	1.08	0.354	0.677	1	1980	tags=28%, list=13%, signal=32%
1118	GO_SMAD_PROTEIN_SIGNAL_TRANSDUCTION	71	0.29	1.08	0.341	0.679	1	4800	tags=38%, list=31%, signal=55%
1119	GO_NEGATIVE_REGULATION_OF_CYTOKINE_PRODUCTION_INVOLVED_IN_IMMUNE_RESPONSE	21	0.37	1.08	0.349	0.679	1	4080	tags=43%, list=27%, signal=58%
1120	GO_NEGATIVE_REGULATION_OF_VIRAL_PROCESS	84	0.28	1.08	0.311	0.682	1	3040	tags=30%, list=20%, signal=37%
1121	GO_REGULATION_OF_PROTEIN_TARGETING_TO_MEMBRANE	34	0.34	1.08	0.359	0.684	1	2663	tags=29%, list=17%, signal=35%
1122	GO_CARDIAC_CHAMBER_DEVELOPMENT	159	0.25	1.08	0.316	0.687	1	3300	tags=26%, list=21%, signal=33%
1123	GO_EMBRYONIC_CAMERA_TYPE_EYE_MORPHOGENESIS	25	0.36	1.08	0.369	0.687	1	4792	tags=56%, list=31%, signal=81%
1124	GO_PRE_MIRNA_PROCESSING	15	0.41	1.07	0.383	0.689	1	2602	tags=27%, list=17%, signal=32%
1125	GO_ANTEROGRADE_AXONAL_TRANSPORT	47	0.31	1.07	0.365	0.69	1	3092	tags=32%, list=20%, signal=40%
1126	GO_PROTEIN_K11_LINKED_UBIQUITINATION	27	0.35	1.07	0.367	0.69	1	4110	tags=41%, list=27%, signal=56%
1127	GO_LOCOMOTORY_BEHAVIOR	171	0.25	1.07	0.321	0.691	1	2754	tags=20%, list=18%, signal=24%
1128	GO_POSITIVE_REGULATION_OF_PROTEIN_DEACETYLATION	21	0.37	1.07	0.379	0.692	1	3336	tags=33%, list=22%, signal=43%
1129	GO_NEGATIVE_REGULATION_OF_REACTIVE_OXYGEN_SPECIES_METABOLIC_PROCESS	53	0.3	1.07	0.344	0.692	1	3423	tags=30%, list=22%, signal=39%
1130	GO_REGULATION_OF_PROTEIN_SUMOYLATION	23	0.36	1.07	0.378	0.692	1	3331	tags=35%, list=22%, signal=44%
1131	GO_REGULATION_OF_EXECUTION_PHASE_OF_APOPTOSIS	25	0.35	1.07	0.376	0.692	1	2411	tags=24%, list=16%, signal=28%
1132	GO_POSITIVE_REGULATION_OF_TISSUE_REMODELING	28	0.34	1.07	0.352	0.692	1	1400	tags=21%, list=9%, signal=24%
1133	GO_NEGATIVE_REGULATION_OF_CELL_GROWTH	171	0.25	1.07	0.338	0.694	1	2700	tags=22%, list=18%, signal=26%
1134	GO_MESENCHYMAL_TO_EPITHELIAL_TRANSITION	17	0.39	1.07	0.356	0.693	1	5233	tags=41%, list=34%, signal=62%
1135	GO_NEURON_PROJECTION_GUIDANCE	254	0.24	1.07	0.318	0.693	1	3236	tags=26%, list=21%, signal=33%
1136	GO_REGULATION_OF_ACTIN_FILAMENT_BUNDLE_ASSEMBLY	97	0.27	1.07	0.34	0.693	1	3451	tags=29%, list=22%, signal=37%
1137	GO_EPITHELIAL_CELL_CELL_ADHESION	15	0.4	1.07	0.381	0.694	1	289	tags=13%, list=2%, signal=14%
1138	GO_PROTEIN_DESTABILIZATION	47	0.31	1.07	0.356	0.696	1	6216	tags=55%, list=40%, signal=93%
1139	GO_POSITIVE_REGULATION_OF_CYCLIN_DEPENDENT_PROTEIN_KINASE_ACTIVITY	32	0.33	1.07	0.366	0.699	1	4976	tags=44%, list=32%, signal=65%
1140	GO_NEURON_RECOGNITION	46	0.31	1.07	0.36	0.699	1	3048	tags=24%, list=20%, signal=30%
1141	GO_POSITIVE_REGULATION_OF_BINDING	165	0.25	1.07	0.33	0.699	1	3336	tags=26%, list=22%, signal=33%
1142	GO_ESTABLISHMENT_OF_PROTEIN_LOCALIZATION_TO_MITOCHONDRIAL_MEMBRANE	47	0.31	1.07	0.368	0.699	1	2824	tags=23%, list=18%, signal=29%
1143	GO_ESTABLISHMENT_OF_PROTEIN_LOCALIZATION_TO_MEMBRANE	315	0.24	1.07	0.314	0.701	1	4382	tags=30%, list=29%, signal=40%
1144	GO_CELL_SUBSTRATE_ADHESION	337	0.24	1.07	0.313	0.702	1	4704	tags=34%, list=31%, signal=47%
1145	GO_LIMBIC_SYSTEM_DEVELOPMENT	86	0.28	1.07	0.354	0.702	1	5565	tags=40%, list=36%, signal=62%
1146	GO_NEURON_PROJECTION_EXTENSION_INVOLVED_IN_NEURON_PROJECTION_GUIDANCE	35	0.33	1.07	0.395	0.704	1	2118	tags=26%, list=14%, signal=30%
1147	GO_MITOCHONDRIAL_GENE_EXPRESSION	164	0.25	1.06	0.341	0.705	1	4133	tags=27%, list=27%, signal=37%
1148	GO_FORMATION_OF_PRIMARY_GERM_LAYER	108	0.27	1.06	0.343	0.705	1	6274	tags=56%, list=41%, signal=95%
1149	GO_PEPTIDYL_THREONINE_DEPHOSPHORYLATION	22	0.36	1.06	0.367	0.704	1	3788	tags=36%, list=25%, signal=48%
1150	GO_POSITIVE_REGULATION_OF_LYASE_ACTIVITY	18	0.38	1.06	0.375	0.704	1	2479	tags=28%, list=16%, signal=33%
1151	GO_NUCLEAR_TRANSCRIBED_MRNA_POLY_A_TAIL_SHORTENING	33	0.33	1.06	0.398	0.704	1	5499	tags=48%, list=36%, signal=75%
1152	GO_EMBRYONIC_HEMOPOIESIS	21	0.37	1.06	0.391	0.704	1	2668	tags=29%, list=17%, signal=35%
1153	GO_FATTY_ACID_DERIVATIVE_BIOSYNTHETIC_PROCESS	83	0.28	1.06	0.349	0.705	1	2518	tags=23%, list=16%, signal=27%
1154	GO_BLOOD_VESSEL_ENDOTHELIAL_CELL_MIGRATION	112	0.27	1.06	0.358	0.706	1	3200	tags=28%, list=21%, signal=35%
1155	GO_BRANCH_ELONGATION_OF_AN_EPITHELIUM	17	0.38	1.06	0.388	0.706	1	1529	tags=29%, list=10%, signal=33%
1156	GO_NEGATIVE_REGULATION_OF_MAP_KINASE_ACTIVITY	70	0.29	1.06	0.36	0.707	1	3920	tags=31%, list=26%, signal=42%
1157	GO_LYMPH_VESSEL_MORPHOGENESIS	20	0.37	1.06	0.405	0.708	1	1190	tags=20%, list=8%, signal=22%
1158	GO_POSITIVE_REGULATION_OF_PROTEIN_LOCALIZATION_TO_MEMBRANE	122	0.26	1.06	0.36	0.709	1	2998	tags=25%, list=20%, signal=30%
1159	GO_NEGATIVE_REGULATION_OF_POSTTRANSCRIPTIONAL_GENE_SILENCING	20	0.37	1.06	0.374	0.712	1	920	tags=15%, list=6%, signal=16%
1160	GO_VASCULAR_ENDOTHELIAL_GROWTH_FACTOR_SIGNALING_PATHWAY	37	0.32	1.06	0.369	0.712	1	700	tags=14%, list=5%, signal=14%
1161	GO_NEGATIVE_REGULATION_OF_CALCIUM_ION_TRANSPORT	43	0.31	1.06	0.382	0.713	1	2178	tags=23%, list=14%, signal=27%
1162	GO_POSITIVE_REGULATION_OF_DENDRITE_DEVELOPMENT	73	0.28	1.06	0.363	0.713	1	5066	tags=44%, list=33%, signal=65%
1163	GO_CELLULAR_RESPONSE_TO_VASCULAR_ENDOTHELIAL_GROWTH_FACTOR_STIMULUS	54	0.3	1.06	0.36	0.716	1	947	tags=13%, list=6%, signal=14%
1164	GO_REGULATION_OF_EPIDERMAL_CELL_DIFFERENTIATION	53	0.3	1.06	0.392	0.718	1	2529	tags=26%, list=16%, signal=32%
1165	GO_FEMALE_SEX_DIFFERENTIATION	106	0.26	1.06	0.359	0.717	1	1033	tags=13%, list=7%, signal=14%
1166	GO_REGULATION_OF_CARDIAC_MUSCLE_CELL_DIFFERENTIATION	33	0.33	1.06	0.375	0.717	1	4759	tags=36%, list=31%, signal=53%
1167	GO_NUCLEAR_ENVELOPE_ORGANIZATION	51	0.3	1.06	0.354	0.717	1	5140	tags=43%, list=33%, signal=65%
1168	GO_REGULATION_OF_PROTEIN_ACETYLATION	69	0.29	1.06	0.365	0.717	1	1672	tags=17%, list=11%, signal=19%
1169	GO_PROTEIN_IMPORT	177	0.25	1.06	0.342	0.717	1	4417	tags=32%, list=29%, signal=44%
1170	GO_EMBRYONIC_PLACENTA_DEVELOPMENT	85	0.27	1.06	0.357	0.716	1	2260	tags=21%, list=15%, signal=25%
1171	GO_REGULATION_OF_KERATINOCYTE_DIFFERENTIATION	35	0.32	1.06	0.4	0.717	1	3838	tags=37%, list=25%, signal=49%
1172	GO_NEGATIVE_REGULATION_OF_OSTEOBLAST_DIFFERENTIATION	42	0.31	1.06	0.391	0.717	1	3228	tags=26%, list=21%, signal=33%
1173	GO_PLASMA_MEMBRANE_PHOSPHOLIPID_SCRAMBLING	16	0.39	1.06	0.375	0.717	1	1362	tags=31%, list=9%, signal=34%
1174	GO_HEART_VALVE_DEVELOPMENT	60	0.29	1.06	0.377	0.718	1	3138	tags=28%, list=20%, signal=35%
1175	GO_RESPONSE_TO_HEAT	151	0.25	1.05	0.354	0.718	1	4277	tags=29%, list=28%, signal=40%
1176	GO_REGULATION_OF_CELLULAR_RESPONSE_TO_GROWTH_FACTOR_STIMULUS	249	0.24	1.05	0.35	0.718	1	4702	tags=34%, list=31%, signal=48%
1177	GO_BONE_MINERALIZATION	106	0.26	1.05	0.361	0.718	1	1827	tags=19%, list=12%, signal=21%
1178	GO_NEGATIVE_REGULATION_OF_KINASE_ACTIVITY	241	0.24	1.05	0.339	0.718	1	4792	tags=35%, list=31%, signal=50%
1179	GO_VASCULOGENESIS	76	0.28	1.05	0.368	0.717	1	3244	tags=33%, list=21%, signal=41%
1180	GO_STEM_CELL_DIFFERENTIATION	242	0.24	1.05	0.339	0.718	1	2835	tags=21%, list=18%, signal=25%
1181	GO_CHONDROCYTE_DEVELOPMENT	27	0.34	1.05	0.397	0.718	1	4618	tags=41%, list=30%, signal=58%
1182	GO_REGULATION_OF_ENDOTHELIAL_CELL_DIFFERENTIATION	32	0.33	1.05	0.362	0.719	1	1858	tags=25%, list=12%, signal=28%
1183	GO_ACTOMYOSIN_STRUCTURE_ORGANIZATION	179	0.25	1.05	0.351	0.72	1	3487	tags=27%, list=23%, signal=34%
1184	GO_REGULATION_OF_ORGAN_GROWTH	87	0.27	1.05	0.359	0.72	1	2251	tags=21%, list=15%, signal=24%
1185	GO_REFLEX	16	0.39	1.05	0.428	0.72	1	2828	tags=25%, list=18%, signal=31%
1186	GO_RESPONSE_TO_AMPHETAMINE	25	0.35	1.05	0.395	0.721	1	1649	tags=20%, list=11%, signal=22%
1187	GO_REGULATION_OF_AMYLOID_BETA_FORMATION	31	0.33	1.05	0.382	0.721	1	6093	tags=55%, list=40%, signal=91%
1188	GO_ENDOPLASMIC_RETICULUM_TUBULAR_NETWORK_ORGANIZATION	18	0.38	1.05	0.395	0.721	1	3859	tags=39%, list=25%, signal=52%
1189	GO_REGULATION_OF_NON_CANONICAL_WNT_SIGNALING_PATHWAY	20	0.37	1.05	0.407	0.722	1	1958	tags=30%, list=13%, signal=34%
1190	GO_POSITIVE_REGULATION_OF_BONE_MINERALIZATION	39	0.32	1.05	0.388	0.723	1	2139	tags=23%, list=14%, signal=27%
1191	GO_PULMONARY_VALVE_DEVELOPMENT	21	0.36	1.05	0.422	0.723	1	1980	tags=29%, list=13%, signal=33%
1192	GO_POSITIVE_REGULATION_OF_ERK1_AND_ERK2_CASCADE	172	0.25	1.05	0.373	0.727	1	2891	tags=21%, list=19%, signal=25%
1193	GO_ENTEROENDOCRINE_CELL_DIFFERENTIATION	27	0.34	1.05	0.413	0.726	1	1640	tags=26%, list=11%, signal=29%
1194	GO_CHEMOSENSORY_BEHAVIOR	15	0.4	1.05	0.403	0.727	1	3471	tags=33%, list=23%, signal=43%
1195	GO_GLUTAMINE_FAMILY_AMINO_ACID_METABOLIC_PROCESS	66	0.28	1.05	0.395	0.727	1	4627	tags=44%, list=30%, signal=63%
1196	GO_REGULATION_OF_MACROPHAGE_DIFFERENTIATION	21	0.36	1.05	0.393	0.727	1	2764	tags=24%, list=18%, signal=29%
1197	GO_REGULATION_OF_GRANULOCYTE_CHEMOTAXIS	47	0.3	1.05	0.389	0.727	1	2869	tags=30%, list=19%, signal=37%
1198	GO_MEGAKARYOCYTE_DIFFERENTIATION	74	0.28	1.05	0.388	0.727	1	2668	tags=26%, list=17%, signal=31%
1199	GO_NEGATIVE_REGULATION_OF_ION_TRANSPORT	117	0.26	1.05	0.373	0.727	1	3532	tags=26%, list=23%, signal=33%
1200	GO_REGULATION_OF_PROTEIN_KINASE_A_SIGNALING	23	0.36	1.05	0.399	0.726	1	4130	tags=39%, list=27%, signal=53%
1201	GO_NEGATIVE_REGULATION_OF_SYNAPTIC_TRANSMISSION	63	0.29	1.05	0.395	0.728	1	3419	tags=29%, list=22%, signal=37%
1202	GO_NEGATIVE_REGULATION_OF_T_CELL_RECEPTOR_SIGNALING_PATHWAY	21	0.35	1.05	0.407	0.728	1	3520	tags=38%, list=23%, signal=49%
1203	GO_CYTOSKELETON_DEPENDENT_CYTOKINESIS	91	0.27	1.05	0.39	0.731	1	4808	tags=44%, list=31%, signal=64%
1204	GO_CEREBRAL_CORTEX_CELL_MIGRATION	36	0.32	1.04	0.401	0.731	1	2351	tags=19%, list=15%, signal=23%
1205	GO_COLLAGEN_FIBRIL_ORGANIZATION	52	0.3	1.04	0.384	0.731	1	2375	tags=19%, list=15%, signal=23%
1206	GO_NEGATIVE_REGULATION_OF_PEPTIDYL_TYROSINE_PHOSPHORYLATION	51	0.3	1.04	0.394	0.733	1	5321	tags=45%, list=35%, signal=69%
1207	GO_LENS_FIBER_CELL_DIFFERENTIATION	29	0.34	1.04	0.396	0.733	1	5565	tags=59%, list=36%, signal=92%
1208	GO_NEGATIVE_REGULATION_OF_INTERLEUKIN_2_PRODUCTION	21	0.36	1.04	0.404	0.733	1	1028	tags=14%, list=7%, signal=15%
1209	GO_NEGATIVE_REGULATION_OF_LIPID_CATABOLIC_PROCESS	21	0.36	1.04	0.387	0.732	1	141	tags=10%, list=1%, signal=10%
1210	GO_COCHLEA_DEVELOPMENT	43	0.31	1.04	0.386	0.734	1	1640	tags=19%, list=11%, signal=21%
1211	GO_GTP_METABOLIC_PROCESS	22	0.36	1.04	0.415	0.738	1	4063	tags=36%, list=26%, signal=49%
1212	GO_NEGATIVE_REGULATION_OF_PROTEIN_MODIFICATION_BY_SMALL_PROTEIN_CONJUGATION_OR_REMOVAL	83	0.27	1.04	0.385	0.737	1	4282	tags=33%, list=28%, signal=45%
1213	GO_PROTEIN_HETEROTETRAMERIZATION	15	0.39	1.04	0.421	0.739	1	3945	tags=33%, list=26%, signal=45%
1214	GO_MALE_SEX_DIFFERENTIATION	139	0.25	1.04	0.368	0.739	1	2610	tags=22%, list=17%, signal=26%
1215	GO_NEGATIVE_REGULATION_OF_TORC1_SIGNALING	15	0.39	1.04	0.411	0.738	1	3282	tags=33%, list=21%, signal=42%
1216	GO_REGULATION_OF_LYASE_ACTIVITY	41	0.31	1.04	0.378	0.738	1	3585	tags=27%, list=23%, signal=35%
1217	GO_POSITIVE_REGULATION_OF_PROTEIN_LOCALIZATION_TO_NUCLEUS	78	0.27	1.04	0.407	0.74	1	4618	tags=36%, list=30%, signal=51%
1218	GO_ESTROUS_CYCLE	15	0.39	1.04	0.431	0.74	1	5942	tags=47%, list=39%, signal=76%
1219	GO_MAMMARY_GLAND_EPITHELIAL_CELL_PROLIFERATION	27	0.34	1.04	0.434	0.748	1	4346	tags=33%, list=28%, signal=46%
1220	GO_PEPTIDYL_TYROSINE_DEPHOSPHORYLATION	94	0.27	1.04	0.39	0.748	1	3788	tags=29%, list=25%, signal=38%
1221	GO_POSITIVE_REGULATION_OF_NEURON_DIFFERENTIATION	342	0.23	1.04	0.381	0.748	1	4896	tags=36%, list=32%, signal=52%
1222	GO_REGULATION_OF_ACTOMYOSIN_STRUCTURE_ORGANIZATION	93	0.26	1.04	0.406	0.75	1	3451	tags=28%, list=22%, signal=36%
1223	GO_HEART_MORPHOGENESIS	225	0.24	1.04	0.386	0.75	1	2559	tags=20%, list=17%, signal=24%
1224	GO_DETECTION_OF_MECHANICAL_STIMULUS	39	0.3	1.04	0.4	0.749	1	4516	tags=36%, list=29%, signal=51%
1225	GO_METANEPHRIC_NEPHRON_DEVELOPMENT	34	0.32	1.03	0.394	0.75	1	1640	tags=18%, list=11%, signal=20%
1226	GO_REGULATION_OF_NOTCH_SIGNALING_PATHWAY	94	0.26	1.03	0.398	0.75	1	4450	tags=33%, list=29%, signal=46%
1227	GO_POSITIVE_REGULATION_OF_MAPK_CASCADE	473	0.23	1.03	0.375	0.749	1	3117	tags=22%, list=20%, signal=26%
1228	GO_POSITIVE_REGULATION_OF_MYELINATION	19	0.37	1.03	0.413	0.75	1	3366	tags=37%, list=22%, signal=47%
1229	GO_GLOBAL_GENOME_NUCLEOTIDE_EXCISION_REPAIR	25	0.34	1.03	0.412	0.749	1	4779	tags=40%, list=31%, signal=58%
1230	GO_REGULATION_OF_SPINDLE_ORGANIZATION	37	0.31	1.03	0.403	0.749	1	4038	tags=35%, list=26%, signal=48%
1231	GO_EPIBOLY	32	0.33	1.03	0.401	0.749	1	4338	tags=44%, list=28%, signal=61%
1232	GO_MRNA_CLEAVAGE	22	0.35	1.03	0.41	0.749	1	3955	tags=36%, list=26%, signal=49%
1233	GO_CD40_SIGNALING_PATHWAY	15	0.39	1.03	0.418	0.749	1	3879	tags=40%, list=25%, signal=53%
1234	GO_POSITIVE_REGULATION_OF_CYTOKINESIS	29	0.33	1.03	0.415	0.75	1	2726	tags=28%, list=18%, signal=33%
1235	GO_GLIAL_CELL_MIGRATION	49	0.29	1.03	0.404	0.75	1	2672	tags=22%, list=17%, signal=27%
1236	GO_DEOXYRIBONUCLEOTIDE_BIOSYNTHETIC_PROCESS	15	0.39	1.03	0.424	0.755	1	5370	tags=67%, list=35%, signal=102%
1237	GO_POSITIVE_REGULATION_OF_TELOMERE_CAPPING	17	0.38	1.03	0.415	0.754	1	6013	tags=59%, list=39%, signal=97%
1238	GO_POSITIVE_REGULATION_OF_MAP_KINASE_ACTIVITY	245	0.23	1.03	0.403	0.754	1	3182	tags=22%, list=21%, signal=28%
1239	GO_PURINERGIC_NUCLEOTIDE_RECEPTOR_SIGNALING_PATHWAY	30	0.32	1.03	0.424	0.754	1	1446	tags=17%, list=9%, signal=18%
1240	GO_POSITIVE_REGULATION_OF_CELLULAR_EXTRAVASATION	17	0.37	1.03	0.437	0.754	1	1806	tags=29%, list=12%, signal=33%
1241	GO_SOMITE_DEVELOPMENT	70	0.28	1.03	0.408	0.754	1	2086	tags=23%, list=14%, signal=26%
1242	GO_POSITIVE_REGULATION_OF_NEUROTRANSMITTER_SECRETION	23	0.34	1.03	0.424	0.754	1	3419	tags=35%, list=22%, signal=45%
1243	GO_PYRIMIDINE_RIBONUCLEOTIDE_METABOLIC_PROCESS	21	0.36	1.03	0.449	0.755	1	2796	tags=33%, list=18%, signal=41%
1244	GO_HEMATOPOIETIC_PROGENITOR_CELL_DIFFERENTIATION	164	0.24	1.03	0.401	0.754	1	3677	tags=27%, list=24%, signal=35%
1245	GO_REGULATION_OF_MUSCLE_HYPERTROPHY	51	0.29	1.03	0.424	0.754	1	5726	tags=51%, list=37%, signal=81%
1246	GO_NEGATIVE_REGULATION_OF_NOTCH_SIGNALING_PATHWAY	36	0.31	1.03	0.413	0.755	1	6076	tags=47%, list=40%, signal=78%
1247	GO_CELLULAR_RESPONSE_TO_ALKALOID	29	0.33	1.03	0.435	0.757	1	844	tags=14%, list=5%, signal=15%
1248	GO_CYCLIC_NUCLEOTIDE_METABOLIC_PROCESS	35	0.31	1.03	0.447	0.759	1	2540	tags=26%, list=17%, signal=31%
1249	GO_PROTEIN_KINASE_A_SIGNALING	33	0.32	1.03	0.406	0.758	1	4685	tags=42%, list=30%, signal=61%
1250	GO_RHODOPSIN_MEDIATED_SIGNALING_PATHWAY	19	0.36	1.03	0.422	0.758	1	2527	tags=21%, list=16%, signal=25%
1251	GO_NEGATIVE_REGULATION_OF_NUCLEOCYTOPLASMIC_TRANSPORT	21	0.35	1.03	0.421	0.758	1	4107	tags=38%, list=27%, signal=52%
1252	GO_POSITIVE_REGULATION_OF_PROTEIN_SERINE_THREONINE_KINASE_ACTIVITY	317	0.23	1.03	0.417	0.758	1	3117	tags=22%, list=20%, signal=27%
1253	GO_NUCLEOTIDE_PHOSPHORYLATION	125	0.25	1.03	0.428	0.76	1	4753	tags=35%, list=31%, signal=51%
1254	GO_POSITIVE_REGULATION_OF_VASCULAR_PERMEABILITY	16	0.38	1.03	0.438	0.76	1	2869	tags=31%, list=19%, signal=38%
1255	GO_COLLATERAL_SPROUTING	24	0.34	1.03	0.446	0.759	1	5006	tags=50%, list=33%, signal=74%
1256	GO_NEUROEPITHELIAL_CELL_DIFFERENTIATION	47	0.3	1.03	0.421	0.76	1	1806	tags=21%, list=12%, signal=24%
1257	GO_VASCULAR_PROCESS_IN_CIRCULATORY_SYSTEM	162	0.24	1.03	0.41	0.759	1	1994	tags=17%, list=13%, signal=19%
1258	GO_ACTIN_FILAMENT_BASED_TRANSPORT	21	0.35	1.02	0.439	0.76	1	5346	tags=48%, list=35%, signal=73%
1259	GO_AMINO_ACID_ACTIVATION	49	0.29	1.02	0.405	0.76	1	3792	tags=31%, list=25%, signal=41%
1260	GO_REGULATION_OF_CELLULAR_RESPONSE_TO_VASCULAR_ENDOTHELIAL_GROWTH_FACTOR_STIMULUS	20	0.36	1.02	0.426	0.76	1	947	tags=20%, list=6%, signal=21%
1261	GO_COLLAGEN_BIOSYNTHETIC_PROCESS	41	0.3	1.02	0.439	0.762	1	2745	tags=22%, list=18%, signal=27%
1262	GO_ACTIVATION_OF_PROTEIN_KINASE_ACTIVITY	303	0.23	1.02	0.417	0.763	1	3367	tags=23%, list=22%, signal=29%
1263	GO_ADHERENS_JUNCTION_ORGANIZATION	60	0.28	1.02	0.43	0.763	1	3208	tags=27%, list=21%, signal=34%
1264	GO_REGULATION_OF_LIPID_STORAGE	50	0.29	1.02	0.44	0.765	1	579	tags=12%, list=4%, signal=12%
1265	GO_REGULATION_OF_GLUTAMATE_RECEPTOR_SIGNALING_PATHWAY	52	0.29	1.02	0.421	0.765	1	1623	tags=17%, list=11%, signal=19%
1266	GO_POSITIVE_REGULATION_OF_BLOOD_VESSEL_ENDOTHELIAL_CELL_MIGRATION	54	0.29	1.02	0.434	0.765	1	4290	tags=39%, list=28%, signal=54%
1267	GO_CAMERA_TYPE_EYE_MORPHOGENESIS	108	0.26	1.02	0.431	0.765	1	4818	tags=39%, list=31%, signal=56%
1268	GO_REGULATION_OF_STRESS_ACTIVATED_PROTEIN_KINASE_SIGNALING_CASCADE	217	0.23	1.02	0.412	0.768	1	3240	tags=24%, list=21%, signal=29%
1269	GO_CELL_RECOGNITION	117	0.25	1.02	0.438	0.767	1	3506	tags=26%, list=23%, signal=34%
1270	GO_NEGATIVE_REGULATION_OF_ADENYLATE_CYCLASE_ACTIVITY	18	0.37	1.02	0.435	0.767	1	1993	tags=22%, list=13%, signal=26%
1271	GO_OVULATION	20	0.35	1.02	0.417	0.767	1	4377	tags=45%, list=28%, signal=63%
1272	GO_REGULATION_OF_MRNA_CATABOLIC_PROCESS	199	0.24	1.02	0.408	0.767	1	5354	tags=38%, list=35%, signal=58%
1273	GO_LABYRINTHINE_LAYER_DEVELOPMENT	46	0.29	1.02	0.43	0.767	1	1827	tags=20%, list=12%, signal=22%
1274	GO_POSITIVE_REGULATION_OF_MICROTUBULE_POLYMERIZATION_OR_DEPOLYMERIZATION	33	0.32	1.02	0.427	0.767	1	5070	tags=52%, list=33%, signal=77%
1275	GO_REGULATION_OF_ANION_TRANSMEMBRANE_TRANSPORT	31	0.32	1.02	0.444	0.767	1	2264	tags=19%, list=15%, signal=23%
1276	GO_POSITIVE_REGULATION_OF_MRNA_SPLICING_VIA_SPLICEOSOME	22	0.34	1.02	0.44	0.767	1	6690	tags=68%, list=44%, signal=121%
1277	GO_MRNA_MODIFICATION	23	0.34	1.02	0.418	0.767	1	4378	tags=52%, list=28%, signal=73%
1278	GO_PSEUDOPODIUM_ORGANIZATION	16	0.38	1.02	0.459	0.767	1	2050	tags=25%, list=13%, signal=29%
1279	GO_EXOCRINE_SYSTEM_DEVELOPMENT	48	0.3	1.02	0.432	0.767	1	2026	tags=23%, list=13%, signal=26%
1280	GO_MYOTUBE_DIFFERENTIATION	91	0.26	1.02	0.421	0.768	1	3597	tags=32%, list=23%, signal=41%
1281	GO_POSITIVE_REGULATION_OF_PEPTIDYL_TYROSINE_PHOSPHORYLATION	171	0.24	1.02	0.426	0.768	1	1791	tags=16%, list=12%, signal=18%
1282	GO_MAMMARY_GLAND_EPITHELIUM_DEVELOPMENT	65	0.28	1.02	0.436	0.768	1	2417	tags=17%, list=16%, signal=20%
1283	GO_REGULATION_OF_PEPTIDYL_THREONINE_PHOSPHORYLATION	43	0.3	1.02	0.45	0.77	1	3778	tags=30%, list=25%, signal=40%
1284	GO_HEAD_MORPHOGENESIS	32	0.32	1.02	0.447	0.771	1	3723	tags=31%, list=24%, signal=41%
1285	GO_REGULATION_OF_ATP_METABOLIC_PROCESS	114	0.25	1.02	0.42	0.772	1	4699	tags=35%, list=31%, signal=50%
1286	GO_ESTABLISHMENT_OR_MAINTENANCE_OF_CELL_POLARITY	211	0.23	1.02	0.429	0.772	1	4760	tags=36%, list=31%, signal=52%
1287	GO_TISSUE_REGENERATION	61	0.28	1.02	0.422	0.773	1	3556	tags=28%, list=23%, signal=36%
1288	GO_NEGATIVE_REGULATION_OF_CATABOLIC_PROCESS	292	0.23	1.02	0.443	0.773	1	4417	tags=31%, list=29%, signal=43%
1289	GO_MAMMARY_GLAND_DEVELOPMENT	128	0.25	1.01	0.413	0.773	1	3108	tags=20%, list=20%, signal=25%
1290	GO_CARTILAGE_DEVELOPMENT	174	0.24	1.01	0.428	0.773	1	4792	tags=33%, list=31%, signal=48%
1291	GO_INOSITOL_PHOSPHATE_BIOSYNTHETIC_PROCESS	21	0.35	1.01	0.451	0.773	1	1690	tags=24%, list=11%, signal=27%
1292	GO_TRANSMEMBRANE_RECEPTOR_PROTEIN_SERINE_THREONINE_KINASE_SIGNALING_PATHWAY	305	0.23	1.01	0.455	0.773	1	4800	tags=34%, list=31%, signal=49%
1293	GO_SKELETAL_MUSCLE_CELL_DIFFERENTIATION	53	0.29	1.01	0.448	0.773	1	4297	tags=32%, list=28%, signal=44%
1294	GO_EPITHELIAL_CELL_PROLIFERATION	359	0.22	1.01	0.455	0.772	1	5233	tags=38%, list=34%, signal=57%
1295	GO_REGULATION_OF_MORPHOGENESIS_OF_A_BRANCHING_STRUCTURE	52	0.29	1.01	0.431	0.773	1	2438	tags=25%, list=16%, signal=30%
1296	GO_REGULATION_OF_UBIQUITIN_PROTEIN_TRANSFERASE_ACTIVITY	49	0.29	1.01	0.454	0.773	1	5004	tags=37%, list=33%, signal=54%
1297	GO_PEPTIDYL_TYROSINE_MODIFICATION	339	0.22	1.01	0.453	0.773	1	4162	tags=29%, list=27%, signal=39%
1298	GO_INNER_EAR_RECEPTOR_CELL_DEVELOPMENT	39	0.31	1.01	0.455	0.773	1	1806	tags=18%, list=12%, signal=20%
1299	GO_POSITIVE_REGULATION_OF_EPITHELIAL_CELL_DIFFERENTIATION	53	0.29	1.01	0.457	0.773	1	2320	tags=21%, list=15%, signal=24%
1300	GO_HEPARAN_SULFATE_PROTEOGLYCAN_METABOLIC_PROCESS	31	0.32	1.01	0.459	0.774	1	5619	tags=55%, list=37%, signal=86%
1301	GO_ASPARTATE_FAMILY_AMINO_ACID_METABOLIC_PROCESS	46	0.3	1.01	0.446	0.773	1	6671	tags=67%, list=43%, signal=119%
1302	GO_POSITIVE_REGULATION_OF_NATURAL_KILLER_CELL_MEDIATED_CYTOTOXICITY	18	0.36	1.01	0.452	0.775	1	2732	tags=28%, list=18%, signal=34%
1303	GO_POSITIVE_REGULATION_OF_ESTABLISHMENT_OF_PROTEIN_LOCALIZATION	374	0.22	1.01	0.456	0.78	1	3424	tags=26%, list=22%, signal=33%
1304	GO_REGULATION_OF_MYELOID_CELL_DIFFERENTIATION	218	0.23	1.01	0.46	0.782	1	4108	tags=30%, list=27%, signal=40%
1305	GO_EPITHELIAL_TUBE_BRANCHING_INVOLVED_IN_LUNG_MORPHOGENESIS	28	0.32	1.01	0.436	0.781	1	791	tags=18%, list=5%, signal=19%
1306	GO_PIRNA_METABOLIC_PROCESS	15	0.38	1.01	0.469	0.782	1	569	tags=13%, list=4%, signal=14%
1307	GO_RUFFLE_ASSEMBLY	44	0.3	1.01	0.451	0.782	1	3296	tags=25%, list=21%, signal=32%
1308	GO_REGULATION_OF_CARDIAC_MUSCLE_TISSUE_DEVELOPMENT	72	0.27	1.01	0.455	0.782	1	4422	tags=33%, list=29%, signal=47%
1309	GO_CELLULAR_RESPONSE_TO_INORGANIC_SUBSTANCE	192	0.23	1.01	0.438	0.782	1	3676	tags=30%, list=24%, signal=39%
1310	GO_MATURATION_OF_LSU_RRNA_FROM_TRICISTRONIC_RRNA_TRANSCRIPT_SSU_RRNA_5_8S_RRNA_LSU_RRNA	15	0.38	1.01	0.466	0.782	1	1736	tags=27%, list=11%, signal=30%
1311	GO_GLIAL_CELL_DEVELOPMENT	109	0.25	1.01	0.442	0.781	1	2882	tags=28%, list=19%, signal=34%
1312	GO_NEGATIVE_REGULATION_OF_CELLULAR_CATABOLIC_PROCESS	240	0.23	1.01	0.467	0.782	1	5354	tags=38%, list=35%, signal=58%
1313	GO_CONNECTIVE_TISSUE_DEVELOPMENT	232	0.23	1.01	0.471	0.783	1	5411	tags=38%, list=35%, signal=58%
1314	GO_CARDIAC_ATRIUM_DEVELOPMENT	31	0.32	1.01	0.473	0.783	1	1980	tags=29%, list=13%, signal=33%
1315	GO_MOTOR_NEURON_AXON_GUIDANCE	27	0.33	1.01	0.454	0.783	1	2552	tags=19%, list=17%, signal=22%
1316	GO_POSITIVE_REGULATION_OF_PROTEIN_ACETYLATION	41	0.3	1.01	0.467	0.785	1	805	tags=15%, list=5%, signal=15%
1317	GO_REGULATION_OF_ANOIKIS	20	0.35	1.01	0.445	0.786	1	5828	tags=60%, list=38%, signal=97%
1318	GO_REGULATORY_T_CELL_DIFFERENTIATION	29	0.32	1	0.447	0.786	1	3967	tags=38%, list=26%, signal=51%
1319	GO_CALCIUM_MEDIATED_SIGNALING	195	0.23	1	0.443	0.786	1	1863	tags=15%, list=12%, signal=17%
1320	GO_HOMEOSTASIS_OF_NUMBER_OF_CELLS	236	0.23	1	0.468	0.785	1	4042	tags=26%, list=26%, signal=35%
1321	GO_PROTEIN_HETEROOLIGOMERIZATION	21	0.34	1	0.466	0.786	1	3945	tags=29%, list=26%, signal=38%
1322	GO_REGULATION_OF_CARTILAGE_DEVELOPMENT	63	0.27	1	0.477	0.786	1	4702	tags=38%, list=31%, signal=55%
1323	GO_NEUROMUSCULAR_PROCESS	93	0.26	1	0.459	0.786	1	3196	tags=25%, list=21%, signal=31%
1324	GO_BLASTOCYST_GROWTH	20	0.35	1	0.449	0.786	1	4275	tags=40%, list=28%, signal=55%
1325	GO_ENGULFMENT_OF_APOPTOTIC_CELL	18	0.36	1	0.463	0.786	1	2901	tags=39%, list=19%, signal=48%
1326	GO_HEPARAN_SULFATE_PROTEOGLYCAN_BIOSYNTHETIC_PROCESS	25	0.33	1	0.47	0.786	1	5619	tags=56%, list=37%, signal=88%
1327	GO_REGULATION_OF_CELL_DIVISION	146	0.24	1	0.444	0.787	1	2739	tags=24%, list=18%, signal=29%
1328	GO_REGULATION_OF_STRIATED_MUSCLE_CELL_DIFFERENTIATION	86	0.26	1	0.475	0.788	1	3287	tags=27%, list=21%, signal=34%
1329	GO_VASODILATION	27	0.33	1	0.469	0.787	1	1446	tags=19%, list=9%, signal=20%
1330	GO_GLUTAMINE_METABOLIC_PROCESS	21	0.34	1	0.461	0.787	1	3382	tags=43%, list=22%, signal=55%
1331	GO_POSITIVE_REGULATION_OF_MUSCLE_TISSUE_DEVELOPMENT	60	0.28	1	0.48	0.787	1	1529	tags=17%, list=10%, signal=18%
1332	GO_REGULATION_OF_NIK_NF_KAPPAB_SIGNALING	103	0.25	1	0.451	0.788	1	816	tags=12%, list=5%, signal=12%
1333	GO_NEGATIVE_REGULATION_OF_PROTEIN_LOCALIZATION_TO_MEMBRANE	29	0.32	1	0.465	0.788	1	99	tags=7%, list=1%, signal=7%
1334	GO_SYNAPTONEMAL_COMPLEX_ORGANIZATION	21	0.35	1	0.485	0.787	1	3592	tags=29%, list=23%, signal=37%
1335	GO_POSITIVE_REGULATION_OF_MITOCHONDRIAL_OUTER_MEMBRANE_PERMEABILIZATION_INVOLVED_IN_APOPTOTIC_SIGNALING_PATHWAY	34	0.31	1	0.482	0.789	1	3381	tags=26%, list=22%, signal=34%
1336	GO_NEGATIVE_REGULATION_OF_RECEPTOR_MEDIATED_ENDOCYTOSIS	23	0.33	1	0.461	0.789	1	5514	tags=48%, list=36%, signal=74%
1337	GO_CELLULAR_RESPONSE_TO_THYROID_HORMONE_STIMULUS	15	0.38	1	0.463	0.789	1	1153	tags=20%, list=8%, signal=22%
1338	GO_IMMUNOGLOBULIN_PRODUCTION_INVOLVED_IN_IMMUNOGLOBULIN_MEDIATED_IMMUNE_RESPONSE	57	0.28	1	0.448	0.789	1	2144	tags=19%, list=14%, signal=22%
1339	GO_SPROUTING_ANGIOGENESIS	115	0.25	1	0.458	0.789	1	4468	tags=34%, list=29%, signal=47%
1340	GO_NEGATIVE_REGULATION_OF_CYTOSKELETON_ORGANIZATION	146	0.24	1	0.48	0.79	1	3750	tags=30%, list=24%, signal=39%
1341	GO_GLIOGENESIS	267	0.22	1	0.479	0.79	1	3526	tags=26%, list=23%, signal=33%
1342	GO_NEGATIVE_REGULATION_OF_CELLULAR_COMPONENT_MOVEMENT	289	0.22	1	0.482	0.791	1	3512	tags=28%, list=23%, signal=35%
1343	GO_NEGATIVE_REGULATION_OF_ORGANIC_ACID_TRANSPORT	20	0.34	1	0.493	0.791	1	2264	tags=20%, list=15%, signal=23%
1344	GO_CELL_CELL_SIGNALING_BY_WNT	479	0.22	1	0.485	0.791	1	4795	tags=30%, list=31%, signal=43%
1345	GO_NUCLEOTIDE_EXCISION_REPAIR_PREINCISION_COMPLEX_ASSEMBLY	28	0.32	1	0.46	0.792	1	4779	tags=36%, list=31%, signal=52%
1346	GO_SOMITOGENESIS	53	0.28	1	0.475	0.796	1	6663	tags=57%, list=43%, signal=100%
1347	GO_NEGATIVE_REGULATION_OF_PROTEIN_LOCALIZATION_TO_NUCLEUS	31	0.31	1	0.465	0.796	1	3631	tags=39%, list=24%, signal=51%
1348	GO_NEGATIVE_REGULATION_OF_AMINE_TRANSPORT	19	0.35	1	0.477	0.796	1	1446	tags=16%, list=9%, signal=17%
1349	GO_RESPONSE_TO_LEAD_ION	20	0.34	1	0.468	0.796	1	3370	tags=35%, list=22%, signal=45%
1350	GO_ANDROGEN_RECEPTOR_SIGNALING_PATHWAY	38	0.3	1	0.458	0.795	1	4226	tags=32%, list=28%, signal=43%
1351	GO_PARAXIAL_MESODERM_DEVELOPMENT	15	0.37	1	0.467	0.795	1	2806	tags=40%, list=18%, signal=49%
1352	GO_REGULATION_OF_INTEGRIN_MEDIATED_SIGNALING_PATHWAY	15	0.38	0.99	0.48	0.796	1	4831	tags=60%, list=31%, signal=87%
1353	GO_NEGATIVE_REGULATION_OF_UBIQUITIN_DEPENDENT_PROTEIN_CATABOLIC_PROCESS	46	0.29	0.99	0.487	0.796	1	3866	tags=37%, list=25%, signal=49%
1354	GO_REGULATION_OF_DEFENSE_RESPONSE_TO_VIRUS_BY_HOST	36	0.3	0.99	0.471	0.795	1	4338	tags=33%, list=28%, signal=46%
1355	GO_NEGATIVE_REGULATION_OF_DNA_DAMAGE_RESPONSE_SIGNAL_TRANSDUCTION_BY_P53_CLASS_MEDIATOR	15	0.37	0.99	0.477	0.795	1	4226	tags=53%, list=28%, signal=73%
1356	GO_FIBROBLAST_GROWTH_FACTOR_RECEPTOR_SIGNALING_PATHWAY	96	0.25	0.99	0.502	0.795	1	4310	tags=31%, list=28%, signal=43%
1357	GO_MYOBLAST_PROLIFERATION	15	0.38	0.99	0.48	0.794	1	3455	tags=40%, list=22%, signal=52%
1358	GO_PEROXISOME_PROLIFERATOR_ACTIVATED_RECEPTOR_SIGNALING_PATHWAY	21	0.34	0.99	0.487	0.794	1	1608	tags=19%, list=10%, signal=21%
1359	GO_POSITIVE_REGULATION_OF_PROTEIN_DEPOLYMERIZATION	19	0.35	0.99	0.478	0.793	1	2060	tags=32%, list=13%, signal=36%
1360	GO_REGULATION_OF_PROTEIN_LOCALIZATION_TO_SYNAPSE	26	0.32	0.99	0.474	0.793	1	4307	tags=35%, list=28%, signal=48%
1361	GO_CARDIAC_VENTRICLE_DEVELOPMENT	118	0.25	0.99	0.451	0.793	1	5589	tags=44%, list=36%, signal=69%
1362	GO_VESICLE_MEDIATED_TRANSPORT_TO_THE_PLASMA_MEMBRANE	91	0.25	0.99	0.475	0.793	1	2725	tags=20%, list=18%, signal=24%
1363	GO_INTERFERON_ALPHA_PRODUCTION	26	0.33	0.99	0.47	0.793	1	1830	tags=15%, list=12%, signal=17%
1364	GO_POLYSACCHARIDE_CATABOLIC_PROCESS	26	0.32	0.99	0.472	0.794	1	439	tags=12%, list=3%, signal=12%
1365	GO_POSITIVE_REGULATION_OF_CELL_MATRIX_ADHESION	53	0.28	0.99	0.473	0.795	1	3667	tags=26%, list=24%, signal=35%
1366	GO_NEUROTRANSMITTER_METABOLIC_PROCESS	25	0.33	0.99	0.478	0.796	1	4645	tags=32%, list=30%, signal=46%
1367	GO_REGULATION_OF_BMP_SIGNALING_PATHWAY	73	0.27	0.99	0.473	0.796	1	4686	tags=37%, list=30%, signal=53%
1368	GO_CELLULAR_RESPONSE_TO_LIPOPROTEIN_PARTICLE_STIMULUS	30	0.32	0.99	0.484	0.796	1	2100	tags=27%, list=14%, signal=31%
1369	GO_HETEROPHILIC_CELL_CELL_ADHESION_VIA_PLASMA_MEMBRANE_CELL_ADHESION_MOLECULES	39	0.29	0.99	0.474	0.795	1	4223	tags=33%, list=27%, signal=46%
1370	GO_PLACENTA_DEVELOPMENT	139	0.24	0.99	0.476	0.795	1	3256	tags=28%, list=21%, signal=35%
1371	GO_POSITIVE_REGULATION_OF_PROTEIN_KINASE_ACTIVITY	492	0.21	0.99	0.504	0.795	1	3874	tags=26%, list=25%, signal=33%
1372	GO_TRNA_5_END_PROCESSING	16	0.36	0.99	0.479	0.796	1	6288	tags=88%, list=41%, signal=148%
1373	GO_TYPE_I_INTERFERON_PRODUCTION	121	0.24	0.99	0.474	0.796	1	5538	tags=36%, list=36%, signal=56%
1374	GO_POSITIVE_REGULATION_OF_NEUROTRANSMITTER_TRANSPORT	26	0.32	0.99	0.471	0.798	1	3419	tags=35%, list=22%, signal=44%
1375	GO_CELL_GROWTH	443	0.21	0.99	0.504	0.798	1	4760	tags=32%, list=31%, signal=45%
1376	GO_PHOTORECEPTOR_CELL_MAINTENANCE	39	0.29	0.99	0.495	0.798	1	3056	tags=26%, list=20%, signal=32%
1377	GO_REGULATION_OF_NEUROTRANSMITTER_TRANSPORT	108	0.25	0.99	0.479	0.797	1	3471	tags=26%, list=23%, signal=33%
1378	GO_ENDODERMAL_CELL_DIFFERENTIATION	43	0.29	0.99	0.492	0.801	1	6254	tags=65%, list=41%, signal=110%
1379	GO_CELLULAR_RESPONSE_TO_DRUG	65	0.27	0.99	0.474	0.803	1	4376	tags=34%, list=28%, signal=47%
1380	GO_REGULATION_OF_NERVOUS_SYSTEM_PROCESS	126	0.24	0.99	0.506	0.804	1	5215	tags=43%, list=34%, signal=64%
1381	GO_MUSCLE_CELL_PROLIFERATION	180	0.23	0.99	0.494	0.804	1	2309	tags=21%, list=15%, signal=24%
1382	GO_REGULATION_OF_NEUROBLAST_PROLIFERATION	29	0.32	0.99	0.504	0.805	1	1666	tags=24%, list=11%, signal=27%
1383	GO_ENDOPLASMIC_RETICULUM_ORGANIZATION	67	0.27	0.99	0.523	0.805	1	5205	tags=37%, list=34%, signal=56%
1384	GO_REGULATION_OF_COLLAGEN_METABOLIC_PROCESS	37	0.3	0.99	0.484	0.805	1	1947	tags=19%, list=13%, signal=22%
1385	GO_NEGATIVE_REGULATION_OF_CELLULAR_PROTEIN_LOCALIZATION	113	0.25	0.98	0.499	0.806	1	3631	tags=25%, list=24%, signal=32%
1386	GO_RESPONSE_TO_MURAMYL_DIPEPTIDE	19	0.35	0.98	0.477	0.805	1	3115	tags=32%, list=20%, signal=40%
1387	GO_MIDBRAIN_DEVELOPMENT	72	0.26	0.98	0.486	0.805	1	3110	tags=26%, list=20%, signal=33%
1388	GO_SYNAPTIC_VESICLE_PRIMING	18	0.35	0.98	0.486	0.808	1	3419	tags=33%, list=22%, signal=43%
1389	GO_REGULATION_OF_MYOBLAST_FUSION	17	0.35	0.98	0.502	0.808	1	3287	tags=35%, list=21%, signal=45%
1390	GO_REGULATION_OF_RENAL_SYSTEM_PROCESS	29	0.31	0.98	0.48	0.807	1	2310	tags=24%, list=15%, signal=28%
1391	GO_CELLULAR_RESPONSE_TO_COPPER_ION	15	0.37	0.98	0.498	0.807	1	4441	tags=33%, list=29%, signal=47%
1392	GO_PROTEIN_COMPLEX_OLIGOMERIZATION	204	0.23	0.98	0.496	0.807	1	2177	tags=17%, list=14%, signal=20%
1393	GO_APOPTOTIC_CELL_CLEARANCE	47	0.28	0.98	0.486	0.808	1	2901	tags=23%, list=19%, signal=29%
1394	GO_NEGATIVE_REGULATION_OF_CARDIAC_MUSCLE_TISSUE_GROWTH	24	0.33	0.98	0.513	0.809	1	968	tags=17%, list=6%, signal=18%
1395	GO_POSITIVE_REGULATION_OF_AMYLOID_BETA_FORMATION	18	0.36	0.98	0.494	0.809	1	6093	tags=61%, list=40%, signal=101%
1396	GO_POSITIVE_REGULATION_OF_BIOMINERALIZATION	45	0.29	0.98	0.497	0.809	1	2139	tags=20%, list=14%, signal=23%
1397	GO_TYROSINE_PHOSPHORYLATION_OF_STAT_PROTEIN	65	0.26	0.98	0.5	0.81	1	1640	tags=15%, list=11%, signal=17%
1398	GO_CALCIUM_ION_REGULATED_EXOCYTOSIS_OF_NEUROTRANSMITTER	21	0.34	0.98	0.497	0.81	1	992	tags=19%, list=6%, signal=20%
1399	GO_MITOCHONDRIAL_TRANSCRIPTION	16	0.36	0.98	0.464	0.81	1	452	tags=13%, list=3%, signal=13%
1400	GO_RETROGRADE_VESICLE_MEDIATED_TRANSPORT_GOLGI_TO_ENDOPLASMIC_RETICULUM	81	0.25	0.98	0.498	0.812	1	2594	tags=21%, list=17%, signal=25%
1401	GO_REGULATION_OF_T_CELL_RECEPTOR_SIGNALING_PATHWAY	40	0.29	0.98	0.49	0.813	1	4472	tags=38%, list=29%, signal=53%
1402	GO_REGULATION_OF_PEPTIDYL_TYROSINE_PHOSPHORYLATION	232	0.22	0.98	0.507	0.813	1	4616	tags=33%, list=30%, signal=46%
1403	GO_CARDIAC_CELL_DEVELOPMENT	63	0.27	0.98	0.502	0.813	1	5605	tags=46%, list=36%, signal=72%
1404	GO_CARDIAC_MUSCLE_TISSUE_DEVELOPMENT	177	0.23	0.98	0.51	0.815	1	2315	tags=17%, list=15%, signal=20%
1405	GO_REGULATION_OF_POSITIVE_CHEMOTAXIS	24	0.33	0.98	0.5	0.815	1	1038	tags=17%, list=7%, signal=18%
1406	GO_REGULATION_OF_NEURON_PROJECTION_REGENERATION	29	0.3	0.98	0.481	0.816	1	2498	tags=24%, list=16%, signal=29%
1407	GO_REGULATION_OF_OSTEOBLAST_DIFFERENTIATION	112	0.24	0.98	0.514	0.816	1	2846	tags=20%, list=19%, signal=24%
1408	GO_LAMELLIPODIUM_ASSEMBLY	62	0.27	0.98	0.505	0.817	1	1101	tags=15%, list=7%, signal=16%
1409	GO_FIBROBLAST_APOPTOTIC_PROCESS	18	0.35	0.98	0.498	0.818	1	5761	tags=56%, list=37%, signal=89%
1410	GO_POSITIVE_REGULATION_OF_SMOOTH_MUSCLE_CONTRACTION	25	0.32	0.98	0.505	0.818	1	1077	tags=16%, list=7%, signal=17%
1411	GO_ESTABLISHMENT_OF_ORGANELLE_LOCALIZATION	410	0.21	0.98	0.558	0.817	1	5613	tags=41%, list=37%, signal=62%
1412	GO_REGULATION_OF_CALCIUM_ION_TRANSMEMBRANE_TRANSPORT	127	0.24	0.98	0.492	0.817	1	1792	tags=15%, list=12%, signal=17%
1413	GO_STARTLE_RESPONSE	22	0.32	0.98	0.498	0.817	1	4302	tags=36%, list=28%, signal=50%
1414	GO_REGULATION_OF_BONE_MINERALIZATION	68	0.26	0.98	0.518	0.817	1	2139	tags=19%, list=14%, signal=22%
1415	GO_NEGATIVE_REGULATION_OF_INTRINSIC_APOPTOTIC_SIGNALING_PATHWAY	93	0.25	0.97	0.517	0.818	1	4268	tags=34%, list=28%, signal=47%
1416	GO_REGULATION_OF_MACROPHAGE_DERIVED_FOAM_CELL_DIFFERENTIATION	28	0.31	0.97	0.511	0.819	1	2100	tags=25%, list=14%, signal=29%
1417	GO_RESPONSE_TO_INTERLEUKIN_7	32	0.3	0.97	0.511	0.819	1	1565	tags=16%, list=10%, signal=17%
1418	GO_RESPONSE_TO_NICOTINE	38	0.29	0.97	0.499	0.819	1	1649	tags=18%, list=11%, signal=21%
1419	GO_REGULATION_OF_PROTEIN_STABILITY	277	0.22	0.97	0.542	0.819	1	4290	tags=30%, list=28%, signal=41%
1420	GO_RNA_CAPPING	33	0.3	0.97	0.528	0.819	1	4032	tags=33%, list=26%, signal=45%
1421	GO_NEGATIVE_REGULATION_OF_TOR_SIGNALING	41	0.29	0.97	0.51	0.819	1	4226	tags=29%, list=28%, signal=40%
1422	GO_LONG_TERM_MEMORY	30	0.31	0.97	0.489	0.819	1	1441	tags=17%, list=9%, signal=18%
1423	GO_MUSCLE_HYPERTROPHY	74	0.26	0.97	0.52	0.818	1	5447	tags=45%, list=35%, signal=69%
1424	GO_MITOCHONDRIAL_GENOME_MAINTENANCE	23	0.33	0.97	0.518	0.819	1	7355	tags=74%, list=48%, signal=142%
1425	GO_MYELOID_LEUKOCYTE_CYTOKINE_PRODUCTION	28	0.31	0.97	0.514	0.821	1	4376	tags=50%, list=28%, signal=70%
1426	GO_HOMOLOGOUS_CHROMOSOME_PAIRING_AT_MEIOSIS	39	0.29	0.97	0.508	0.821	1	5648	tags=41%, list=37%, signal=65%
1427	GO_REGULATION_OF_INTRINSIC_APOPTOTIC_SIGNALING_PATHWAY	154	0.23	0.97	0.515	0.821	1	4342	tags=33%, list=28%, signal=46%
1428	GO_REGULATION_OF_HEMATOPOIETIC_PROGENITOR_CELL_DIFFERENTIATION	83	0.25	0.97	0.5	0.82	1	1640	tags=13%, list=11%, signal=15%
1429	GO_RRNA_CATABOLIC_PROCESS	19	0.34	0.97	0.505	0.82	1	4437	tags=37%, list=29%, signal=52%
1430	GO_EAR_DEVELOPMENT	189	0.23	0.97	0.559	0.82	1	1806	tags=15%, list=12%, signal=17%
1431	GO_NEURON_APOPTOTIC_PROCESS	219	0.22	0.97	0.565	0.821	1	3490	tags=25%, list=23%, signal=31%
1432	GO_POSITIVE_REGULATION_OF_PROTEIN_TARGETING_TO_MEMBRANE	29	0.31	0.97	0.498	0.82	1	2663	tags=31%, list=17%, signal=37%
1433	GO_NEGATIVE_REGULATION_OF_PROTEIN_CATABOLIC_PROCESS	124	0.24	0.97	0.529	0.82	1	3930	tags=30%, list=26%, signal=40%
1434	GO_DENDRITE_EXTENSION	33	0.3	0.97	0.503	0.82	1	3527	tags=27%, list=23%, signal=35%
1435	GO_POSITIVE_REGULATION_OF_AXON_EXTENSION	42	0.29	0.97	0.518	0.82	1	4760	tags=43%, list=31%, signal=62%
1436	GO_TOLL_LIKE_RECEPTOR_9_SIGNALING_PATHWAY	23	0.33	0.97	0.515	0.819	1	4544	tags=35%, list=30%, signal=49%
1437	GO_REGULATION_OF_JUN_KINASE_ACTIVITY	82	0.25	0.97	0.527	0.82	1	3094	tags=24%, list=20%, signal=30%
1438	GO_PURINE_NUCLEOSIDE_MONOPHOSPHATE_METABOLIC_PROCESS	38	0.3	0.97	0.513	0.82	1	4012	tags=47%, list=26%, signal=64%
1439	GO_EXTRACELLULAR_MATRIX_DISASSEMBLY	71	0.26	0.97	0.515	0.82	1	6367	tags=52%, list=41%, signal=89%
1440	GO_JNK_CASCADE	197	0.22	0.97	0.528	0.819	1	3240	tags=23%, list=21%, signal=29%
1441	GO_MATURE_B_CELL_DIFFERENTIATION_INVOLVED_IN_IMMUNE_RESPONSE	21	0.34	0.97	0.52	0.819	1	5130	tags=43%, list=33%, signal=64%
1442	GO_REGULATION_OF_PROTEIN_LOCALIZATION_TO_MEMBRANE	185	0.23	0.97	0.544	0.819	1	2998	tags=22%, list=20%, signal=27%
1443	GO_POSITIVE_REGULATION_OF_DENDRITIC_SPINE_MORPHOGENESIS	20	0.33	0.97	0.524	0.82	1	5284	tags=60%, list=34%, signal=91%
1444	GO_DEMETHYLATION	58	0.27	0.97	0.501	0.821	1	2964	tags=28%, list=19%, signal=34%
1445	GO_INNER_EAR_AUDITORY_RECEPTOR_CELL_DIFFERENTIATION	31	0.31	0.97	0.513	0.821	1	3564	tags=29%, list=23%, signal=38%
1446	GO_RESPONSE_TO_LEUKEMIA_INHIBITORY_FACTOR	94	0.25	0.97	0.516	0.821	1	3846	tags=34%, list=25%, signal=45%
1447	GO_CARDIAC_SEPTUM_MORPHOGENESIS	69	0.26	0.97	0.513	0.822	1	4050	tags=36%, list=26%, signal=49%
1448	GO_MITOCHONDRION_MORPHOGENESIS	23	0.32	0.97	0.481	0.823	1	5004	tags=43%, list=33%, signal=64%
1449	GO_POSITIVE_REGULATION_OF_NEUTROPHIL_MIGRATION	27	0.31	0.97	0.529	0.823	1	2869	tags=33%, list=19%, signal=41%
1450	GO_ADAPTIVE_THERMOGENESIS	141	0.23	0.97	0.535	0.823	1	2216	tags=18%, list=14%, signal=21%
1451	GO_CHLORIDE_TRANSPORT	88	0.25	0.97	0.515	0.823	1	2723	tags=23%, list=18%, signal=27%
1452	GO_CELLULAR_RESPONSE_TO_STEROID_HORMONE_STIMULUS	180	0.22	0.97	0.535	0.822	1	4803	tags=34%, list=31%, signal=50%
1453	GO_BETA_CATENIN_DESTRUCTION_COMPLEX_DISASSEMBLY	18	0.35	0.97	0.53	0.822	1	5801	tags=61%, list=38%, signal=98%
1454	GO_REGULATION_OF_WNT_SIGNALING_PATHWAY	341	0.21	0.97	0.574	0.823	1	3840	tags=24%, list=25%, signal=31%
1455	GO_RESPONSE_TO_COCAINE	34	0.29	0.96	0.507	0.825	1	4855	tags=38%, list=32%, signal=56%
1456	GO_GLYCOSYL_COMPOUND_BIOSYNTHETIC_PROCESS	35	0.29	0.96	0.496	0.824	1	2796	tags=29%, list=18%, signal=35%
1457	GO_ENDODERM_FORMATION	52	0.27	0.96	0.523	0.824	1	5679	tags=52%, list=37%, signal=82%
1458	GO_FERTILIZATION	133	0.23	0.96	0.553	0.825	1	3831	tags=27%, list=25%, signal=36%
1459	GO_PRESYNAPSE_ORGANIZATION	36	0.29	0.96	0.518	0.826	1	1305	tags=17%, list=8%, signal=18%
1460	GO_POSITIVE_REGULATION_OF_VASCULAR_ASSOCIATED_SMOOTH_MUSCLE_CELL_MIGRATION	16	0.36	0.96	0.519	0.827	1	6367	tags=63%, list=41%, signal=107%
1461	GO_RECEPTOR_SIGNALING_PATHWAY_VIA_STAT	126	0.23	0.96	0.55	0.827	1	3304	tags=23%, list=22%, signal=29%
1462	GO_NEURAL_NUCLEUS_DEVELOPMENT	52	0.27	0.96	0.535	0.828	1	2828	tags=25%, list=18%, signal=31%
1463	GO_CELLULAR_RESPONSE_TO_CORTICOSTEROID_STIMULUS	51	0.27	0.96	0.526	0.829	1	4271	tags=41%, list=28%, signal=57%
1464	GO_NEGATIVE_REGULATION_OF_SPROUTING_ANGIOGENESIS	26	0.31	0.96	0.52	0.828	1	3079	tags=35%, list=20%, signal=43%
1465	GO_RIG_I_SIGNALING_PATHWAY	25	0.32	0.96	0.537	0.828	1	4363	tags=32%, list=28%, signal=45%
1466	GO_REGULATION_OF_MYOTUBE_DIFFERENTIATION	46	0.27	0.96	0.521	0.828	1	3287	tags=28%, list=21%, signal=36%
1467	GO_REGULATION_OF_G_PROTEIN_COUPLED_RECEPTOR_SIGNALING_PATHWAY	117	0.24	0.96	0.534	0.828	1	1158	tags=13%, list=8%, signal=14%
1468	GO_POSITIVE_REGULATION_OF_G1_S_TRANSITION_OF_MITOTIC_CELL_CYCLE	36	0.3	0.96	0.534	0.828	1	2058	tags=17%, list=13%, signal=19%
1469	GO_REGULATION_OF_LYMPHOCYTE_DIFFERENTIATION	166	0.23	0.96	0.555	0.829	1	4614	tags=34%, list=30%, signal=48%
1470	GO_TRABECULA_MORPHOGENESIS	45	0.28	0.96	0.51	0.829	1	1980	tags=18%, list=13%, signal=20%
1471	GO_NLRP3_INFLAMMASOME_COMPLEX_ASSEMBLY	15	0.36	0.96	0.507	0.829	1	1802	tags=20%, list=12%, signal=23%
1472	GO_REGULATION_OF_CELL_SHAPE	148	0.23	0.96	0.569	0.83	1	3027	tags=23%, list=20%, signal=28%
1473	GO_POSITIVE_REGULATION_OF_PROTEIN_KINASE_B_SIGNALING	150	0.23	0.96	0.552	0.83	1	4450	tags=31%, list=29%, signal=44%
1474	GO_INTERFERON_BETA_PRODUCTION	47	0.28	0.96	0.534	0.831	1	5092	tags=40%, list=33%, signal=60%
1475	GO_PROTEIN_LOCALIZATION_TO_ENDOPLASMIC_RETICULUM	138	0.23	0.96	0.561	0.831	1	4382	tags=31%, list=29%, signal=43%
1476	GO_NEGATIVE_REGULATION_OF_PROTEIN_TYROSINE_KINASE_ACTIVITY	29	0.31	0.96	0.52	0.831	1	5171	tags=41%, list=34%, signal=62%
1477	GO_OLFACTORY_LOBE_DEVELOPMENT	27	0.31	0.96	0.544	0.831	1	3336	tags=33%, list=22%, signal=43%
1478	GO_REPRODUCTIVE_BEHAVIOR	23	0.32	0.96	0.517	0.831	1	5571	tags=43%, list=36%, signal=68%
1479	GO_NEGATIVE_REGULATION_OF_NEURON_APOPTOTIC_PROCESS	132	0.23	0.96	0.563	0.832	1	3471	tags=23%, list=23%, signal=30%
1480	GO_COLUMNAR_CUBOIDAL_EPITHELIAL_CELL_DIFFERENTIATION	105	0.24	0.96	0.561	0.832	1	1806	tags=18%, list=12%, signal=20%
1481	GO_REGULATION_OF_STEM_CELL_DIFFERENTIATION	109	0.24	0.96	0.558	0.831	1	2835	tags=19%, list=18%, signal=23%
1482	GO_HOMOLOGOUS_CHROMOSOME_SEGREGATION	48	0.27	0.96	0.526	0.831	1	5648	tags=42%, list=37%, signal=66%
1483	GO_POSITIVE_REGULATION_OF_INTRINSIC_APOPTOTIC_SIGNALING_PATHWAY	56	0.27	0.96	0.534	0.833	1	4271	tags=36%, list=28%, signal=49%
1484	GO_POSITIVE_REGULATION_OF_RECEPTOR_INTERNALIZATION	22	0.32	0.96	0.514	0.835	1	3418	tags=27%, list=22%, signal=35%
1485	GO_INNERVATION	25	0.31	0.95	0.548	0.835	1	5580	tags=60%, list=36%, signal=94%
1486	GO_REGULATION_OF_ATPASE_ACTIVITY	71	0.26	0.95	0.545	0.835	1	2180	tags=20%, list=14%, signal=23%
1487	GO_POSITIVE_REGULATION_OF_TYROSINE_PHOSPHORYLATION_OF_STAT_PROTEIN	53	0.27	0.95	0.532	0.835	1	1640	tags=15%, list=11%, signal=17%
1488	GO_MUSCLE_CELL_DIFFERENTIATION	310	0.21	0.95	0.596	0.835	1	3287	tags=23%, list=21%, signal=29%
1489	GO_BIOMINERALIZATION	137	0.23	0.95	0.571	0.835	1	1827	tags=16%, list=12%, signal=18%
1490	GO_MORPHOGENESIS_OF_A_POLARIZED_EPITHELIUM	140	0.23	0.95	0.568	0.835	1	2088	tags=15%, list=14%, signal=17%
1491	GO_NEGATIVE_REGULATION_OF_CARDIAC_MUSCLE_TISSUE_DEVELOPMENT	30	0.3	0.95	0.552	0.836	1	4422	tags=37%, list=29%, signal=51%
1492	GO_CRANIAL_NERVE_MORPHOGENESIS	23	0.32	0.95	0.532	0.836	1	5839	tags=43%, list=38%, signal=70%
1493	GO_NEGATIVE_REGULATION_OF_CALCIUM_ION_TRANSMEMBRANE_TRANSPORT	28	0.31	0.95	0.528	0.838	1	1733	tags=21%, list=11%, signal=24%
1494	GO_CELL_DIFFERENTIATION_INVOLVED_IN_KIDNEY_DEVELOPMENT	53	0.27	0.95	0.547	0.841	1	3565	tags=30%, list=23%, signal=39%
1495	GO_POSITIVE_REGULATION_OF_ENDOTHELIAL_CELL_PROLIFERATION	87	0.25	0.95	0.565	0.841	1	4744	tags=38%, list=31%, signal=55%
1496	GO_REGULATION_OF_T_CELL_APOPTOTIC_PROCESS	30	0.3	0.95	0.521	0.84	1	1972	tags=23%, list=13%, signal=27%
1497	GO_GLUTAMINE_FAMILY_AMINO_ACID_CATABOLIC_PROCESS	25	0.31	0.95	0.545	0.841	1	3713	tags=40%, list=24%, signal=53%
1498	GO_NEGATIVE_REGULATION_OF_BLOOD_VESSEL_DIAMETER	72	0.25	0.95	0.549	0.841	1	1779	tags=15%, list=12%, signal=17%
1499	GO_GLAND_DEVELOPMENT	397	0.21	0.95	0.636	0.842	1	3526	tags=23%, list=23%, signal=30%
1500	GO_LAMELLIPODIUM_ORGANIZATION	80	0.25	0.95	0.571	0.842	1	2277	tags=19%, list=15%, signal=22%
1501	GO_SECONDARY_PALATE_DEVELOPMENT	22	0.32	0.95	0.529	0.842	1	2631	tags=27%, list=17%, signal=33%
1502	GO_NEGATIVE_REGULATION_OF_MACROPHAGE_ACTIVATION	15	0.35	0.95	0.543	0.842	1	415	tags=13%, list=3%, signal=14%
1503	GO_PROTEIN_HOMOOLIGOMERIZATION	154	0.23	0.95	0.582	0.843	1	2177	tags=17%, list=14%, signal=19%
1504	GO_NON_CANONICAL_WNT_SIGNALING_PATHWAY	145	0.23	0.95	0.571	0.844	1	2171	tags=17%, list=14%, signal=19%
1505	GO_REGULATION_OF_TRANS_SYNAPTIC_SIGNALING	402	0.21	0.95	0.621	0.844	1	4311	tags=28%, list=28%, signal=38%
1506	GO_POSITIVE_REGULATION_OF_TYPE_I_INTERFERON_PRODUCTION	74	0.25	0.95	0.567	0.845	1	5643	tags=43%, list=37%, signal=68%
1507	GO_CALCINEURIN_MEDIATED_SIGNALING	44	0.28	0.95	0.562	0.847	1	4446	tags=39%, list=29%, signal=54%
1508	GO_MYELOID_LEUKOCYTE_MIGRATION	181	0.22	0.95	0.606	0.847	1	2998	tags=21%, list=20%, signal=26%
1509	GO_FACE_DEVELOPMENT	44	0.27	0.95	0.55	0.847	1	3314	tags=27%, list=22%, signal=35%
1510	GO_POSITIVE_REGULATION_OF_ANIMAL_ORGAN_MORPHOGENESIS	73	0.25	0.95	0.566	0.849	1	5437	tags=41%, list=35%, signal=63%
1511	GO_REGULATION_OF_HEART_GROWTH	61	0.26	0.94	0.548	0.849	1	4422	tags=34%, list=29%, signal=48%
1512	GO_POSITIVE_REGULATION_OF_NIK_NF_KAPPAB_SIGNALING	76	0.25	0.94	0.599	0.85	1	3367	tags=26%, list=22%, signal=34%
1513	GO_NEGATIVE_REGULATION_OF_B_CELL_ACTIVATION	32	0.3	0.94	0.554	0.85	1	5847	tags=50%, list=38%, signal=81%
1514	GO_LYMPHOCYTE_DIFFERENTIATION	332	0.21	0.94	0.625	0.851	1	4068	tags=27%, list=26%, signal=36%
1515	GO_MAMMARY_GLAND_MORPHOGENESIS	41	0.27	0.94	0.537	0.85	1	4745	tags=29%, list=31%, signal=42%
1516	GO_DENDRITIC_SPINE_MAINTENANCE	18	0.34	0.94	0.547	0.852	1	4855	tags=50%, list=32%, signal=73%
1517	GO_ROOF_OF_MOUTH_DEVELOPMENT	84	0.25	0.94	0.577	0.852	1	3174	tags=27%, list=21%, signal=34%
1518	GO_REGULATION_OF_MYOBLAST_DIFFERENTIATION	45	0.27	0.94	0.539	0.851	1	1897	tags=18%, list=12%, signal=20%
1519	GO_EPIDERMIS_DEVELOPMENT	285	0.21	0.94	0.607	0.851	1	2019	tags=16%, list=13%, signal=18%
1520	GO_POSITIVE_REGULATION_OF_TRANSCRIPTION_OF_NOTCH_RECEPTOR_TARGET	18	0.33	0.94	0.552	0.852	1	3113	tags=39%, list=20%, signal=49%
1521	GO_ANOIKIS	30	0.3	0.94	0.537	0.852	1	5852	tags=60%, list=38%, signal=97%
1522	GO_PROTEIN_LOCALIZATION_TO_GOLGI_APPARATUS	27	0.3	0.94	0.556	0.852	1	2538	tags=30%, list=17%, signal=35%
1523	GO_B_CELL_MEDIATED_IMMUNITY	108	0.24	0.94	0.585	0.853	1	2448	tags=18%, list=16%, signal=21%
1524	GO_MUSCLE_ORGAN_MORPHOGENESIS	65	0.26	0.94	0.558	0.853	1	1980	tags=15%, list=13%, signal=18%
1525	GO_NEGATIVE_REGULATION_OF_ADAPTIVE_IMMUNE_RESPONSE	40	0.28	0.94	0.549	0.853	1	5847	tags=58%, list=38%, signal=93%
1526	GO_REGULATION_OF_EXTRACELLULAR_MATRIX_ORGANIZATION	40	0.29	0.94	0.564	0.853	1	3510	tags=28%, list=23%, signal=36%
1527	GO_POSITIVE_REGULATION_OF_CARDIOCYTE_DIFFERENTIATION	24	0.31	0.94	0.525	0.853	1	1980	tags=21%, list=13%, signal=24%
1528	GO_REGULATION_OF_CAMP_DEPENDENT_PROTEIN_KINASE_ACTIVITY	18	0.34	0.94	0.568	0.853	1	4226	tags=39%, list=28%, signal=54%
1529	GO_STRESS_FIBER_ASSEMBLY	100	0.24	0.94	0.604	0.854	1	3451	tags=27%, list=22%, signal=35%
1530	GO_CARDIAC_CHAMBER_MORPHOGENESIS	116	0.23	0.94	0.585	0.855	1	1980	tags=17%, list=13%, signal=20%
1531	GO_REGULATION_OF_ENDOTHELIAL_CELL_MIGRATION	155	0.22	0.94	0.602	0.855	1	3200	tags=26%, list=21%, signal=32%
1532	GO_MANNOSYLATION	34	0.29	0.94	0.569	0.855	1	961	tags=12%, list=6%, signal=13%
1533	GO_REGULATION_OF_KIDNEY_DEVELOPMENT	49	0.27	0.94	0.555	0.855	1	1529	tags=16%, list=10%, signal=18%
1534	GO_REGULATION_OF_HEMOPOIESIS	437	0.2	0.94	0.673	0.855	1	4068	tags=27%, list=26%, signal=36%
1535	GO_REGULATION_OF_PROTEIN_MODIFICATION_BY_SMALL_PROTEIN_CONJUGATION_OR_REMOVAL	224	0.21	0.94	0.612	0.855	1	4282	tags=29%, list=28%, signal=39%
1536	GO_POSITIVE_REGULATION_OF_CELL_PROJECTION_ORGANIZATION	371	0.21	0.94	0.674	0.855	1	4896	tags=35%, list=32%, signal=50%
1537	GO_NEGATIVE_REGULATION_OF_PHOSPHORYLATION	424	0.2	0.94	0.66	0.854	1	4299	tags=29%, list=28%, signal=39%
1538	GO_POSITIVE_REGULATION_OF_CARDIAC_MUSCLE_TISSUE_DEVELOPMENT	40	0.28	0.94	0.549	0.856	1	1529	tags=18%, list=10%, signal=19%
1539	GO_REGULATION_OF_VIRAL_GENOME_REPLICATION	84	0.24	0.94	0.585	0.855	1	4233	tags=33%, list=28%, signal=46%
1540	GO_REGULATION_OF_NUCLEASE_ACTIVITY	21	0.32	0.94	0.554	0.856	1	1764	tags=24%, list=11%, signal=27%
1541	GO_REGULATION_OF_CARDIOCYTE_DIFFERENTIATION	44	0.27	0.93	0.563	0.859	1	4919	tags=36%, list=32%, signal=53%
1542	GO_TRIGLYCERIDE_BIOSYNTHETIC_PROCESS	34	0.28	0.93	0.582	0.859	1	2347	tags=26%, list=15%, signal=31%
1543	GO_POSITIVE_REGULATION_OF_ENDOTHELIAL_CELL_MIGRATION	101	0.24	0.93	0.595	0.86	1	4646	tags=35%, list=30%, signal=49%
1544	GO_NEGATIVE_REGULATION_OF_EPITHELIAL_CELL_MIGRATION	63	0.25	0.93	0.563	0.86	1	3739	tags=37%, list=24%, signal=48%
1545	GO_DNA_DEMETHYLATION	20	0.33	0.93	0.554	0.86	1	3368	tags=35%, list=22%, signal=45%
1546	GO_ALPHA_AMINO_ACID_BIOSYNTHETIC_PROCESS	58	0.26	0.93	0.59	0.859	1	4627	tags=43%, list=30%, signal=61%
1547	GO_NEGATIVE_REGULATION_OF_CELL_ADHESION	260	0.21	0.93	0.636	0.859	1	3372	tags=26%, list=22%, signal=32%
1548	GO_PROTEIN_K63_LINKED_UBIQUITINATION	52	0.26	0.93	0.575	0.861	1	7125	tags=63%, list=46%, signal=118%
1549	GO_VIRAL_GENOME_REPLICATION	110	0.23	0.93	0.603	0.861	1	4409	tags=33%, list=29%, signal=46%
1550	GO_NEGATIVE_REGULATION_OF_WOUND_HEALING	66	0.25	0.93	0.6	0.861	1	3838	tags=33%, list=25%, signal=44%
1551	GO_CELLULAR_GLUCOSE_HOMEOSTASIS	137	0.23	0.93	0.64	0.861	1	892	tags=11%, list=6%, signal=12%
1552	GO_SYNAPTIC_TRANSMISSION_GLUTAMATERGIC	79	0.24	0.93	0.593	0.86	1	3419	tags=23%, list=22%, signal=29%
1553	GO_REGULATION_OF_MEIOTIC_CELL_CYCLE	43	0.27	0.93	0.589	0.864	1	3771	tags=26%, list=25%, signal=34%
1554	GO_MUSCLE_CELL_DEVELOPMENT	144	0.22	0.93	0.632	0.864	1	2392	tags=19%, list=16%, signal=22%
1555	GO_REGULATION_OF_PROTEIN_MATURATION	58	0.26	0.93	0.591	0.863	1	4450	tags=34%, list=29%, signal=48%
1556	GO_MODULATION_BY_VIRUS_OF_HOST_PROCESS	27	0.29	0.93	0.563	0.863	1	3389	tags=26%, list=22%, signal=33%
1557	GO_ANATOMICAL_STRUCTURE_MATURATION	200	0.22	0.93	0.636	0.863	1	4193	tags=28%, list=27%, signal=38%
1558	GO_EXTRACELLULAR_MATRIX_ASSEMBLY	40	0.27	0.93	0.571	0.863	1	993	tags=13%, list=6%, signal=13%
1559	GO_MULTI_MULTICELLULAR_ORGANISM_PROCESS	185	0.22	0.93	0.65	0.863	1	4382	tags=31%, list=29%, signal=43%
1560	GO_INOSITOL_PHOSPHATE_METABOLIC_PROCESS	61	0.26	0.93	0.575	0.862	1	2422	tags=25%, list=16%, signal=29%
1561	GO_POSITIVE_REGULATION_OF_MESONEPHROS_DEVELOPMENT	18	0.33	0.93	0.56	0.862	1	4728	tags=39%, list=31%, signal=56%
1562	GO_NEUROMUSCULAR_PROCESS_CONTROLLING_BALANCE	47	0.27	0.93	0.587	0.862	1	3027	tags=23%, list=20%, signal=29%
1563	GO_SEGMENTATION	79	0.25	0.93	0.603	0.862	1	2829	tags=22%, list=18%, signal=26%
1564	GO_ERK1_AND_ERK2_CASCADE	267	0.21	0.93	0.647	0.862	1	2891	tags=20%, list=19%, signal=24%
1565	GO_POSITIVE_REGULATION_OF_EXTRACELLULAR_MATRIX_ORGANIZATION	21	0.32	0.93	0.566	0.862	1	5218	tags=38%, list=34%, signal=58%
1566	GO_ERROR_FREE_TRANSLESION_SYNTHESIS	22	0.32	0.93	0.584	0.862	1	2485	tags=23%, list=16%, signal=27%
1567	GO_INTEGRIN_MEDIATED_SIGNALING_PATHWAY	104	0.23	0.93	0.617	0.862	1	4831	tags=39%, list=31%, signal=57%
1568	GO_FOAM_CELL_DIFFERENTIATION	34	0.28	0.93	0.58	0.862	1	2100	tags=21%, list=14%, signal=24%
1569	GO_PLACENTA_BLOOD_VESSEL_DEVELOPMENT	31	0.29	0.93	0.584	0.862	1	4299	tags=42%, list=28%, signal=58%
1570	GO_VENTRICULAR_SEPTUM_MORPHOGENESIS	41	0.27	0.93	0.564	0.863	1	1980	tags=22%, list=13%, signal=25%
1571	GO_OSSIFICATION	366	0.2	0.93	0.675	0.863	1	3314	tags=22%, list=22%, signal=27%
1572	GO_REGULATION_OF_TRANSCRIPTION_INVOLVED_IN_G1_S_TRANSITION_OF_MITOTIC_CELL_CYCLE	34	0.29	0.93	0.586	0.862	1	6061	tags=47%, list=39%, signal=78%
1573	GO_PIGMENTATION	91	0.24	0.93	0.614	0.863	1	5252	tags=43%, list=34%, signal=65%
1574	GO_LABYRINTHINE_LAYER_MORPHOGENESIS	20	0.33	0.93	0.571	0.863	1	1827	tags=25%, list=12%, signal=28%
1575	GO_NUCLEOSIDE_DIPHOSPHATE_METABOLIC_PROCESS	145	0.22	0.93	0.631	0.863	1	4767	tags=35%, list=31%, signal=51%
1576	GO_POSITIVE_REGULATION_OF_MONOOXYGENASE_ACTIVITY	27	0.3	0.93	0.586	0.863	1	2709	tags=22%, list=18%, signal=27%
1577	GO_RETINA_LAYER_FORMATION	22	0.32	0.93	0.58	0.864	1	4525	tags=45%, list=29%, signal=64%
1578	GO_POSITIVE_REGULATION_OF_LIPID_CATABOLIC_PROCESS	25	0.31	0.92	0.581	0.865	1	1446	tags=12%, list=9%, signal=13%
1579	GO_POSITIVE_REGULATION_OF_CANONICAL_WNT_SIGNALING_PATHWAY	140	0.22	0.92	0.636	0.867	1	3813	tags=24%, list=25%, signal=31%
1580	GO_GOLGI_TO_ENDOSOME_TRANSPORT	16	0.34	0.92	0.566	0.867	1	2477	tags=25%, list=16%, signal=30%
1581	GO_VITAMIN_D_METABOLIC_PROCESS	20	0.32	0.92	0.56	0.867	1	665	tags=15%, list=4%, signal=16%
1582	GO_EXPORT_ACROSS_PLASMA_MEMBRANE	52	0.26	0.92	0.599	0.867	1	3921	tags=29%, list=26%, signal=39%
1583	GO_WNT_SIGNALING_PATHWAY_CALCIUM_MODULATING_PATHWAY	36	0.28	0.92	0.583	0.867	1	2171	tags=25%, list=14%, signal=29%
1584	GO_PROXIMAL_DISTAL_PATTERN_FORMATION	22	0.31	0.92	0.575	0.867	1	6400	tags=41%, list=42%, signal=70%
1585	GO_ACTIN_FILAMENT_BUNDLE_ORGANIZATION	152	0.22	0.92	0.628	0.867	1	3217	tags=24%, list=21%, signal=30%
1586	GO_RESPONSE_TO_HYDROPEROXIDE	16	0.34	0.92	0.574	0.87	1	337	tags=13%, list=2%, signal=13%
1587	GO_NEGATIVE_REGULATION_OF_PEPTIDYL_LYSINE_ACETYLATION	18	0.32	0.92	0.573	0.871	1	1294	tags=17%, list=8%, signal=18%
1588	GO_STRIATED_MUSCLE_CELL_DIFFERENTIATION	230	0.21	0.92	0.685	0.871	1	3287	tags=23%, list=21%, signal=28%
1589	GO_LENS_MORPHOGENESIS_IN_CAMERA_TYPE_EYE	16	0.34	0.92	0.588	0.871	1	5565	tags=56%, list=36%, signal=88%
1590	GO_PROTEIN_LOCALIZATION_TO_SYNAPSE	76	0.24	0.92	0.601	0.871	1	4316	tags=32%, list=28%, signal=44%
1591	GO_NEGATIVE_REGULATION_OF_ANION_TRANSMEMBRANE_TRANSPORT	15	0.34	0.92	0.559	0.871	1	2264	tags=20%, list=15%, signal=23%
1592	GO_POSITIVE_REGULATION_OF_RNA_SPLICING	35	0.28	0.92	0.596	0.871	1	6690	tags=69%, list=44%, signal=121%
1593	GO_RESPONSE_TO_ESTRADIOL	122	0.22	0.92	0.641	0.871	1	5329	tags=40%, list=35%, signal=61%
1594	GO_OOGENESIS	76	0.24	0.92	0.625	0.872	1	4450	tags=34%, list=29%, signal=48%
1595	GO_POSITIVE_REGULATION_OF_TRIGLYCERIDE_METABOLIC_PROCESS	21	0.31	0.92	0.569	0.871	1	1411	tags=14%, list=9%, signal=16%
1596	GO_PROTEIN_AUTOUBIQUITINATION	70	0.24	0.92	0.623	0.871	1	6942	tags=53%, list=45%, signal=96%
1597	GO_PROTEIN_MODIFICATION_BY_SMALL_PROTEIN_REMOVAL	273	0.21	0.92	0.689	0.873	1	4425	tags=26%, list=29%, signal=35%
1598	GO_REGULATION_OF_FATTY_ACID_BETA_OXIDATION	19	0.32	0.92	0.567	0.873	1	9	tags=5%, list=0%, signal=5%
1599	GO_POSITIVE_REGULATION_OF_NEUROBLAST_PROLIFERATION	21	0.32	0.92	0.598	0.873	1	1666	tags=24%, list=11%, signal=27%
1600	GO_NEGATIVE_REGULATION_OF_MAPK_CASCADE	158	0.22	0.92	0.669	0.874	1	4045	tags=30%, list=26%, signal=40%
1601	GO_REGULATION_OF_HEMATOPOIETIC_STEM_CELL_DIFFERENTIATION	71	0.25	0.92	0.625	0.875	1	1457	tags=11%, list=9%, signal=12%
1602	GO_REGULATION_OF_ASTROCYTE_DIFFERENTIATION	23	0.31	0.92	0.587	0.876	1	1906	tags=22%, list=12%, signal=25%
1603	GO_REGULATION_OF_VASCULAR_ASSOCIATED_SMOOTH_MUSCLE_CELL_PROLIFERATION	51	0.26	0.92	0.583	0.875	1	1077	tags=16%, list=7%, signal=17%
1604	GO_ENERGY_HOMEOSTASIS	33	0.29	0.92	0.616	0.875	1	3011	tags=24%, list=20%, signal=30%
1605	GO_REGULATION_OF_RECEPTOR_LOCALIZATION_TO_SYNAPSE	17	0.33	0.92	0.598	0.874	1	822	tags=12%, list=5%, signal=12%
1606	GO_NEUROTRANSMITTER_REUPTAKE	24	0.3	0.92	0.574	0.874	1	4106	tags=33%, list=27%, signal=45%
1607	GO_REGULATION_OF_TOR_SIGNALING	95	0.23	0.92	0.634	0.874	1	4771	tags=33%, list=31%, signal=47%
1608	GO_REGULATION_OF_SUPRAMOLECULAR_FIBER_ORGANIZATION	341	0.2	0.92	0.713	0.874	1	3763	tags=27%, list=24%, signal=35%
1609	GO_ZINC_ION_HOMEOSTASIS	27	0.29	0.92	0.594	0.873	1	5126	tags=33%, list=33%, signal=50%
1610	GO_POSITIVE_REGULATION_OF_NOTCH_SIGNALING_PATHWAY	47	0.26	0.92	0.612	0.873	1	3808	tags=30%, list=25%, signal=39%
1611	GO_MYELOID_CELL_DIFFERENTIATION	375	0.2	0.92	0.72	0.873	1	4374	tags=28%, list=28%, signal=39%
1612	GO_GLUTAMATE_SECRETION	37	0.27	0.92	0.586	0.872	1	3419	tags=32%, list=22%, signal=42%
1613	GO_POSITIVE_REGULATION_OF_COLD_INDUCED_THERMOGENESIS	85	0.24	0.92	0.621	0.872	1	1144	tags=13%, list=7%, signal=14%
1614	GO_CELLULAR_RESPONSE_TO_GLUCOSE_STARVATION	48	0.26	0.91	0.622	0.872	1	3007	tags=27%, list=20%, signal=34%
1615	GO_CELLULAR_COMPONENT_ASSEMBLY_INVOLVED_IN_MORPHOGENESIS	92	0.24	0.91	0.637	0.872	1	3723	tags=29%, list=24%, signal=39%
1616	GO_PROTEIN_INSERTION_INTO_MEMBRANE	61	0.25	0.91	0.642	0.873	1	2824	tags=20%, list=18%, signal=24%
1617	GO_GOLGI_TO_PLASMA_MEMBRANE_TRANSPORT	59	0.25	0.91	0.63	0.873	1	2957	tags=24%, list=19%, signal=29%
1618	GO_ACTIVATION_OF_GTPASE_ACTIVITY	93	0.23	0.91	0.637	0.873	1	4745	tags=34%, list=31%, signal=49%
1619	GO_POSITIVE_REGULATION_OF_EPITHELIAL_CELL_PROLIFERATION	172	0.22	0.91	0.665	0.873	1	5671	tags=44%, list=37%, signal=69%
1620	GO_DIGESTIVE_SYSTEM_DEVELOPMENT	138	0.22	0.91	0.667	0.872	1	2000	tags=17%, list=13%, signal=20%
1621	GO_REGULATION_OF_GLUCONEOGENESIS	44	0.26	0.91	0.607	0.873	1	3398	tags=25%, list=22%, signal=32%
1622	GO_POSITIVE_REGULATION_OF_B_CELL_PROLIFERATION	36	0.28	0.91	0.594	0.875	1	4831	tags=36%, list=31%, signal=53%
1623	GO_NEGATIVE_REGULATION_OF_STEM_CELL_DIFFERENTIATION	18	0.33	0.91	0.598	0.875	1	3095	tags=39%, list=20%, signal=49%
1624	GO_POSITIVE_REGULATION_OF_LYMPHOCYTE_APOPTOTIC_PROCESS	15	0.34	0.91	0.594	0.877	1	1305	tags=20%, list=8%, signal=22%
1625	GO_RETINA_DEVELOPMENT_IN_CAMERA_TYPE_EYE	128	0.22	0.91	0.663	0.878	1	2543	tags=19%, list=17%, signal=22%
1626	GO_POSITIVE_REGULATION_OF_CELL_MORPHOGENESIS_INVOLVED_IN_DIFFERENTIATION	148	0.22	0.91	0.682	0.878	1	4896	tags=38%, list=32%, signal=55%
1627	GO_RENAL_SYSTEM_PROCESS	106	0.23	0.91	0.656	0.88	1	3244	tags=24%, list=21%, signal=30%
1628	GO_CELLULAR_TRANSITION_METAL_ION_HOMEOSTASIS	94	0.23	0.91	0.653	0.88	1	2305	tags=18%, list=15%, signal=21%
1629	GO_RESPONSE_TO_CALCIUM_ION	133	0.22	0.91	0.657	0.88	1	3196	tags=21%, list=21%, signal=26%
1630	GO_ODONTOGENESIS_OF_DENTIN_CONTAINING_TOOTH	71	0.24	0.91	0.635	0.879	1	1529	tags=14%, list=10%, signal=16%
1631	GO_NEGATIVE_REGULATION_OF_REACTIVE_OXYGEN_SPECIES_BIOSYNTHETIC_PROCESS	29	0.29	0.91	0.614	0.88	1	3287	tags=28%, list=21%, signal=35%
1632	GO_LYMPH_VESSEL_DEVELOPMENT	26	0.3	0.91	0.607	0.882	1	1190	tags=15%, list=8%, signal=17%
1633	GO_REGULATION_OF_PROTEIN_IMPORT	59	0.25	0.91	0.61	0.882	1	3388	tags=27%, list=22%, signal=35%
1634	GO_CELLULAR_RESPONSE_TO_CARBOHYDRATE_STIMULUS	131	0.22	0.91	0.675	0.882	1	1561	tags=14%, list=10%, signal=15%
1635	GO_REGULATION_OF_RECEPTOR_SIGNALING_PATHWAY_VIA_STAT	106	0.23	0.91	0.631	0.881	1	3028	tags=22%, list=20%, signal=27%
1636	GO_NEGATIVE_REGULATION_OF_VIRAL_GENOME_REPLICATION	48	0.26	0.91	0.62	0.881	1	3040	tags=31%, list=20%, signal=39%
1637	GO_STRESS_ACTIVATED_PROTEIN_KINASE_SIGNALING_CASCADE	272	0.2	0.91	0.694	0.881	1	3240	tags=22%, list=21%, signal=27%
1638	GO_ENDOSOME_TO_LYSOSOME_TRANSPORT	51	0.26	0.91	0.609	0.881	1	4890	tags=35%, list=32%, signal=52%
1639	GO_DEVELOPMENTAL_MATURATION	251	0.2	0.91	0.712	0.88	1	4193	tags=27%, list=27%, signal=36%
1640	GO_NEGATIVE_REGULATION_OF_HISTONE_ACETYLATION	15	0.34	0.91	0.602	0.88	1	7256	tags=67%, list=47%, signal=126%
1641	GO_REGULATION_OF_TUBE_SIZE	118	0.22	0.91	0.676	0.881	1	1077	tags=11%, list=7%, signal=12%
1642	GO_RESPONSE_TO_LEPTIN	21	0.31	0.91	0.608	0.881	1	4807	tags=43%, list=31%, signal=62%
1643	GO_POSITIVE_REGULATION_OF_DEFENSE_RESPONSE_TO_VIRUS_BY_HOST	25	0.3	0.91	0.63	0.881	1	1119	tags=16%, list=7%, signal=17%
1644	GO_REGULATION_OF_VASCULOGENESIS	16	0.33	0.91	0.604	0.881	1	572	tags=19%, list=4%, signal=19%
1645	GO_REGULATION_OF_PROTEIN_CONTAINING_COMPLEX_ASSEMBLY	414	0.2	0.9	0.751	0.881	1	3804	tags=26%, list=25%, signal=34%
1646	GO_REGULATION_OF_SPROUTING_ANGIOGENESIS	68	0.24	0.9	0.636	0.88	1	3200	tags=28%, list=21%, signal=35%
1647	GO_POSITIVE_REGULATION_OF_LEUKOCYTE_ADHESION_TO_VASCULAR_ENDOTHELIAL_CELL	18	0.32	0.9	0.627	0.88	1	844	tags=17%, list=5%, signal=18%
1648	GO_POSITIVE_REGULATION_OF_STRESS_FIBER_ASSEMBLY	51	0.26	0.9	0.619	0.881	1	4068	tags=37%, list=26%, signal=51%
1649	GO_ORGANIC_CATION_TRANSPORT	40	0.27	0.9	0.622	0.881	1	1510	tags=18%, list=10%, signal=19%
1650	GO_NEGATIVE_REGULATION_OF_PRODUCTION_OF_MOLECULAR_MEDIATOR_OF_IMMUNE_RESPONSE	31	0.29	0.9	0.617	0.88	1	4080	tags=35%, list=27%, signal=48%
1651	GO_BLOOD_VESSEL_ENDOTHELIAL_CELL_PROLIFERATION_INVOLVED_IN_SPROUTING_ANGIOGENESIS	21	0.31	0.9	0.608	0.88	1	2492	tags=24%, list=16%, signal=28%
1652	GO_ACTIVATION_OF_NF_KAPPAB_INDUCING_KINASE_ACTIVITY	16	0.33	0.9	0.592	0.883	1	3700	tags=31%, list=24%, signal=41%
1653	GO_POSITIVE_REGULATION_OF_PROTEIN_MODIFICATION_BY_SMALL_PROTEIN_CONJUGATION_OR_REMOVAL	129	0.22	0.9	0.656	0.883	1	3739	tags=26%, list=24%, signal=34%
1654	GO_POSITIVE_REGULATION_OF_MYOBLAST_DIFFERENTIATION	18	0.33	0.9	0.6	0.883	1	1897	tags=22%, list=12%, signal=25%
1655	GO_INTRINSIC_APOPTOTIC_SIGNALING_PATHWAY	273	0.2	0.9	0.726	0.883	1	4364	tags=31%, list=28%, signal=42%
1656	GO_POSITIVE_REGULATION_OF_CHOLESTEROL_EFFLUX	19	0.32	0.9	0.618	0.889	1	4757	tags=37%, list=31%, signal=53%
1657	GO_B_CELL_RECEPTOR_SIGNALING_PATHWAY	55	0.25	0.9	0.638	0.889	1	4019	tags=29%, list=26%, signal=39%
1658	GO_AUDITORY_RECEPTOR_CELL_MORPHOGENESIS	15	0.33	0.9	0.605	0.889	1	3564	tags=40%, list=23%, signal=52%
1659	GO_POSITIVE_REGULATION_OF_NEURON_PROJECTION_DEVELOPMENT	271	0.2	0.9	0.739	0.89	1	4896	tags=35%, list=32%, signal=51%
1660	GO_ESTABLISHMENT_OF_MITOCHONDRION_LOCALIZATION	25	0.29	0.9	0.597	0.891	1	6916	tags=60%, list=45%, signal=109%
1661	GO_HEMATOPOIETIC_STEM_CELL_DIFFERENTIATION	84	0.24	0.9	0.66	0.896	1	1457	tags=12%, list=9%, signal=13%
1662	GO_DOPAMINE_TRANSPORT	38	0.27	0.89	0.639	0.898	1	992	tags=13%, list=6%, signal=14%
1663	GO_REGULATION_OF_EPITHELIAL_CELL_MIGRATION	216	0.21	0.89	0.741	0.898	1	4544	tags=35%, list=30%, signal=49%
1664	GO_NEUROTRANSMITTER_SECRETION	156	0.21	0.89	0.702	0.897	1	3471	tags=24%, list=23%, signal=31%
1665	GO_RESPIRATORY_GASEOUS_EXCHANGE_BY_RESPIRATORY_SYSTEM	57	0.25	0.89	0.669	0.897	1	3138	tags=21%, list=20%, signal=26%
1666	GO_POSITIVE_REGULATION_OF_MESENCHYMAL_CELL_PROLIFERATION	24	0.3	0.89	0.631	0.898	1	1305	tags=21%, list=8%, signal=23%
1667	GO_QUINONE_METABOLIC_PROCESS	29	0.28	0.89	0.594	0.898	1	1019	tags=17%, list=7%, signal=18%
1668	GO_POSITIVE_REGULATION_OF_OSSIFICATION	84	0.23	0.89	0.673	0.9	1	2139	tags=17%, list=14%, signal=19%
1669	GO_TOR_SIGNALING	117	0.22	0.89	0.694	0.9	1	4932	tags=33%, list=32%, signal=49%
1670	GO_REGULATION_OF_T_HELPER_CELL_DIFFERENTIATION	34	0.27	0.89	0.635	0.899	1	3304	tags=26%, list=22%, signal=34%
1671	GO_ODONTOGENESIS	110	0.22	0.89	0.69	0.9	1	1529	tags=14%, list=10%, signal=15%
1672	GO_REGULATION_OF_CILIUM_MOVEMENT	21	0.31	0.89	0.609	0.9	1	4807	tags=33%, list=31%, signal=48%
1673	GO_REGULATION_OF_IMMUNOGLOBULIN_PRODUCTION	63	0.25	0.89	0.654	0.901	1	2144	tags=16%, list=14%, signal=18%
1674	GO_CELL_MATURATION	153	0.21	0.89	0.695	0.901	1	4193	tags=28%, list=27%, signal=38%
1675	GO_POSITIVE_REGULATION_OF_DENDRITIC_SPINE_DEVELOPMENT	43	0.26	0.89	0.641	0.904	1	5284	tags=49%, list=34%, signal=74%
1676	GO_REGULATION_OF_VESICLE_FUSION	28	0.28	0.89	0.608	0.903	1	2040	tags=21%, list=13%, signal=25%
1677	GO_NEGATIVE_REGULATION_OF_VIRAL_LIFE_CYCLE	67	0.24	0.89	0.664	0.903	1	3040	tags=28%, list=20%, signal=35%
1678	GO_TOLL_LIKE_RECEPTOR_4_SIGNALING_PATHWAY	34	0.27	0.89	0.662	0.905	1	845	tags=15%, list=5%, signal=16%
1679	GO_ENDOTHELIAL_CELL_PROLIFERATION	135	0.21	0.89	0.723	0.905	1	4805	tags=33%, list=31%, signal=48%
1680	GO_PROTEIN_DEPHOSPHORYLATION	294	0.2	0.89	0.769	0.904	1	4311	tags=28%, list=28%, signal=38%
1681	GO_NEGATIVE_REGULATION_OF_REPRODUCTIVE_PROCESS	40	0.26	0.89	0.641	0.904	1	2829	tags=28%, list=18%, signal=34%
1682	GO_ESTABLISHMENT_OF_TISSUE_POLARITY	120	0.22	0.89	0.686	0.904	1	2776	tags=18%, list=18%, signal=22%
1683	GO_HAIR_CELL_DIFFERENTIATION	39	0.26	0.89	0.652	0.905	1	1806	tags=18%, list=12%, signal=20%
1684	GO_ALPHA_AMINO_ACID_CATABOLIC_PROCESS	92	0.23	0.89	0.669	0.904	1	4627	tags=34%, list=30%, signal=48%
1685	GO_REGULATION_OF_UBIQUITIN_DEPENDENT_PROTEIN_CATABOLIC_PROCESS	150	0.21	0.89	0.716	0.905	1	4014	tags=27%, list=26%, signal=36%
1686	GO_NEGATIVE_REGULATION_OF_VASCULAR_PERMEABILITY	15	0.34	0.89	0.633	0.905	1	1651	tags=33%, list=11%, signal=37%
1687	GO_NEGATIVE_REGULATION_OF_RESPONSE_TO_CYTOKINE_STIMULUS	54	0.25	0.89	0.657	0.904	1	4757	tags=43%, list=31%, signal=61%
1688	GO_CARDIOLIPIN_METABOLIC_PROCESS	17	0.32	0.89	0.62	0.905	1	4221	tags=41%, list=27%, signal=57%
1689	GO_POSITIVE_REGULATION_OF_AMYLOID_PRECURSOR_PROTEIN_CATABOLIC_PROCESS	22	0.3	0.89	0.617	0.906	1	6093	tags=59%, list=40%, signal=98%
1690	GO_INTRASPECIES_INTERACTION_BETWEEN_ORGANISMS	41	0.26	0.89	0.644	0.905	1	5215	tags=41%, list=34%, signal=63%
1691	GO_PURINE_NUCLEOTIDE_TRANSPORT	30	0.28	0.88	0.644	0.905	1	968	tags=17%, list=6%, signal=18%
1692	GO_BLASTOCYST_FORMATION	34	0.27	0.88	0.652	0.905	1	4228	tags=32%, list=28%, signal=45%
1693	GO_CALCIUM_ION_IMPORT	72	0.24	0.88	0.689	0.905	1	2140	tags=17%, list=14%, signal=19%
1694	GO_RNA_DESTABILIZATION	34	0.27	0.88	0.661	0.905	1	5426	tags=50%, list=35%, signal=77%
1695	GO_RHYTHMIC_BEHAVIOR	40	0.26	0.88	0.652	0.905	1	4068	tags=28%, list=26%, signal=37%
1696	GO_NEGATIVE_REGULATION_OF_CELLULAR_PROTEIN_CATABOLIC_PROCESS	81	0.23	0.88	0.675	0.905	1	3866	tags=28%, list=25%, signal=38%
1697	GO_STRIATED_MUSCLE_CELL_APOPTOTIC_PROCESS	36	0.27	0.88	0.66	0.904	1	4919	tags=44%, list=32%, signal=65%
1698	GO_AGING	273	0.2	0.88	0.766	0.904	1	2342	tags=18%, list=15%, signal=21%
1699	GO_MEMBRANE_REPOLARIZATION_DURING_ACTION_POTENTIAL	24	0.29	0.88	0.635	0.904	1	3151	tags=29%, list=21%, signal=37%
1700	GO_SECRETORY_GRANULE_LOCALIZATION	15	0.33	0.88	0.626	0.903	1	2590	tags=27%, list=17%, signal=32%
1701	GO_CELLULAR_RESPONSE_TO_EXOGENOUS_DSRNA	15	0.33	0.88	0.615	0.903	1	6504	tags=67%, list=42%, signal=115%
1702	GO_LEARNING	122	0.22	0.88	0.718	0.903	1	4303	tags=31%, list=28%, signal=43%
1703	GO_MODULATION_BY_SYMBIONT_OF_HOST_PROCESS	34	0.27	0.88	0.657	0.903	1	3389	tags=26%, list=22%, signal=34%
1704	GO_REGULATION_OF_TRIGLYCERIDE_BIOSYNTHETIC_PROCESS	17	0.32	0.88	0.626	0.903	1	415	tags=12%, list=3%, signal=12%
1705	GO_CELL_CELL_JUNCTION_ORGANIZATION	192	0.21	0.88	0.77	0.902	1	3208	tags=24%, list=21%, signal=31%
1706	GO_REGULATION_OF_OXIDATIVE_STRESS_INDUCED_INTRINSIC_APOPTOTIC_SIGNALING_PATHWAY	27	0.29	0.88	0.634	0.903	1	2894	tags=30%, list=19%, signal=36%
1707	GO_AUDITORY_RECEPTOR_CELL_DEVELOPMENT	20	0.31	0.88	0.611	0.902	1	3564	tags=30%, list=23%, signal=39%
1708	GO_NEGATIVE_REGULATION_OF_AXON_GUIDANCE	26	0.29	0.88	0.63	0.903	1	2608	tags=27%, list=17%, signal=32%
1709	GO_NEGATIVE_REGULATION_OF_SUPRAMOLECULAR_FIBER_ORGANIZATION	140	0.21	0.88	0.716	0.903	1	3750	tags=27%, list=24%, signal=36%
1710	GO_POSITIVE_REGULATION_OF_CELLULAR_RESPONSE_TO_TRANSFORMING_GROWTH_FACTOR_BETA_STIMULUS	29	0.28	0.88	0.649	0.903	1	3228	tags=28%, list=21%, signal=35%
1711	GO_COPPER_ION_HOMEOSTASIS	16	0.32	0.88	0.65	0.904	1	2098	tags=25%, list=14%, signal=29%
1712	GO_NEGATIVE_REGULATION_OF_PROTEIN_ACETYLATION	20	0.3	0.88	0.654	0.905	1	1294	tags=15%, list=8%, signal=16%
1713	GO_REGULATION_OF_MORPHOGENESIS_OF_AN_EPITHELIUM	172	0.21	0.88	0.745	0.905	1	2088	tags=15%, list=14%, signal=17%
1714	GO_METANEPHRIC_NEPHRON_MORPHOGENESIS	23	0.29	0.88	0.661	0.905	1	4438	tags=35%, list=29%, signal=49%
1715	GO_TRNA_WOBBLE_BASE_MODIFICATION	21	0.31	0.88	0.647	0.905	1	1610	tags=19%, list=10%, signal=21%
1716	GO_POSITIVE_REGULATION_OF_VASOCONSTRICTION	25	0.29	0.88	0.656	0.906	1	3200	tags=24%, list=21%, signal=30%
1717	GO_SEMI_LUNAR_VALVE_DEVELOPMENT	37	0.26	0.88	0.67	0.906	1	3138	tags=27%, list=20%, signal=34%
1718	GO_INOSITOL_LIPID_MEDIATED_SIGNALING	176	0.21	0.88	0.737	0.907	1	4509	tags=32%, list=29%, signal=45%
1719	GO_REGULATION_OF_RESPIRATORY_GASEOUS_EXCHANGE	19	0.32	0.88	0.635	0.907	1	1446	tags=16%, list=9%, signal=17%
1720	GO_REGULATION_OF_SYMBIOTIC_PROCESS	202	0.2	0.88	0.734	0.906	1	4362	tags=30%, list=28%, signal=41%
1721	GO_CYTOKINETIC_PROCESS	37	0.26	0.88	0.651	0.906	1	1363	tags=16%, list=9%, signal=18%
1722	GO_MEMORY	105	0.22	0.88	0.706	0.907	1	4549	tags=32%, list=30%, signal=46%
1723	GO_NEGATIVE_REGULATION_OF_OXIDATIVE_STRESS_INDUCED_INTRINSIC_APOPTOTIC_SIGNALING_PATHWAY	19	0.31	0.88	0.632	0.907	1	2894	tags=32%, list=19%, signal=39%
1724	GO_REGULATION_OF_NUCLEOTIDE_METABOLIC_PROCESS	112	0.22	0.88	0.731	0.907	1	4699	tags=31%, list=31%, signal=45%
1725	GO_MAMMARY_GLAND_DUCT_MORPHOGENESIS	29	0.28	0.88	0.651	0.907	1	4745	tags=28%, list=31%, signal=40%
1726	GO_MYELIN_ASSEMBLY	21	0.3	0.88	0.657	0.908	1	4494	tags=52%, list=29%, signal=74%
1727	GO_PROTEOGLYCAN_BIOSYNTHETIC_PROCESS	61	0.24	0.88	0.678	0.908	1	5619	tags=46%, list=37%, signal=72%
1728	GO_CELLULAR_RESPONSE_TO_KETONE	86	0.23	0.88	0.713	0.908	1	1745	tags=16%, list=11%, signal=18%
1729	GO_POSITIVE_REGULATION_OF_EPITHELIAL_CELL_MIGRATION	144	0.21	0.88	0.737	0.908	1	4544	tags=33%, list=30%, signal=47%
1730	GO_PHOTOTRANSDUCTION	40	0.26	0.87	0.656	0.908	1	3117	tags=20%, list=20%, signal=25%
1731	GO_POSITIVE_REGULATION_OF_ACTIN_FILAMENT_BUNDLE_ASSEMBLY	60	0.24	0.87	0.668	0.908	1	4068	tags=35%, list=26%, signal=47%
1732	GO_RNA_POLYMERASE_II_PREINITIATION_COMPLEX_ASSEMBLY	23	0.3	0.87	0.656	0.907	1	5541	tags=48%, list=36%, signal=75%
1733	GO_EPIDERMAL_GROWTH_FACTOR_RECEPTOR_SIGNALING_PATHWAY	116	0.22	0.87	0.711	0.909	1	5889	tags=45%, list=38%, signal=72%
1734	GO_PHOTOTRANSDUCTION_VISIBLE_LIGHT	23	0.29	0.87	0.661	0.909	1	2527	tags=17%, list=16%, signal=21%
1735	GO_POSITIVE_REGULATION_OF_MYELOID_LEUKOCYTE_DIFFERENTIATION	54	0.25	0.87	0.692	0.911	1	2764	tags=22%, list=18%, signal=27%
1736	GO_ERBB_SIGNALING_PATHWAY	138	0.21	0.87	0.764	0.91	1	5889	tags=43%, list=38%, signal=70%
1737	GO_ADAPTATION_OF_SIGNALING_PATHWAY	18	0.31	0.87	0.672	0.91	1	425	tags=11%, list=3%, signal=11%
1738	GO_NEGATIVE_REGULATION_OF_RECEPTOR_SIGNALING_PATHWAY_VIA_JAK_STAT	20	0.3	0.87	0.627	0.911	1	4551	tags=45%, list=30%, signal=64%
1739	GO_CELLULAR_RESPONSE_TO_ACID_CHEMICAL	72	0.24	0.87	0.699	0.911	1	1427	tags=14%, list=9%, signal=15%
1740	GO_REGULATION_OF_PROTEIN_TARGETING	78	0.23	0.87	0.705	0.911	1	2663	tags=21%, list=17%, signal=25%
1741	GO_REGULATION_OF_COLLATERAL_SPROUTING	17	0.32	0.87	0.643	0.912	1	403	tags=12%, list=3%, signal=12%
1742	GO_ENDOSOMAL_TRANSPORT	227	0.2	0.87	0.797	0.914	1	2858	tags=18%, list=19%, signal=21%
1743	GO_CANONICAL_WNT_SIGNALING_PATHWAY	307	0.19	0.87	0.81	0.914	1	3840	tags=24%, list=25%, signal=31%
1744	GO_INHIBITORY_POSTSYNAPTIC_POTENTIAL	15	0.32	0.87	0.662	0.914	1	3493	tags=33%, list=23%, signal=43%
1745	GO_CELLULAR_RESPONSE_TO_OSMOTIC_STRESS	41	0.25	0.87	0.673	0.915	1	2182	tags=22%, list=14%, signal=26%
1746	GO_POSITIVE_REGULATION_OF_DEVELOPMENTAL_GROWTH	153	0.21	0.87	0.769	0.915	1	4957	tags=35%, list=32%, signal=52%
1747	GO_INTRACELLULAR_RECEPTOR_SIGNALING_PATHWAY	245	0.2	0.87	0.799	0.916	1	4637	tags=27%, list=30%, signal=39%
1748	GO_REGULATION_OF_ANATOMICAL_STRUCTURE_SIZE	469	0.19	0.87	0.857	0.916	1	3763	tags=24%, list=24%, signal=31%
1749	GO_POSITIVE_REGULATION_OF_WNT_SIGNALING_PATHWAY	170	0.2	0.87	0.758	0.916	1	4450	tags=29%, list=29%, signal=41%
1750	GO_NEGATIVE_REGULATION_OF_ORGANELLE_ASSEMBLY	35	0.27	0.87	0.655	0.916	1	1340	tags=14%, list=9%, signal=16%
1751	GO_NEGATIVE_REGULATION_OF_AMYLOID_PRECURSOR_PROTEIN_CATABOLIC_PROCESS	15	0.33	0.87	0.661	0.915	1	5996	tags=53%, list=39%, signal=87%
1752	GO_ANTIGEN_PROCESSING_AND_PRESENTATION_OF_PEPTIDE_OR_POLYSACCHARIDE_ANTIGEN_VIA_MHC_CLASS_II	94	0.22	0.87	0.727	0.916	1	4019	tags=26%, list=26%, signal=34%
1753	GO_POSITIVE_REGULATION_OF_CYTOSKELETON_ORGANIZATION	215	0.2	0.87	0.783	0.915	1	3673	tags=27%, list=24%, signal=35%
1754	GO_PYRUVATE_METABOLIC_PROCESS	143	0.21	0.87	0.764	0.915	1	4753	tags=31%, list=31%, signal=45%
1755	GO_POSITIVE_REGULATION_OF_RESPONSE_TO_OXIDATIVE_STRESS	20	0.3	0.87	0.664	0.915	1	3346	tags=30%, list=22%, signal=38%
1756	GO_CARDIAC_MUSCLE_CELL_DIFFERENTIATION	88	0.22	0.87	0.712	0.915	1	3254	tags=20%, list=21%, signal=26%
1757	GO_ALPHA_AMINO_ACID_METABOLIC_PROCESS	183	0.2	0.87	0.773	0.915	1	4627	tags=34%, list=30%, signal=48%
1758	GO_NEGATIVE_REGULATION_OF_PROTEIN_CONTAINING_COMPLEX_ASSEMBLY	130	0.21	0.87	0.759	0.915	1	3750	tags=28%, list=24%, signal=36%
1759	GO_CRANIAL_NERVE_DEVELOPMENT	40	0.26	0.87	0.685	0.915	1	2139	tags=20%, list=14%, signal=23%
1760	GO_REGULATION_OF_SMOOTH_MUSCLE_CONTRACTION	52	0.24	0.86	0.704	0.915	1	1599	tags=15%, list=10%, signal=17%
1761	GO_FOREBRAIN_NEURON_DIFFERENTIATION	39	0.26	0.86	0.68	0.915	1	2342	tags=18%, list=15%, signal=21%
1762	GO_POSITIVE_REGULATION_OF_BLOOD_VESSEL_DIAMETER	51	0.24	0.86	0.698	0.915	1	1994	tags=18%, list=13%, signal=20%
1763	GO_POSITIVE_REGULATION_OF_LEUKOCYTE_DIFFERENTIATION	149	0.21	0.86	0.762	0.916	1	3526	tags=25%, list=23%, signal=32%
1764	GO_GLUCOSAMINE_CONTAINING_COMPOUND_METABOLIC_PROCESS	23	0.29	0.86	0.672	0.916	1	3	tags=4%, list=0%, signal=4%
1765	GO_MECHANORECEPTOR_DIFFERENTIATION	58	0.24	0.86	0.706	0.917	1	1806	tags=16%, list=12%, signal=18%
1766	GO_RESPONSE_TO_ACID_CHEMICAL	123	0.21	0.86	0.748	0.918	1	4276	tags=29%, list=28%, signal=40%
1767	GO_NEGATIVE_REGULATION_OF_MUSCLE_TISSUE_DEVELOPMENT	47	0.25	0.86	0.671	0.918	1	2232	tags=21%, list=15%, signal=25%
1768	GO_REGULATION_OF_GASTRULATION	33	0.26	0.86	0.682	0.918	1	5926	tags=48%, list=39%, signal=79%
1769	GO_ANIMAL_ORGAN_REGENERATION	71	0.23	0.86	0.713	0.917	1	1903	tags=17%, list=12%, signal=19%
1770	GO_RESPONSE_TO_BMP	139	0.21	0.86	0.761	0.917	1	4792	tags=32%, list=31%, signal=47%
1771	GO_NEGATIVE_REGULATION_OF_BLOOD_VESSEL_ENDOTHELIAL_CELL_MIGRATION	32	0.27	0.86	0.692	0.917	1	3079	tags=31%, list=20%, signal=39%
1772	GO_ADULT_LOCOMOTORY_BEHAVIOR	65	0.23	0.86	0.7	0.917	1	5635	tags=38%, list=37%, signal=60%
1773	GO_PROTEIN_LOCALIZATION_TO_MICROTUBULE	17	0.31	0.86	0.661	0.917	1	3812	tags=41%, list=25%, signal=55%
1774	GO_BONE_MATURATION	18	0.31	0.86	0.66	0.916	1	1585	tags=17%, list=10%, signal=19%
1775	GO_POSITIVE_REGULATION_OF_PROTEIN_MATURATION	24	0.29	0.86	0.647	0.916	1	1058	tags=17%, list=7%, signal=18%
1776	GO_ACTIVATION_OF_MAPK_ACTIVITY	143	0.21	0.86	0.777	0.916	1	3182	tags=22%, list=21%, signal=27%
1777	GO_INTRINSIC_APOPTOTIC_SIGNALING_PATHWAY_IN_RESPONSE_TO_OXIDATIVE_STRESS	43	0.25	0.86	0.683	0.915	1	2894	tags=23%, list=19%, signal=29%
1778	GO_REGULATION_OF_DNA_BINDING	113	0.21	0.86	0.75	0.916	1	4343	tags=34%, list=28%, signal=47%
1779	GO_AMINE_CATABOLIC_PROCESS	18	0.31	0.86	0.695	0.916	1	4827	tags=50%, list=31%, signal=73%
1780	GO_FEMALE_MEIOTIC_NUCLEAR_DIVISION	28	0.27	0.86	0.687	0.917	1	5270	tags=46%, list=34%, signal=71%
1781	GO_REGULATION_OF_CYCLASE_ACTIVITY	40	0.26	0.86	0.702	0.916	1	2824	tags=20%, list=18%, signal=24%
1782	GO_LEUKOCYTE_PROLIFERATION	266	0.19	0.86	0.855	0.918	1	3170	tags=21%, list=21%, signal=26%
1783	GO_MATERNAL_PLACENTA_DEVELOPMENT	33	0.26	0.86	0.69	0.919	1	3228	tags=30%, list=21%, signal=38%
1784	GO_TRNA_WOBBLE_URIDINE_MODIFICATION	17	0.31	0.86	0.663	0.92	1	1610	tags=18%, list=10%, signal=20%
1785	GO_POSITIVE_REGULATION_OF_INTERFERON_ALPHA_PRODUCTION	20	0.3	0.86	0.677	0.921	1	6504	tags=55%, list=42%, signal=95%
1786	GO_C21_STEROID_HORMONE_BIOSYNTHETIC_PROCESS	22	0.29	0.86	0.655	0.922	1	3545	tags=41%, list=23%, signal=53%
1787	GO_REGULATION_OF_PROTEIN_TYROSINE_KINASE_ACTIVITY	90	0.22	0.86	0.756	0.921	1	5964	tags=46%, list=39%, signal=74%
1788	GO_POSITIVE_REGULATION_OF_TRANSMEMBRANE_RECEPTOR_PROTEIN_SERINE_THREONINE_KINASE_SIGNALING_PATHWAY	100	0.22	0.86	0.767	0.921	1	4792	tags=35%, list=31%, signal=51%
1789	GO_REGULATION_OF_NEUROTRANSMITTER_LEVELS	206	0.2	0.86	0.81	0.921	1	3471	tags=23%, list=23%, signal=29%
1790	GO_REGULATION_OF_EXTRACELLULAR_MATRIX_DISASSEMBLY	16	0.31	0.85	0.669	0.923	1	5218	tags=50%, list=34%, signal=76%
1791	GO_REGULATION_OF_ANIMAL_ORGAN_MORPHOGENESIS	235	0.2	0.85	0.807	0.922	1	2896	tags=19%, list=19%, signal=23%
1792	GO_POSITIVE_REGULATION_OF_AXONOGENESIS	81	0.22	0.85	0.74	0.923	1	4896	tags=37%, list=32%, signal=54%
1793	GO_CELLULAR_RESPONSE_TO_PROSTAGLANDIN_E_STIMULUS	16	0.31	0.85	0.662	0.923	1	1374	tags=19%, list=9%, signal=21%
1794	GO_REGULATION_OF_MUSCLE_ADAPTATION	74	0.23	0.85	0.726	0.922	1	5846	tags=49%, list=38%, signal=78%
1795	GO_CELL_VOLUME_HOMEOSTASIS	29	0.27	0.85	0.696	0.924	1	2987	tags=24%, list=19%, signal=30%
1796	GO_POSITIVE_REGULATION_OF_RELEASE_OF_CYTOCHROME_C_FROM_MITOCHONDRIA	27	0.27	0.85	0.686	0.925	1	1986	tags=19%, list=13%, signal=21%
1797	GO_PROTEIN_PEPTIDYL_PROLYL_ISOMERIZATION	34	0.26	0.85	0.732	0.927	1	5988	tags=41%, list=39%, signal=67%
1798	GO_NEGATIVE_REGULATION_OF_MULTI_ORGANISM_PROCESS	18	0.3	0.85	0.679	0.927	1	1919	tags=22%, list=12%, signal=25%
1799	GO_POSITIVE_REGULATION_OF_CYCLASE_ACTIVITY	18	0.3	0.85	0.665	0.928	1	2824	tags=28%, list=18%, signal=34%
1800	GO_DETECTION_OF_TEMPERATURE_STIMULUS	16	0.31	0.85	0.679	0.929	1	2031	tags=19%, list=13%, signal=22%
1801	GO_MYELOID_CELL_APOPTOTIC_PROCESS	29	0.27	0.85	0.719	0.929	1	4245	tags=45%, list=28%, signal=62%
1802	GO_REGULATION_OF_LYMPHOCYTE_ACTIVATION	399	0.18	0.85	0.867	0.93	1	3537	tags=22%, list=23%, signal=28%
1803	GO_CELLULAR_AMINO_ACID_CATABOLIC_PROCESS	110	0.21	0.85	0.772	0.93	1	4627	tags=32%, list=30%, signal=45%
1804	GO_PROTEIN_LOCALIZATION_TO_MITOCHONDRION	135	0.21	0.85	0.79	0.931	1	3392	tags=21%, list=22%, signal=27%
1805	GO_MATING	30	0.27	0.85	0.718	0.93	1	3851	tags=30%, list=25%, signal=40%
1806	GO_POSITIVE_REGULATION_OF_VIRAL_GENOME_REPLICATION	34	0.26	0.85	0.7	0.93	1	3925	tags=29%, list=26%, signal=39%
1807	GO_RESPONSE_TO_TESTOSTERONE	35	0.26	0.85	0.714	0.932	1	4521	tags=40%, list=29%, signal=57%
1808	GO_POSITIVE_REGULATION_OF_CHONDROCYTE_DIFFERENTIATION	18	0.31	0.85	0.699	0.931	1	4417	tags=33%, list=29%, signal=47%
1809	GO_CELL_CELL_SIGNALING_INVOLVED_IN_CARDIAC_CONDUCTION	28	0.27	0.84	0.693	0.934	1	5195	tags=43%, list=34%, signal=65%
1810	GO_RESPONSE_TO_VITAMIN_D	31	0.27	0.84	0.685	0.933	1	3200	tags=29%, list=21%, signal=37%
1811	GO_UTERUS_DEVELOPMENT	15	0.31	0.84	0.712	0.936	1	4450	tags=47%, list=29%, signal=66%
1812	GO_POSITIVE_REGULATION_OF_HEART_GROWTH	34	0.26	0.84	0.705	0.936	1	5565	tags=47%, list=36%, signal=74%
1813	GO_NEURAL_RETINA_DEVELOPMENT	58	0.24	0.84	0.739	0.936	1	4243	tags=29%, list=28%, signal=40%
1814	GO_OSTEOBLAST_DIFFERENTIATION	203	0.19	0.84	0.824	0.936	1	2930	tags=20%, list=19%, signal=24%
1815	GO_REGULATION_OF_SYNAPTIC_VESICLE_ENDOCYTOSIS	15	0.32	0.84	0.69	0.936	1	948	tags=20%, list=6%, signal=21%
1816	GO_ADRENERGIC_RECEPTOR_SIGNALING_PATHWAY	20	0.3	0.84	0.695	0.937	1	1225	tags=15%, list=8%, signal=16%
1817	GO_POSITIVE_REGULATION_OF_HEMOPOIESIS	187	0.2	0.84	0.816	0.936	1	3526	tags=23%, list=23%, signal=29%
1818	GO_CELLULAR_RESPONSE_TO_FATTY_ACID	51	0.24	0.84	0.742	0.937	1	1586	tags=16%, list=10%, signal=17%
1819	GO_VESICLE_FUSION_TO_PLASMA_MEMBRANE	22	0.29	0.84	0.697	0.937	1	4283	tags=45%, list=28%, signal=63%
1820	GO_FOREBRAIN_NEURON_DEVELOPMENT	22	0.29	0.84	0.736	0.937	1	2342	tags=18%, list=15%, signal=21%
1821	GO_REGULATION_OF_CELLULAR_COMPONENT_SIZE	357	0.18	0.84	0.889	0.936	1	3763	tags=25%, list=24%, signal=32%
1822	GO_POSITIVE_REGULATION_OF_ERYTHROCYTE_DIFFERENTIATION	28	0.27	0.84	0.686	0.937	1	7088	tags=50%, list=46%, signal=93%
1823	GO_NEGATIVE_REGULATION_OF_T_HELPER_CELL_DIFFERENTIATION	16	0.31	0.84	0.691	0.937	1	3304	tags=31%, list=22%, signal=40%
1824	GO_RESPONSE_TO_HYPEROXIA	19	0.3	0.84	0.687	0.937	1	3415	tags=37%, list=22%, signal=47%
1825	GO_LYMPHOCYTE_ACTIVATION_INVOLVED_IN_IMMUNE_RESPONSE	160	0.2	0.84	0.83	0.937	1	2144	tags=16%, list=14%, signal=19%
1826	GO_REGULATION_OF_T_HELPER_17_TYPE_IMMUNE_RESPONSE	20	0.29	0.84	0.697	0.937	1	3163	tags=25%, list=21%, signal=31%
1827	GO_LIVER_REGENERATION	31	0.27	0.84	0.713	0.937	1	1903	tags=19%, list=12%, signal=22%
1828	GO_REGULATION_OF_LEUKOCYTE_DIFFERENTIATION	262	0.19	0.84	0.873	0.938	1	3537	tags=24%, list=23%, signal=31%
1829	GO_POSITIVE_REGULATION_OF_T_CELL_MIGRATION	30	0.26	0.84	0.714	0.938	1	2098	tags=20%, list=14%, signal=23%
1830	GO_RESPONSE_TO_ELECTRICAL_STIMULUS	32	0.26	0.84	0.721	0.938	1	2814	tags=28%, list=18%, signal=34%
1831	GO_TRANSFORMING_GROWTH_FACTOR_BETA_PRODUCTION	35	0.25	0.84	0.712	0.938	1	3526	tags=31%, list=23%, signal=41%
1832	GO_RESPONSE_TO_DSRNA	39	0.25	0.84	0.733	0.939	1	5944	tags=49%, list=39%, signal=79%
1833	GO_REGULATION_OF_CELL_MATURATION	22	0.28	0.84	0.69	0.94	1	4068	tags=36%, list=26%, signal=49%
1834	GO_VITAMIN_TRANSPORT	36	0.26	0.84	0.728	0.94	1	1371	tags=14%, list=9%, signal=15%
1835	GO_GLANDULAR_EPITHELIAL_CELL_DIFFERENTIATION	45	0.24	0.84	0.733	0.94	1	1640	tags=18%, list=11%, signal=20%
1836	GO_POSITIVE_REGULATION_OF_CHEMOKINE_PRODUCTION	56	0.23	0.83	0.736	0.94	1	2159	tags=18%, list=14%, signal=21%
1837	GO_POSITIVE_REGULATION_OF_GLYCOLYTIC_PROCESS	24	0.28	0.83	0.725	0.939	1	2844	tags=21%, list=19%, signal=26%
1838	GO_REGULATION_OF_PROTEIN_CATABOLIC_PROCESS	375	0.18	0.83	0.903	0.941	1	3965	tags=24%, list=26%, signal=32%
1839	GO_NEGATIVE_REGULATION_OF_CELL_JUNCTION_ASSEMBLY	30	0.26	0.83	0.746	0.942	1	3140	tags=37%, list=20%, signal=46%
1840	GO_REGULATION_OF_NITRIC_OXIDE_BIOSYNTHETIC_PROCESS	52	0.23	0.83	0.755	0.944	1	1197	tags=15%, list=8%, signal=17%
1841	GO_BLASTOCYST_DEVELOPMENT	93	0.22	0.83	0.798	0.944	1	4275	tags=33%, list=28%, signal=46%
1842	GO_MUSCLE_CELL_APOPTOTIC_PROCESS	63	0.23	0.83	0.767	0.944	1	4919	tags=43%, list=32%, signal=63%
1843	GO_DETECTION_OF_ABIOTIC_STIMULUS	104	0.21	0.83	0.801	0.943	1	3683	tags=23%, list=24%, signal=30%
1844	GO_NEURAL_CREST_CELL_DIFFERENTIATION	85	0.22	0.83	0.774	0.944	1	2060	tags=19%, list=13%, signal=22%
1845	GO_LYMPHOID_PROGENITOR_CELL_DIFFERENTIATION	19	0.3	0.83	0.693	0.944	1	1640	tags=26%, list=11%, signal=29%
1846	GO_CGMP_MEDIATED_SIGNALING	26	0.27	0.83	0.724	0.943	1	2264	tags=19%, list=15%, signal=23%
1847	GO_NEGATIVE_REGULATION_OF_NERVOUS_SYSTEM_PROCESS	22	0.28	0.83	0.7	0.943	1	5414	tags=50%, list=35%, signal=77%
1848	GO_CATECHOLAMINE_METABOLIC_PROCESS	38	0.25	0.83	0.749	0.943	1	2663	tags=21%, list=17%, signal=25%
1849	GO_NEGATIVE_REGULATION_OF_RECEPTOR_SIGNALING_PATHWAY_VIA_STAT	21	0.29	0.83	0.718	0.943	1	4551	tags=43%, list=30%, signal=61%
1850	GO_NUCLEOTIDE_TRANSPORT	34	0.26	0.83	0.737	0.943	1	968	tags=15%, list=6%, signal=16%
1851	GO_REGULATION_OF_SYNAPTIC_VESICLE_CYCLE	103	0.21	0.83	0.79	0.943	1	3471	tags=23%, list=23%, signal=30%
1852	GO_PROTEIN_ADP_RIBOSYLATION	33	0.26	0.83	0.724	0.945	1	3346	tags=27%, list=22%, signal=35%
1853	GO_ADULT_BEHAVIOR	119	0.2	0.83	0.801	0.945	1	3055	tags=22%, list=20%, signal=27%
1854	GO_PROTEIN_LOCALIZATION_TO_LYSOSOME	38	0.25	0.83	0.771	0.945	1	3424	tags=34%, list=22%, signal=44%
1855	GO_NEGATIVE_REGULATION_OF_ANTIGEN_RECEPTOR_MEDIATED_SIGNALING_PATHWAY	27	0.26	0.83	0.762	0.944	1	4757	tags=44%, list=31%, signal=64%
1856	GO_IMMUNOGLOBULIN_PRODUCTION	106	0.21	0.83	0.83	0.945	1	5916	tags=43%, list=39%, signal=70%
1857	GO_POSITIVE_REGULATION_OF_RESPONSE_TO_CYTOKINE_STIMULUS	54	0.23	0.83	0.744	0.945	1	2795	tags=20%, list=18%, signal=25%
1858	GO_3_UTR_MEDIATED_MRNA_DESTABILIZATION	16	0.31	0.83	0.703	0.944	1	1873	tags=25%, list=12%, signal=28%
1859	GO_NEUROTRANSMITTER_TRANSPORT	200	0.19	0.83	0.839	0.947	1	3471	tags=23%, list=23%, signal=29%
1860	GO_C21_STEROID_HORMONE_METABOLIC_PROCESS	29	0.26	0.82	0.739	0.947	1	4118	tags=38%, list=27%, signal=52%
1861	GO_RESPONSE_TO_ALKALOID	86	0.21	0.82	0.789	0.947	1	5605	tags=36%, list=36%, signal=56%
1862	GO_REGULATION_OF_B_CELL_PROLIFERATION	57	0.23	0.82	0.762	0.947	1	5029	tags=33%, list=33%, signal=49%
1863	GO_REGULATION_OF_ERBB_SIGNALING_PATHWAY	90	0.21	0.82	0.792	0.947	1	2347	tags=18%, list=15%, signal=21%
1864	GO_GLUTAMATE_RECEPTOR_SIGNALING_PATHWAY	84	0.21	0.82	0.801	0.946	1	2965	tags=19%, list=19%, signal=23%
1865	GO_NEGATIVE_REGULATION_OF_MUSCLE_CELL_APOPTOTIC_PROCESS	34	0.25	0.82	0.736	0.947	1	1741	tags=18%, list=11%, signal=20%
1866	GO_POSITIVE_REGULATION_OF_ADAPTIVE_IMMUNE_RESPONSE	98	0.21	0.82	0.803	0.947	1	1171	tags=10%, list=8%, signal=11%
1867	GO_KIDNEY_MESENCHYME_DEVELOPMENT	16	0.3	0.82	0.721	0.947	1	2684	tags=31%, list=17%, signal=38%
1868	GO_REGULATION_OF_ACTIN_FILAMENT_BASED_PROCESS	368	0.18	0.82	0.912	0.946	1	3673	tags=25%, list=24%, signal=32%
1869	GO_POSITIVE_REGULATION_OF_ESTABLISHMENT_OF_PROTEIN_LOCALIZATION_TO_MITOCHONDRION	56	0.23	0.82	0.779	0.946	1	3381	tags=25%, list=22%, signal=32%
1870	GO_MYELOID_CELL_DEVELOPMENT	65	0.22	0.82	0.781	0.946	1	2938	tags=22%, list=19%, signal=27%
1871	GO_REGULATION_OF_LEUKOCYTE_CHEMOTAXIS	110	0.2	0.82	0.812	0.945	1	2874	tags=21%, list=19%, signal=26%
1872	GO_CELLULAR_RESPONSE_TO_REACTIVE_OXYGEN_SPECIES	150	0.2	0.82	0.842	0.945	1	3867	tags=28%, list=25%, signal=37%
1873	GO_REGULATION_OF_MACROPHAGE_MIGRATION	38	0.25	0.82	0.741	0.945	1	3512	tags=26%, list=23%, signal=34%
1874	GO_POSITIVE_REGULATION_OF_ENDOTHELIAL_CELL_APOPTOTIC_PROCESS	17	0.3	0.82	0.72	0.945	1	2562	tags=24%, list=17%, signal=28%
1875	GO_RESPONSE_TO_MONOSACCHARIDE	189	0.19	0.82	0.861	0.945	1	968	tags=10%, list=6%, signal=10%
1876	GO_NEGATIVE_REGULATION_OF_LEUKOCYTE_CHEMOTAXIS	16	0.3	0.82	0.719	0.945	1	3512	tags=25%, list=23%, signal=32%
1877	GO_GAMMA_DELTA_T_CELL_ACTIVATION	17	0.3	0.82	0.73	0.945	1	5420	tags=53%, list=35%, signal=82%
1878	GO_POSTSYNAPTIC_MEMBRANE_ORGANIZATION	38	0.25	0.82	0.763	0.946	1	3952	tags=32%, list=26%, signal=42%
1879	GO_PATHWAY_RESTRICTED_SMAD_PROTEIN_PHOSPHORYLATION	58	0.23	0.82	0.775	0.946	1	1980	tags=14%, list=13%, signal=16%
1880	GO_NUCLEOBASE_CONTAINING_SMALL_MOLECULE_BIOSYNTHETIC_PROCESS	96	0.21	0.82	0.809	0.946	1	3085	tags=24%, list=20%, signal=30%
1881	GO_PHAGOCYTOSIS	251	0.18	0.82	0.901	0.946	1	1651	tags=12%, list=11%, signal=14%
1882	GO_ADIPOSE_TISSUE_DEVELOPMENT	41	0.24	0.82	0.745	0.946	1	2868	tags=24%, list=19%, signal=30%
1883	GO_ASTROCYTE_DEVELOPMENT	36	0.25	0.82	0.739	0.946	1	2874	tags=25%, list=19%, signal=31%
1884	GO_AMINO_SUGAR_METABOLIC_PROCESS	38	0.24	0.82	0.751	0.946	1	375	tags=8%, list=2%, signal=8%
1885	GO_REGULATION_OF_PEPTIDYL_LYSINE_ACETYLATION	60	0.23	0.82	0.795	0.946	1	2026	tags=17%, list=13%, signal=19%
1886	GO_VESICLE_MEDIATED_TRANSPORT_BETWEEN_ENDOSOMAL_COMPARTMENTS	40	0.24	0.82	0.762	0.946	1	4884	tags=40%, list=32%, signal=58%
1887	GO_REGULATION_OF_PROTEIN_AUTOPHOSPHORYLATION	47	0.24	0.82	0.764	0.945	1	1822	tags=17%, list=12%, signal=19%
1888	GO_CELLULAR_RESPONSE_TO_DSRNA	20	0.28	0.82	0.718	0.946	1	6504	tags=60%, list=42%, signal=104%
1889	GO_DEPHOSPHORYLATION	445	0.18	0.82	0.939	0.947	1	4470	tags=29%, list=29%, signal=40%
1890	GO_SECOND_MESSENGER_MEDIATED_SIGNALING	388	0.18	0.82	0.939	0.948	1	1791	tags=12%, list=12%, signal=13%
1891	GO_NEURON_DEATH	316	0.18	0.82	0.913	0.948	1	3526	tags=23%, list=23%, signal=29%
1892	GO_REGULATION_OF_AMPA_RECEPTOR_ACTIVITY	18	0.29	0.82	0.725	0.947	1	1192	tags=17%, list=8%, signal=18%
1893	GO_CELLULAR_RESPONSE_TO_HYDROGEN_PEROXIDE	84	0.21	0.82	0.82	0.947	1	4450	tags=37%, list=29%, signal=52%
1894	GO_NEGATIVE_REGULATION_OF_MYELOID_CELL_DIFFERENTIATION	75	0.21	0.82	0.789	0.947	1	4042	tags=33%, list=26%, signal=45%
1895	GO_MONONUCLEAR_CELL_MIGRATION	75	0.21	0.82	0.8	0.947	1	2264	tags=15%, list=15%, signal=17%
1896	GO_DETERMINATION_OF_ADULT_LIFESPAN	16	0.3	0.82	0.745	0.946	1	3431	tags=38%, list=22%, signal=48%
1897	GO_NEGATIVE_REGULATION_OF_OXIDOREDUCTASE_ACTIVITY	24	0.28	0.82	0.725	0.947	1	3931	tags=29%, list=26%, signal=39%
1898	GO_CELLULAR_RESPONSE_TO_ORGANIC_CYCLIC_COMPOUND	493	0.18	0.82	0.947	0.947	1	4521	tags=28%, list=29%, signal=38%
1899	GO_MODULATION_BY_VIRUS_OF_HOST_CELLULAR_PROCESS	18	0.29	0.82	0.738	0.946	1	4745	tags=39%, list=31%, signal=56%
1900	GO_PIGMENT_BIOSYNTHETIC_PROCESS	52	0.23	0.81	0.779	0.946	1	2977	tags=23%, list=19%, signal=29%
1901	GO_ATRIOVENTRICULAR_VALVE_DEVELOPMENT	25	0.27	0.81	0.752	0.947	1	5964	tags=60%, list=39%, signal=98%
1902	GO_AXON_ENSHEATHMENT_IN_CENTRAL_NERVOUS_SYSTEM	20	0.29	0.81	0.737	0.946	1	1537	tags=25%, list=10%, signal=28%
1903	GO_RESPONSE_TO_CARBOHYDRATE	213	0.19	0.81	0.886	0.946	1	2294	tags=15%, list=15%, signal=17%
1904	GO_REGULATION_OF_NUCLEAR_TRANSCRIBED_MRNA_CATABOLIC_PROCESS_DEADENYLATION_DEPENDENT_DECAY	19	0.28	0.81	0.744	0.947	1	4167	tags=32%, list=27%, signal=43%
1905	GO_GUANOSINE_CONTAINING_COMPOUND_METABOLIC_PROCESS	36	0.25	0.81	0.779	0.947	1	4063	tags=36%, list=26%, signal=49%
1906	GO_MULTI_ORGANISM_CELLULAR_PROCESS	17	0.29	0.81	0.755	0.946	1	5703	tags=59%, list=37%, signal=93%
1907	GO_REGULATION_OF_CARBOHYDRATE_METABOLIC_PROCESS	191	0.19	0.81	0.904	0.946	1	3794	tags=23%, list=25%, signal=30%
1908	GO_REGULATION_OF_DEPHOSPHORYLATION	186	0.19	0.81	0.885	0.946	1	4922	tags=34%, list=32%, signal=49%
1909	GO_ASPARTATE_FAMILY_AMINO_ACID_BIOSYNTHETIC_PROCESS	18	0.29	0.81	0.76	0.946	1	4083	tags=44%, list=27%, signal=60%
1910	GO_REGULATION_OF_BIOMINERALIZATION	84	0.21	0.81	0.814	0.946	1	1827	tags=14%, list=12%, signal=16%
1911	GO_BRANCHED_CHAIN_AMINO_ACID_METABOLIC_PROCESS	25	0.27	0.81	0.749	0.946	1	7747	tags=56%, list=50%, signal=113%
1912	GO_MITOCHONDRIAL_OUTER_MEMBRANE_PERMEABILIZATION	52	0.23	0.81	0.783	0.947	1	2824	tags=19%, list=18%, signal=23%
1913	GO_ORGANELLE_DISASSEMBLY	107	0.2	0.81	0.86	0.948	1	3435	tags=25%, list=22%, signal=32%
1914	GO_CAMERA_TYPE_EYE_PHOTORECEPTOR_CELL_DIFFERENTIATION	24	0.27	0.81	0.756	0.948	1	4807	tags=29%, list=31%, signal=42%
1915	GO_CELLULAR_RESPONSE_TO_CHOLESTEROL	17	0.3	0.81	0.754	0.948	1	1231	tags=18%, list=8%, signal=19%
1916	GO_PEPTIDYL_SERINE_DEPHOSPHORYLATION	19	0.28	0.81	0.727	0.948	1	3973	tags=21%, list=26%, signal=28%
1917	GO_B_CELL_PROLIFERATION	76	0.22	0.81	0.815	0.949	1	2998	tags=20%, list=20%, signal=24%
1918	GO_MESODERM_MORPHOGENESIS	59	0.22	0.81	0.795	0.949	1	6274	tags=56%, list=41%, signal=94%
1919	GO_G_PROTEIN_COUPLED_RECEPTOR_SIGNALING_PATHWAY_COUPLED_TO_CYCLIC_NUCLEOTIDE_SECOND_MESSENGER	195	0.19	0.81	0.879	0.95	1	2540	tags=15%, list=17%, signal=18%
1920	GO_RESPONSE_TO_ANTIBIOTIC	46	0.23	0.81	0.813	0.95	1	5298	tags=41%, list=34%, signal=63%
1921	GO_HUMORAL_IMMUNE_RESPONSE_MEDIATED_BY_CIRCULATING_IMMUNOGLOBULIN	39	0.24	0.81	0.795	0.95	1	618	tags=10%, list=4%, signal=11%
1922	GO_REGULATION_OF_TRANSLATION_IN_RESPONSE_TO_STRESS	20	0.28	0.81	0.735	0.949	1	1901	tags=20%, list=12%, signal=23%
1923	GO_BRANCHING_INVOLVED_IN_MAMMARY_GLAND_DUCT_MORPHOGENESIS	22	0.27	0.81	0.745	0.949	1	4662	tags=27%, list=30%, signal=39%
1924	GO_NEGATIVE_REGULATION_OF_PROTEIN_MATURATION	26	0.27	0.81	0.74	0.949	1	4396	tags=35%, list=29%, signal=48%
1925	GO_REGULATION_OF_ESTABLISHMENT_OF_PROTEIN_LOCALIZATION_TO_MITOCHONDRION	70	0.22	0.81	0.832	0.95	1	3381	tags=24%, list=22%, signal=31%
1926	GO_COGNITION	258	0.18	0.81	0.913	0.95	1	3597	tags=24%, list=23%, signal=30%
1927	GO_OVULATION_CYCLE_PROCESS	40	0.24	0.81	0.78	0.95	1	4450	tags=33%, list=29%, signal=46%
1928	GO_KERATINOCYTE_MIGRATION	18	0.29	0.8	0.745	0.95	1	6188	tags=61%, list=40%, signal=102%
1929	GO_PRI_MIRNA_TRANSCRIPTION_BY_RNA_POLYMERASE_II	53	0.23	0.8	0.797	0.951	1	2277	tags=19%, list=15%, signal=22%
1930	GO_REGULATION_OF_ERYTHROCYTE_DIFFERENTIATION	44	0.23	0.8	0.784	0.951	1	2024	tags=14%, list=13%, signal=16%
1931	GO_SINGLE_FERTILIZATION	104	0.2	0.8	0.845	0.951	1	3831	tags=28%, list=25%, signal=37%
1932	GO_REGULATION_OF_PROTEIN_POLYUBIQUITINATION	24	0.27	0.8	0.772	0.952	1	6135	tags=54%, list=40%, signal=90%
1933	GO_PROTEIN_DEPOLYMERIZATION	106	0.2	0.8	0.858	0.952	1	3898	tags=31%, list=25%, signal=41%
1934	GO_REGULATION_OF_PROTEIN_LOCALIZATION_TO_CELL_PERIPHERY	117	0.2	0.8	0.854	0.952	1	2672	tags=15%, list=17%, signal=18%
1935	GO_NEGATIVE_REGULATION_OF_EXTRINSIC_APOPTOTIC_SIGNALING_PATHWAY	95	0.2	0.8	0.844	0.952	1	4163	tags=31%, list=27%, signal=42%
1936	GO_POSITIVE_REGULATION_OF_CELL_GROWTH	153	0.19	0.8	0.891	0.952	1	4890	tags=32%, list=32%, signal=47%
1937	GO_RESPIRATORY_SYSTEM_PROCESS	28	0.26	0.8	0.77	0.953	1	2038	tags=18%, list=13%, signal=21%
1938	GO_P38MAPK_CASCADE	44	0.23	0.8	0.79	0.952	1	1902	tags=16%, list=12%, signal=18%
1939	GO_PROTEIN_KINASE_B_SIGNALING	225	0.18	0.8	0.915	0.953	1	4376	tags=27%, list=28%, signal=37%
1940	GO_RESPONSE_TO_IRON_ION	29	0.26	0.8	0.777	0.953	1	4800	tags=45%, list=31%, signal=65%
1941	GO_NEGATIVE_REGULATION_OF_APOPTOTIC_SIGNALING_PATHWAY	213	0.18	0.8	0.891	0.953	1	4268	tags=30%, list=28%, signal=40%
1942	GO_VISUAL_BEHAVIOR	43	0.24	0.8	0.797	0.953	1	4213	tags=40%, list=27%, signal=54%
1943	GO_REGULATION_OF_HOMOTYPIC_CELL_CELL_ADHESION	29	0.25	0.8	0.776	0.954	1	3754	tags=31%, list=24%, signal=41%
1944	GO_NEGATIVE_REGULATION_OF_CD4_POSITIVE_ALPHA_BETA_T_CELL_DIFFERENTIATION	20	0.28	0.8	0.765	0.955	1	7085	tags=60%, list=46%, signal=111%
1945	GO_DETECTION_OF_STIMULUS_INVOLVED_IN_SENSORY_PERCEPTION_OF_PAIN	19	0.28	0.8	0.762	0.954	1	2031	tags=21%, list=13%, signal=24%
1946	GO_CELLULAR_RESPONSE_TO_LEPTIN_STIMULUS	16	0.29	0.8	0.751	0.954	1	5871	tags=50%, list=38%, signal=81%
1947	GO_INTRACELLULAR_STEROID_HORMONE_RECEPTOR_SIGNALING_PATHWAY	103	0.2	0.8	0.867	0.955	1	4879	tags=30%, list=32%, signal=44%
1948	GO_MYOBLAST_DIFFERENTIATION	75	0.21	0.8	0.84	0.955	1	2835	tags=21%, list=18%, signal=26%
1949	GO_SULFUR_COMPOUND_TRANSPORT	47	0.23	0.79	0.79	0.956	1	2926	tags=26%, list=19%, signal=31%
1950	GO_REGULATION_OF_PROTEIN_LOCALIZATION_TO_PLASMA_MEMBRANE	98	0.2	0.79	0.85	0.956	1	1147	tags=9%, list=7%, signal=10%
1951	GO_REGULATION_OF_SYNAPTIC_VESICLE_RECYCLING	22	0.27	0.79	0.749	0.956	1	948	tags=14%, list=6%, signal=15%
1952	GO_POSITIVE_REGULATION_OF_LYMPHOCYTE_MEDIATED_IMMUNITY	89	0.21	0.79	0.871	0.956	1	2998	tags=19%, list=20%, signal=24%
1953	GO_ESTABLISHMENT_OR_MAINTENANCE_OF_BIPOLAR_CELL_POLARITY	46	0.23	0.79	0.791	0.956	1	6470	tags=57%, list=42%, signal=97%
1954	GO_CELLULAR_RESPONSE_TO_LIPID	500	0.17	0.79	0.971	0.955	1	3995	tags=25%, list=26%, signal=33%
1955	GO_VIRAL_RELEASE_FROM_HOST_CELL	32	0.25	0.79	0.788	0.956	1	796	tags=13%, list=5%, signal=13%
1956	GO_NEGATIVE_REGULATION_OF_SIGNALING_RECEPTOR_ACTIVITY	39	0.24	0.79	0.79	0.956	1	3739	tags=26%, list=24%, signal=34%
1957	GO_NEGATIVE_REGULATION_OF_CARBOHYDRATE_METABOLIC_PROCESS	47	0.23	0.79	0.816	0.956	1	3398	tags=23%, list=22%, signal=30%
1958	GO_REGULATION_OF_PHOSPHATASE_ACTIVITY	155	0.19	0.79	0.893	0.956	1	4898	tags=34%, list=32%, signal=49%
1959	GO_HEMATOPOIETIC_STEM_CELL_PROLIFERATION	23	0.27	0.79	0.781	0.956	1	2471	tags=22%, list=16%, signal=26%
1960	GO_RESPONSE_TO_TEMPERATURE_STIMULUS	208	0.18	0.79	0.925	0.955	1	4277	tags=27%, list=28%, signal=37%
1961	GO_CELLULAR_RESPONSE_TO_VITAMIN	28	0.25	0.79	0.774	0.955	1	4376	tags=39%, list=28%, signal=55%
1962	GO_POSITIVE_REGULATION_OF_PROTEIN_LOCALIZATION_TO_CELL_PERIPHERY	65	0.21	0.79	0.834	0.954	1	2881	tags=20%, list=19%, signal=25%
1963	GO_POSITIVE_REGULATION_OF_PROTEIN_CONTAINING_COMPLEX_DISASSEMBLY	35	0.24	0.79	0.778	0.955	1	2410	tags=23%, list=16%, signal=27%
1964	GO_NEGATIVE_REGULATION_OF_CELL_CELL_ADHESION	165	0.19	0.79	0.898	0.955	1	3813	tags=27%, list=25%, signal=35%
1965	GO_PROTEIN_LOCALIZATION_TO_CELL_PERIPHERY	324	0.18	0.79	0.95	0.955	1	3012	tags=18%, list=20%, signal=21%
1966	GO_POSITIVE_REGULATION_OF_ATPASE_ACTIVITY	50	0.23	0.79	0.808	0.954	1	2180	tags=18%, list=14%, signal=21%
1967	GO_MITOCHONDRIAL_TRANSLATION	135	0.19	0.79	0.891	0.954	1	4129	tags=24%, list=27%, signal=33%
1968	GO_REGULATION_OF_MYELINATION	45	0.23	0.79	0.806	0.954	1	5524	tags=44%, list=36%, signal=69%
1969	GO_POSITIVE_REGULATION_OF_PROTEIN_IMPORT	41	0.23	0.79	0.785	0.954	1	3388	tags=27%, list=22%, signal=34%
1970	GO_REGULATION_OF_KETONE_BIOSYNTHETIC_PROCESS	16	0.29	0.79	0.773	0.954	1	3363	tags=38%, list=22%, signal=48%
1971	GO_REGULATION_OF_TRANSLATIONAL_FIDELITY	19	0.28	0.79	0.774	0.954	1	3649	tags=32%, list=24%, signal=41%
1972	GO_NEGATIVE_REGULATION_OF_ENDOCYTOSIS	41	0.24	0.79	0.784	0.954	1	5514	tags=46%, list=36%, signal=72%
1973	GO_RETINOIC_ACID_RECEPTOR_SIGNALING_PATHWAY	31	0.24	0.79	0.792	0.956	1	4601	tags=29%, list=30%, signal=41%
1974	GO_REGULATION_OF_CALCIUM_ION_TRANSPORT	212	0.18	0.79	0.927	0.956	1	1792	tags=12%, list=12%, signal=14%
1975	GO_DEOXYRIBOSE_PHOSPHATE_CATABOLIC_PROCESS	20	0.27	0.79	0.794	0.957	1	5576	tags=50%, list=36%, signal=78%
1976	GO_NEGATIVE_REGULATION_OF_HEMOPOIESIS	129	0.19	0.79	0.891	0.956	1	4042	tags=31%, list=26%, signal=42%
1977	GO_REGULATION_OF_MITOCHONDRIAL_MEMBRANE_PERMEABILITY_INVOLVED_IN_APOPTOTIC_PROCESS	57	0.22	0.79	0.831	0.957	1	2868	tags=19%, list=19%, signal=24%
1978	GO_TONGUE_DEVELOPMENT	20	0.27	0.79	0.762	0.958	1	1294	tags=15%, list=8%, signal=16%
1979	GO_CARDIOCYTE_DIFFERENTIATION	114	0.19	0.78	0.881	0.958	1	3254	tags=21%, list=21%, signal=27%
1980	GO_NUCLEOTIDE_EXCISION_REPAIR_DNA_DUPLEX_UNWINDING	21	0.27	0.78	0.764	0.958	1	4779	tags=33%, list=31%, signal=48%
1981	GO_STRIATED_MUSCLE_ADAPTATION	34	0.24	0.78	0.794	0.958	1	5846	tags=50%, list=38%, signal=81%
1982	GO_LEUKOCYTE_DIFFERENTIATION	483	0.17	0.78	0.969	0.957	1	2841	tags=18%, list=18%, signal=21%
1983	GO_TRANSITION_METAL_ION_HOMEOSTASIS	116	0.19	0.78	0.864	0.957	1	2667	tags=17%, list=17%, signal=21%
1984	GO_REGULATION_OF_PLATELET_DERIVED_GROWTH_FACTOR_RECEPTOR_SIGNALING_PATHWAY	22	0.26	0.78	0.771	0.957	1	6804	tags=59%, list=44%, signal=106%
1985	GO_POSITIVE_REGULATION_OF_SMOOTH_MUSCLE_CELL_MIGRATION	38	0.24	0.78	0.824	0.957	1	879	tags=13%, list=6%, signal=14%
1986	GO_INTERLEUKIN_2_PRODUCTION	52	0.22	0.78	0.825	0.957	1	1028	tags=10%, list=7%, signal=10%
1987	GO_NEGATIVE_REGULATION_OF_CHEMOTAXIS	52	0.22	0.78	0.825	0.957	1	2643	tags=21%, list=17%, signal=25%
1988	GO_CELL_CELL_RECOGNITION	55	0.22	0.78	0.822	0.959	1	3506	tags=29%, list=23%, signal=38%
1989	GO_REGULATION_OF_CELL_CELL_ADHESION	389	0.17	0.78	0.968	0.959	1	3520	tags=22%, list=23%, signal=28%
1990	GO_PROTEOGLYCAN_METABOLIC_PROCESS	86	0.2	0.78	0.872	0.959	1	5069	tags=37%, list=33%, signal=55%
1991	GO_EPITHELIAL_CELL_MORPHOGENESIS	33	0.24	0.78	0.814	0.961	1	3723	tags=33%, list=24%, signal=44%
1992	GO_AROMATIC_AMINO_ACID_FAMILY_CATABOLIC_PROCESS	22	0.27	0.78	0.798	0.96	1	5969	tags=45%, list=39%, signal=74%
1993	GO_NEGATIVE_REGULATION_OF_NIK_NF_KAPPAB_SIGNALING	23	0.26	0.78	0.785	0.96	1	816	tags=13%, list=5%, signal=14%
1994	GO_PROTEIN_LOCALIZATION_TO_CELL_JUNCTION	96	0.2	0.78	0.886	0.96	1	2738	tags=20%, list=18%, signal=24%
1995	GO_RENAL_WATER_HOMEOSTASIS	31	0.25	0.78	0.787	0.961	1	819	tags=10%, list=5%, signal=10%
[truncated: 268 more rows]

## Sheet: GO_MF_KC_vs_KNeC
Table: Gene sets enriched in phenotype KC (3 samples) [plain text format]
[truncated: 314 more rows]

[truncated: 3 more sheets: GO_MF_KNeC_vs_KC, KEGG_KC_vs_KNeC, KEGG_KNeC_vs_KC]
